# Supplementary material for: TENT5C extends Odf1 poly(A) tail to sustain sperm morphogenesis and fertility
Source: Nat Commun. 2026 Apr 20;17:5421. doi: 10.1038/s41467-026-71953-4 (PMC13279820; doi:10.1038/s41467-026-71953-4)
Supplement: Supplementary file 9 — Source Data [file 41467_2026_71953_MOESM9_ESM.xlsx]

## Sheet: Fig.1a
condition	replicate	polya_length	frequency
pachytene	pachytene_1	135	1.26995
pachytene	pachytene_3	108	1.58622
pachytene	pachytene_3	165	1.00542
pachytene	pachytene_2	216	0.374577
pachytene	pachytene_1	114	1.38391
pachytene	pachytene_2	66	2.45047
pachytene	pachytene_2	51	2.57761
pachytene	pachytene_1	189	0.738833
pachytene	pachytene_1	168	1.08288
pachytene	pachytene_3	243	0.175988
pachytene	pachytene_3	69	2.46888
pachytene	pachytene_1	84	1.90686
pachytene	pachytene_2	144	1.22284
pachytene	pachytene_3	162	1.06292
round	round_2	78	0.919225
round	round_3	135	1.83221
round	round_1	117	1.29607
pachytene	pachytene_1	63	2.49904
round	round_2	87	0.957301
pachytene	pachytene_2	183	0.852709
pachytene	pachytene_3	141	1.25328
pachytene	pachytene_2	54	2.71158
pachytene	pachytene_3	84	2.13089
round	round_2	171	2.96753
round	round_2	63	0.679089
pachytene	pachytene_3	222	0.317011
pachytene	pachytene_2	39	1.91424
pachytene	pachytene_1	117	1.36112
pachytene	pachytene_2	102	1.5981
pachytene	pachytene_2	126	1.34759
round	round_3	117	1.21926
pachytene	pachytene_3	234	0.236982
round	round_2	126	1.56413
pachytene	pachytene_3	78	2.28318
pachytene	pachytene_1	87	1.80752
round	round_3	141	2.2321
round	round_2	159	3.1023
round	round_3	90	0.883093
round	round_1	87	0.923173
round	round_2	153	2.90955
round	round_3	99	0.991498
pachytene	pachytene_3	60	2.84456
pachytene	pachytene_2	105	1.46584
pachytene	pachytene_2	123	1.31102
pachytene	pachytene_1	219	0.367266
pachytene	pachytene_3	24	0.633246
round	round_1	312	0.049612
pachytene	pachytene_1	111	1.47724
round	round_3	276	0.131181
round	round_3	297	0.0738073
pachytene	pachytene_2	45	2.2666
pachytene	pachytene_2	84	1.93543
pachytene	pachytene_1	24	0.71518
pachytene	pachytene_3	57	2.76608
pachytene	pachytene_3	198	0.56254
pachytene	pachytene_3	231	0.239313
round	round_1	99	1.03115
pachytene	pachytene_3	123	1.37022
round	round_2	318	0.0408881
pachytene	pachytene_3	75	2.32009
pachytene	pachytene_2	327	0.0348602
pachytene	pachytene_1	105	1.55378
pachytene	pachytene_2	135	1.25565
pachytene	pachytene_3	315	0.0450653
round	round_3	60	0.506849
pachytene	pachytene_2	81	1.99797
round	round_2	135	1.95874
round	round_3	204	1.30864
round	round_1	201	1.34601
round	round_2	240	0.281025
round	round_3	228	0.527895
round	round_1	156	3.22381
round	round_1	204	1.19101
round	round_2	195	1.6193
round	round_1	198	1.50911
round	round_2	258	0.14776
round	round_3	174	3.04772
round	round_2	165	3.15812
round	round_3	171	3.13652
round	round_2	174	2.95325
round	round_1	183	2.43553
round	round_1	147	2.69007
round	round_2	264	0.151221
round	round_2	228	0.463615
pachytene	pachytene_2	243	0.199592
round	round_1	216	0.743532
round	round_2	189	1.99335
round	round_1	126	1.55775
round	round_1	231	0.452021
pachytene	pachytene_1	165	1.17448
round	round_2	192	1.84278
round	round_3	198	1.64827
round	round_3	177	2.86868
round	round_1	168	3.21862
round	round_2	180	2.56081
round	round_2	207	1.03367
pachytene	pachytene_2	237	0.225908
round	round_3	222	0.641201
round	round_3	231	0.472828
round	round_2	147	2.59629
round	round_2	198	1.46635
round	round_1	210	0.952356
round	round_1	300	0.0648523
round	round_2	177	2.72587
round	round_2	219	0.633658
round	round_3	156	3.09847
round	round_3	183	2.51925
round	round_3	219	0.717027
round	round_3	189	2.16665
round	round_3	201	1.43377
round	round_3	168	3.24377
round	round_3	162	3.24579
round	round_2	186	2.20082
round	round_2	210	0.932206
round	round_2	201	1.29241
round	round_2	168	3.06509
round	round_3	192	1.99222
round	round_2	216	0.72452
round	round_2	162	3.15661
round	round_3	153	2.98026
round	round_1	114	1.24322
round	round_2	111	1.24633
round	round_3	234	0.402192
round	round_3	210	1.02379
round	round_2	273	0.106872
round	round_2	213	0.83442
round	round_3	237	0.379992
round	round_3	57	0.463314
round	round_2	237	0.314341
pachytene	pachytene_1	156	1.22049
round	round_3	123	1.36601
round	round_1	186	2.28799
round	round_2	150	2.76006
round	round_2	234	0.370805
pachytene	pachytene_2	117	1.34314
pachytene	pachytene_3	72	2.44091
pachytene	pachytene_1	27	0.987834
pachytene	pachytene_3	39	1.87021
pachytene	pachytene_3	159	1.08895
pachytene	pachytene_3	135	1.27892
pachytene	pachytene_2	96	1.70747
pachytene	pachytene_3	54	2.83562
round	round_2	132	1.87631
pachytene	pachytene_2	210	0.436095
pachytene	pachytene_2	72	2.2871
round	round_1	141	2.29901
round	round_1	174	3.00396
pachytene	pachytene_1	201	0.566811
pachytene	pachytene_1	288	0.0804201
round	round_1	138	2.11873
round	round_1	144	2.48741
round	round_3	147	2.62304
pachytene	pachytene_2	141	1.2536
pachytene	pachytene_2	111	1.44704
pachytene	pachytene_3	30	1.15499
round	round_1	105	1.12713
round	round_2	93	1.02242
round	round_3	72	0.719045
round	round_2	156	3.00582
pachytene	pachytene_3	102	1.70005
pachytene	pachytene_1	177	0.96074
pachytene	pachytene_3	42	2.13322
round	round_2	204	1.16023
round	round_3	165	3.23887
pachytene	pachytene_2	147	1.18593
round	round_3	144	2.46332
pachytene	pachytene_3	45	2.26764
pachytene	pachytene_2	153	1.21703
round	round_1	153	2.96116
pachytene	pachytene_3	120	1.42305
pachytene	pachytene_1	60	2.71106
pachytene	pachytene_1	99	1.60195
round	round_1	132	1.81619
round	round_2	114	1.27921
round	round_1	225	0.512658
round	round_3	126	1.44097
round	round_3	120	1.29019
pachytene	pachytene_3	87	1.89585
round	round_1	177	2.73223
round	round_2	81	0.930259
pachytene	pachytene_1	66	2.45088
round	round_2	183	2.37497
round	round_1	195	1.65568
pachytene	pachytene_1	129	1.28586
pachytene	pachytene_1	36	1.65872
round	round_3	150	2.82111
round	round_1	219	0.654684
round	round_1	165	3.20468
pachytene	pachytene_1	45	2.32401
pachytene	pachytene_1	75	2.17693
round	round_1	120	1.37065
pachytene	pachytene_2	69	2.36981
pachytene	pachytene_1	33	1.47293
pachytene	pachytene_1	30	1.27683
round	round_3	102	1.0137
pachytene	pachytene_1	237	0.23653
pachytene	pachytene_1	48	2.49732
pachytene	pachytene_3	183	0.77155
pachytene	pachytene_1	153	1.22264
round	round_3	180	2.71905
round	round_2	129	1.64461
round	round_1	234	0.377116
round	round_2	141	2.26832
round	round_1	207	1.03731
pachytene	pachytene_2	108	1.49557
pachytene	pachytene_2	24	0.911834
round	round_2	123	1.4618
round	round_2	84	0.963575
round	round_1	135	2.01399
round	round_2	102	1.16715
round	round_1	192	1.88201
pachytene	pachytene_1	54	2.74632
pachytene	pachytene_1	144	1.24415
pachytene	pachytene_2	132	1.30589
round	round_1	228	0.480231
pachytene	pachytene_2	36	1.75087
pachytene	pachytene_3	180	0.821666
pachytene	pachytene_2	30	1.45319
pachytene	pachytene_2	252	0.150036
pachytene	pachytene_1	240	0.23567
round	round_1	213	0.829137
pachytene	pachytene_1	123	1.35037
pachytene	pachytene_2	174	0.985656
round	round_2	267	0.12526
pachytene	pachytene_2	75	2.14869
pachytene	pachytene_1	162	1.15684
pachytene	pachytene_3	114	1.50658
pachytene	pachytene_1	69	2.29649
pachytene	pachytene_1	216	0.426613
round	round_3	96	0.968721
pachytene	pachytene_3	156	1.14373
round	round_1	180	2.64143
pachytene	pachytene_3	48	2.61379
round	round_2	117	1.31426
round	round_1	162	3.25656
round	round_1	171	3.06589
round	round_3	108	1.10625
pachytene	pachytene_2	21	0.603561
pachytene	pachytene_1	90	1.76924
round	round_1	150	2.88074
round	round_1	84	0.936143
round	round_1	66	0.659224
pachytene	pachytene_2	48	2.4638
round	round_2	108	1.21215
pachytene	pachytene_1	96	1.65399
pachytene	pachytene_2	87	1.90774
pachytene	pachytene_1	78	2.14253
pachytene	pachytene_1	42	2.08748
round	round_2	105	1.15201
pachytene	pachytene_3	132	1.30146
pachytene	pachytene_3	93	1.79912
pachytene	pachytene_1	228	0.298887
round	round_1	129	1.65633
pachytene	pachytene_2	78	2.09811
round	round_3	114	1.19966
pachytene	pachytene_3	51	2.70314
pachytene	pachytene_2	222	0.32878
round	round_3	75	0.726829
pachytene	pachytene_3	117	1.42577
pachytene	pachytene_2	60	2.64391
round	round_2	99	1.08602
pachytene	pachytene_1	192	0.731522
round	round_2	261	0.158577
round	round_1	96	0.99678
round	round_1	159	3.193
pachytene	pachytene_1	51	2.66203
round	round_1	240	0.301563
round	round_2	69	0.777091
pachytene	pachytene_3	63	2.72801
round	round_3	105	1.04022
pachytene	pachytene_2	129	1.2642
pachytene	pachytene_3	306	0.0563317
round	round_1	123	1.43324
pachytene	pachytene_2	177	0.951138
pachytene	pachytene_1	39	1.85138
round	round_3	132	1.74745
pachytene	pachytene_3	126	1.33526
pachytene	pachytene_1	57	2.68698
pachytene	pachytene_2	90	1.7601
round	round_2	96	1.07586
round	round_1	69	0.694568
round	round_2	138	2.15041
round	round_3	93	0.934124
pachytene	pachytene_3	81	2.11613
round	round_1	252	0.230226
round	round_3	138	2.09457
pachytene	pachytene_3	168	0.982891
round	round_1	237	0.331395
round	round_2	144	2.45805
pachytene	pachytene_1	72	2.25262
pachytene	pachytene_2	99	1.59913
pachytene	pachytene_2	63	2.51438
round	round_3	111	1.1443
round	round_3	84	0.854551
pachytene	pachytene_2	57	2.70953
pachytene	pachytene_1	198	0.628309
round	round_2	120	1.42243
round	round_1	60	0.536329
pachytene	pachytene_3	90	1.89546
pachytene	pachytene_2	225	0.292211
pachytene	pachytene_3	144	1.22881
pachytene	pachytene_3	99	1.68257
pachytene	pachytene_3	138	1.28164
pachytene	pachytene_3	147	1.1884
round	round_3	66	0.606027
pachytene	pachytene_2	42	2.14425
pachytene	pachytene_2	159	1.14765
pachytene	pachytene_3	177	0.846918
pachytene	pachytene_2	192	0.685243
pachytene	pachytene_3	195	0.607994
pachytene	pachytene_2	138	1.25463
pachytene	pachytene_3	213	0.383444
pachytene	pachytene_3	150	1.16859
pachytene	pachytene_1	159	1.20587
round	round_2	90	1.0129
round	round_1	93	0.973758
pachytene	pachytene_2	114	1.41833
pachytene	pachytene_2	27	1.17158
round	round_3	186	2.36875
round	round_3	195	1.79559
pachytene	pachytene_2	198	0.626459
pachytene	pachytene_1	141	1.23899
pachytene	pachytene_3	174	0.902084
pachytene	pachytene_3	207	0.437833
pachytene	pachytene_2	120	1.36194
pachytene	pachytene_1	150	1.20071
round	round_3	45	0.287733
round	round_1	108	1.17966
pachytene	pachytene_2	180	0.867405
round	round_2	231	0.403905
round	round_3	159	3.21725
round	round_1	81	0.899502
pachytene	pachytene_2	93	1.70644
pachytene	pachytene_1	195	0.63476
pachytene	pachytene_3	27	0.904803
round	round_1	78	0.83854
pachytene	pachytene_3	264	0.118879
round	round_1	57	0.504551
round	round_3	87	0.833792
pachytene	pachytene_3	225	0.283212
round	round_2	72	0.828147
pachytene	pachytene_1	147	1.2549
pachytene	pachytene_3	186	0.737362
pachytene	pachytene_3	96	1.76998
pachytene	pachytene_1	171	1.06911
round	round_1	75	0.809033
pachytene	pachytene_1	120	1.36026
pachytene	pachytene_2	168	1.15005
round	round_3	207	1.15064
round	round_1	72	0.764285
pachytene	pachytene_2	33	1.63604
round	round_2	75	0.862977
pachytene	pachytene_3	129	1.30961
pachytene	pachytene_2	156	1.19687
round	round_3	225	0.571719
round	round_2	60	0.61873
pachytene	pachytene_3	171	0.904803
pachytene	pachytene_3	216	0.358192
pachytene	pachytene_1	81	2.02254
pachytene	pachytene_1	174	1.02009
pachytene	pachytene_3	66	2.64604
round	round_1	102	1.09049
pachytene	pachytene_2	165	1.09673
pachytene	pachytene_1	93	1.73699
pachytene	pachytene_1	258	0.15611
pachytene	pachytene_1	312	0.0576272
pachytene	pachytene_2	228	0.271705
round	round_1	189	2.02793
pachytene	pachytene_3	36	1.71093
pachytene	pachytene_2	162	1.15825
pachytene	pachytene_1	180	0.908274
round	round_3	246	0.291193
pachytene	pachytene_1	108	1.5082
pachytene	pachytene_3	153	1.13907
pachytene	pachytene_3	105	1.56058
round	round_3	129	1.57821
pachytene	pachytene_3	201	0.501546
pachytene	pachytene_2	213	0.416272
pachytene	pachytene_3	33	1.42811
pachytene	pachytene_1	126	1.31769
round	round_3	81	0.789681
pachytene	pachytene_2	189	0.767267
pachytene	pachytene_2	195	0.637737
pachytene	pachytene_1	138	1.24931
pachytene	pachytene_3	204	0.494553
pachytene	pachytene_1	21	0.448976
pachytene	pachytene_1	285	0.0941818
round	round_1	111	1.17902
round	round_3	240	0.342224
round	round_3	258	0.215656
pachytene	pachytene_1	246	0.205136
pachytene	pachytene_1	102	1.59464
round	round_3	249	0.260632
round	round_1	288	0.0787956
round	round_3	264	0.175581
round	round_1	222	0.585292
round	round_3	69	0.657923
pachytene	pachytene_2	204	0.516068
pachytene	pachytene_3	189	0.682196
round	round_3	213	0.917114
round	round_3	279	0.117342
round	round_2	57	0.57676
pachytene	pachytene_1	132	1.28758
pachytene	pachytene_2	150	1.27923
round	round_3	414	0.00634282
round	round_2	54	0.522892
round	round_1	42	0.276595
round	round_2	45	0.377945
round	round_2	381	0.00886991
round	round_1	345	0.0236711
round	round_3	309	0.0567971
round	round_2	291	0.0716083
round	round_3	252	0.22517
round	round_2	222	0.558588
round	round_3	216	0.826584
pachytene	pachytene_1	255	0.151379
pachytene	pachytene_2	246	0.169516
round	round_3	39	0.189996
round	round_2	66	0.73988
round	round_2	51	0.473567
pachytene	pachytene_3	303	0.068375
round	round_3	42	0.243334
round	round_2	48	0.430731
pachytene	pachytene_2	303	0.0488727
round	round_3	63	0.557591
pachytene	pachytene_2	363	0.0184554
pachytene	pachytene_1	222	0.365116
round	round_3	318	0.0593918
pachytene	pachytene_2	171	1.03931
round	round_3	408	0.00749606
pachytene	pachytene_2	372	0.0133289
round	round_3	300	0.0746723
round	round_1	63	0.612206
pachytene	pachytene_1	315	0.0378447
pachytene	pachytene_3	258	0.136362
pachytene	pachytene_1	210	0.457577
pachytene	pachytene_1	18	0.263623
round	round_2	285	0.0824252
pachytene	pachytene_1	183	0.839895
pachytene	pachytene_2	267	0.0956948
pachytene	pachytene_2	15	0.188655
pachytene	pachytene_1	249	0.184923
round	round_2	39	0.287082
round	round_3	54	0.410265
round	round_3	78	0.775842
round	round_3	243	0.302725
pachytene	pachytene_1	261	0.137187
pachytene	pachytene_3	240	0.206679
pachytene	pachytene_3	333	0.0303026
pachytene	pachytene_2	255	0.129188
pachytene	pachytene_3	255	0.148405
pachytene	pachytene_1	207	0.487681
round	round_3	390	0.0123973
round	round_2	309	0.047162
pachytene	pachytene_2	231	0.239237
round	round_3	324	0.0374803
round	round_1	261	0.156294
pachytene	pachytene_2	324	0.039645
round	round_1	303	0.0616097
pachytene	pachytene_1	186	0.869999
round	round_1	279	0.103439
round	round_2	246	0.2423
pachytene	pachytene_3	249	0.16783
round	round_3	351	0.0256596
round	round_3	18	0.015857
round	round_1	90	0.974406
pachytene	pachytene_3	237	0.209787
round	round_2	342	0.0205522
pachytene	pachytene_1	204	0.539288
round	round_2	255	0.18735
round	round_2	30	0.155332
pachytene	pachytene_2	207	0.47198
round	round_1	276	0.108952
round	round_2	21	0.0575462
round	round_3	33	0.108981
round	round_2	33	0.186701
pachytene	pachytene_1	243	0.206856
round	round_1	324	0.0424783
round	round_3	51	0.350585
round	round_1	39	0.192936
pachytene	pachytene_3	192	0.648397
round	round_1	270	0.137487
pachytene	pachytene_3	18	0.217557
pachytene	pachytene_2	186	0.81819
round	round_3	273	0.141272
pachytene	pachytene_2	288	0.074847
round	round_1	243	0.268813
round	round_2	282	0.0882664
round	round_3	303	0.0683294
pachytene	pachytene_1	279	0.095902
round	round_2	252	0.200979
round	round_2	243	0.255064
round	round_1	255	0.207852
round	round_3	294	0.0850514
round	round_2	225	0.509912
pachytene	pachytene_3	111	1.52562
round	round_2	36	0.231267
pachytene	pachytene_2	234	0.233427
round	round_3	291	0.0876462
pachytene	pachytene_1	213	0.438225
pachytene	pachytene_3	219	0.334882
pachytene	pachytene_3	279	0.0823608
pachytene	pachytene_3	252	0.152678
round	round_2	339	0.024879
round	round_2	288	0.0770168
round	round_2	42	0.342249
round	round_3	315	0.0490127
round	round_1	48	0.34242
round	round_1	54	0.43678
round	round_3	306	0.0694827
round	round_1	264	0.148512
pachytene	pachytene_2	276	0.0861253
round	round_1	27	0.0651766
round	round_3	357	0.0170103
round	round_1	327	0.0382629
round	round_1	51	0.39949
pachytene	pachytene_3	276	0.0994546
round	round_2	279	0.0977853
pachytene	pachytene_1	234	0.283836
pachytene	pachytene_3	339	0.0275831
pachytene	pachytene_3	318	0.0501158
round	round_2	297	0.0666325
pachytene	pachytene_2	264	0.108682
round	round_1	36	0.169913
round	round_1	402	0.00389114
round	round_3	36	0.150786
round	round_2	15	0.0266097
round	round_1	3	0.00291835
pachytene	pachytene_2	240	0.202326
round	round_3	48	0.320601
pachytene	pachytene_3	228	0.256406
pachytene	pachytene_2	201	0.542726
round	round_2	27	0.113145
pachytene	pachytene_2	219	0.344501
pachytene	pachytene_1	15	0.119555
round	round_3	30	0.0850514
round	round_2	18	0.0402391
round	round_3	282	0.109558
round	round_2	249	0.218503
pachytene	pachytene_2	18	0.374918
pachytene	pachytene_1	225	0.338452
round	round_1	45	0.326531
pachytene	pachytene_3	21	0.377617
pachytene	pachytene_3	321	0.0512813
round	round_3	255	0.221422
round	round_2	336	0.026177
round	round_1	33	0.110573
pachytene	pachytene_1	522	0.000430054
round	round_1	336	0.0275622
round	round_1	246	0.234441
pachytene	pachytene_1	339	0.0279535
round	round_1	423	0.0042154
pachytene	pachytene_3	324	0.0427344
round	round_2	315	0.0411045
pachytene	pachytene_3	270	0.0963466
pachytene	pachytene_3	210	0.412969
pachytene	pachytene_1	282	0.0864408
pachytene	pachytene_2	282	0.0881759
pachytene	pachytene_1	252	0.176322
round	round_2	24	0.0899971
round	round_3	378	0.0129739
round	round_3	336	0.0357504
round	round_1	342	0.0288593
round	round_2	420	0.00281241
round	round_3	480	0.00057662
pachytene	pachytene_1	327	0.0412852
round	round_2	426	0.00281241
round	round_1	435	0.00259409
pachytene	pachytene_2	291	0.0676699
round	round_3	321	0.0518958
round	round_3	339	0.0299842
pachytene	pachytene_2	330	0.0365691
pachytene	pachytene_1	273	0.114824
pachytene	pachytene_2	249	0.147985
pachytene	pachytene_2	270	0.0974036
pachytene	pachytene_1	231	0.288136
round	round_3	27	0.0608334
pachytene	pachytene_2	258	0.127821
round	round_3	288	0.0994669
round	round_3	372	0.0129739
round	round_1	339	0.0291835
round	round_2	312	0.0465129
pachytene	pachytene_3	294	0.0734254
round	round_1	291	0.0813897
pachytene	pachytene_3	267	0.107613
round	round_2	300	0.0586279
pachytene	pachytene_3	363	0.0159283
pachytene	pachytene_2	351	0.020506
round	round_2	330	0.0335326
round	round_1	285	0.0946844
round	round_1	348	0.0233468
round	round_3	441	0.00201817
round	round_3	375	0.0126856
pachytene	pachytene_3	297	0.0625476
pachytene	pachytene_1	276	0.106223
pachytene	pachytene_2	315	0.0345185
pachytene	pachytene_2	285	0.080657
pachytene	pachytene_3	291	0.071483
pachytene	pachytene_3	414	0.00349645
pachytene	pachytene_3	261	0.119268
pachytene	pachytene_3	282	0.0854688
pachytene	pachytene_2	318	0.0386197
pachytene	pachytene_2	279	0.080657
pachytene	pachytene_2	273	0.0898847
pachytene	pachytene_1	384	0.00989124
pachytene	pachytene_3	273	0.0959581
round	round_1	24	0.040857
pachytene	pachytene_3	15	0.0975121
pachytene	pachytene_2	345	0.0218731
round	round_1	249	0.224713
round	round_3	270	0.153957
round	round_3	312	0.0516075
pachytene	pachytene_2	321	0.039645
round	round_3	285	0.0997552
pachytene	pachytene_2	339	0.0283667
pachytene	pachytene_3	327	0.0446769
pachytene	pachytene_3	330	0.034576
pachytene	pachytene_3	369	0.0202017
pachytene	pachytene_2	312	0.0488727
pachytene	pachytene_3	342	0.0318565
round	round_1	297	0.078147
pachytene	pachytene_2	309	0.0461385
pachytene	pachytene_1	270	0.122565
round	round_2	327	0.0318019
pachytene	pachytene_3	246	0.182981
round	round_1	267	0.147863
pachytene	pachytene_1	333	0.0275234
pachytene	pachytene_1	267	0.115254
pachytene	pachytene_2	261	0.12577
round	round_3	12	0.00605451
round	round_3	261	0.17904
pachytene	pachytene_2	360	0.0129871
pachytene	pachytene_2	294	0.0680116
round	round_1	273	0.126786
pachytene	pachytene_1	387	0.0120415
round	round_1	363	0.0155646
pachytene	pachytene_2	336	0.0283667
round	round_3	267	0.150786
round	round_2	357	0.0186052
round	round_1	354	0.0239954
round	round_2	384	0.00735553
round	round_1	357	0.0207527
round	round_2	345	0.0179562
pachytene	pachytene_2	342	0.0252908
round	round_3	24	0.0426699
round	round_2	270	0.122664
round	round_2	324	0.036994
round	round_2	276	0.103194
round	round_1	258	0.164076
round	round_1	21	0.0330747
pachytene	pachytene_2	12	0.0799735
round	round_3	402	0.00403634
round	round_1	318	0.0502605
round	round_3	327	0.037192
round	round_1	399	0.00648523
pachytene	pachytene_1	318	0.0378447
round	round_1	315	0.0509091
round	round_1	30	0.0940359
pachytene	pachytene_3	12	0.0404034
round	round_1	18	0.0175101
pachytene	pachytene_1	264	0.140198
pachytene	pachytene_1	3	0.00731092
pachytene	pachytene_3	447	0.00155398
round	round_3	330	0.0348855
pachytene	pachytene_1	348	0.0193524
round	round_3	3	0.00663113
pachytene	pachytene_3	288	0.071483
pachytene	pachytene_3	300	0.0602166
pachytene	pachytene_2	6	0.019139
round	round_2	456	0.000865357
pachytene	pachytene_1	294	0.0769796
round	round_3	387	0.0112441
pachytene	pachytene_2	297	0.0577586
pachytene	pachytene_1	393	0.00516065
pachytene	pachytene_3	354	0.0252521
pachytene	pachytene_1	354	0.0172022
round	round_2	6	0.0060575
pachytene	pachytene_2	348	0.0222149
pachytene	pachytene_2	306	0.0563916
round	round_1	360	0.0155646
round	round_1	372	0.0155646
pachytene	pachytene_1	303	0.0567671
round	round_2	294	0.0705266
pachytene	pachytene_3	360	0.0190362
round	round_1	321	0.0398842
pachytene	pachytene_1	444	0.00301038
round	round_1	369	0.0158888
pachytene	pachytene_1	291	0.0834305
round	round_1	393	0.00907932
round	round_1	294	0.078147
round	round_3	6	0.00432465
round	round_2	303	0.0545175
round	round_2	9	0.00973527
pachytene	pachytene_1	12	0.0550469
round	round_2	363	0.0129804
pachytene	pachytene_2	441	0.00170884
pachytene	pachytene_2	357	0.0174301
pachytene	pachytene_1	336	0.0258032
pachytene	pachytene_2	0	0.0030759
round	round_2	351	0.0205522
pachytene	pachytene_2	333	0.030759
pachytene	pachytene_1	357	0.0197825
pachytene	pachytene_1	342	0.0270934
pachytene	pachytene_1	375	0.00817102
round	round_3	354	0.0201817
round	round_2	408	0.00281241
pachytene	pachytene_2	378	0.0133289
round	round_1	282	0.097927
pachytene	pachytene_1	351	0.0193524
round	round_1	384	0.00875506
round	round_2	321	0.0419698
round	round_2	0	0.00389411
round	round_2	348	0.0224993
round	round_2	360	0.012115
pachytene	pachytene_2	390	0.00683534
pachytene	pachytene_3	309	0.0497273
pachytene	pachytene_1	324	0.0438655
pachytene	pachytene_1	309	0.0485961
pachytene	pachytene_1	381	0.0103213
pachytene	pachytene_1	345	0.0258032
pachytene	pachytene_3	357	0.0174822
round	round_2	354	0.0155764
pachytene	pachytene_1	300	0.0696687
pachytene	pachytene_2	387	0.00717711
round	round_3	348	0.0245063
pachytene	pachytene_3	285	0.0823608
round	round_2	306	0.0547338
round	round_3	381	0.0100908
round	round_1	525	0.000648523
pachytene	pachytene_1	297	0.0683786
pachytene	pachytene_1	366	0.0133317
pachytene	pachytene_3	474	0.00155398
pachytene	pachytene_1	306	0.055477
pachytene	pachytene_3	378	0.0120433
pachytene	pachytene_3	351	0.0194247
pachytene	pachytene_3	336	0.0287486
round	round_1	15	0.0145918
round	round_3	9	0.00490127
pachytene	pachytene_3	312	0.0501158
round	round_1	309	0.0551245
round	round_3	369	0.0118207
round	round_2	414	0.00367777
pachytene	pachytene_1	516	0.00129016
round	round_3	342	0.0314258
round	round_3	333	0.0394985
round	round_2	375	0.00973527
pachytene	pachytene_3	9	0.0178707
round	round_2	369	0.0144947
round	round_2	429	0.00281241
pachytene	pachytene_3	6	0.0101009
pachytene	pachytene_2	519	0.000341767
pachytene	pachytene_1	330	0.0344043
pachytene	pachytene_2	375	0.00649357
round	round_1	330	0.0372901
round	round_1	306	0.0599884
round	round_2	393	0.00713919
round	round_3	429	0.00259479
pachytene	pachytene_3	366	0.0159283
round	round_2	366	0.0136294
round	round_1	417	0.00453966
round	round_2	396	0.00800455
pachytene	pachytene_1	6	0.00989124
round	round_3	345	0.0265245
pachytene	pachytene_3	402	0.00388494
pachytene	pachytene_3	390	0.00971236
round	round_3	21	0.028831
round	round_2	387	0.00519214
pachytene	pachytene_2	300	0.0522904
pachytene	pachytene_3	387	0.00893537
pachytene	pachytene_2	438	0.00341767
pachytene	pachytene_2	402	0.00581004
round	round_2	333	0.0209849
pachytene	pachytene_1	321	0.0451557
round	round_3	411	0.00432465
pachytene	pachytene_2	9	0.0331514
pachytene	pachytene_2	423	0.00170884
pachytene	pachytene_3	345	0.0275831
round	round_3	435	0.00374803
pachytene	pachytene_1	360	0.0202125
pachytene	pachytene_2	462	0.0010253
pachytene	pachytene_3	423	0.00388494
pachytene	pachytene_1	390	0.0055907
pachytene	pachytene_3	381	0.00971236
round	round_2	372	0.00973527
round	round_3	396	0.00634282
round	round_3	462	0.00057662
pachytene	pachytene_1	417	0.00172022
pachytene	pachytene_2	384	0.00786064
pachytene	pachytene_3	459	0.00116548
pachytene	pachytene_3	372	0.0135973
round	round_2	405	0.00475946
round	round_1	351	0.01978
round	round_2	432	0.00129804
round	round_3	399	0.00490127
round	round_3	576	0.00086493
round	round_2	516	0.000649018
round	round_3	15	0.00980254
round	round_2	12	0.0118987
round	round_3	384	0.0103792
pachytene	pachytene_1	423	0.00387048
pachytene	pachytene_2	396	0.00854418
pachytene	pachytene_1	369	0.0116115
round	round_1	333	0.0350203
round	round_1	381	0.0132947
pachytene	pachytene_2	591	0.000341767
pachytene	pachytene_2	369	0.0140124
round	round_1	477	0.000972785
pachytene	pachytene_3	3	0.00893537
pachytene	pachytene_3	375	0.0174822
pachytene	pachytene_2	366	0.0119618
pachytene	pachytene_3	483	0.000776989
pachytene	pachytene_1	9	0.0197825
pachytene	pachytene_3	507	0.000388494
pachytene	pachytene_1	378	0.00903113
pachytene	pachytene_3	384	0.0120433
pachytene	pachytene_3	408	0.00388494
pachytene	pachytene_2	414	0.00375944
pachytene	pachytene_2	525	0.000683534
pachytene	pachytene_3	393	0.00893537
pachytene	pachytene_3	417	0.00388494
round	round_1	9	0.00518819
pachytene	pachytene_3	399	0.00427344
round	round_2	423	0.00216339
round	round_2	399	0.00302875
round	round_1	6	0.0042154
round	round_1	366	0.0145918
round	round_2	3	0.00584116
pachytene	pachytene_2	3	0.0123036
round	round_3	504	0.00057662
round	round_1	390	0.00907932
round	round_2	498	0.000865357
pachytene	pachytene_2	399	0.0041012
round	round_3	360	0.0175869
round	round_1	12	0.00583671
round	round_2	474	0.000649018
pachytene	pachytene_1	432	0.00430054
pachytene	pachytene_1	396	0.00215027
pachytene	pachytene_2	354	0.020506
round	round_1	489	0.000972785
round	round_1	378	0.0084308
round	round_3	432	0.00201817
round	round_3	507	0.00057662
round	round_1	408	0.00324262
round	round_2	378	0.00757187
round	round_3	417	0.00230648
pachytene	pachytene_2	393	0.00649357
round	round_1	411	0.00453966
pachytene	pachytene_1	363	0.0167721
pachytene	pachytene_3	420	0.00427344
pachytene	pachytene_3	348	0.0244751
round	round_1	522	0.000324262
round	round_3	405	0.00403634
round	round_3	420	0.00345972
round	round_3	363	0.0144155
round	round_1	456	0.00162131
pachytene	pachytene_2	381	0.010253
pachytene	pachytene_1	411	0.00516065
pachytene	pachytene_1	408	0.00301038
pachytene	pachytene_2	405	0.00581004
pachytene	pachytene_3	405	0.00427344
round	round_2	402	0.00562482
round	round_3	423	0.00230648
round	round_1	396	0.00745802
round	round_1	474	0.000972785
round	round_1	387	0.00972785
round	round_1	375	0.00940359
pachytene	pachytene_1	480	0.00129016
round	round_2	390	0.0049758
pachytene	pachytene_3	441	0.00310795
round	round_3	456	0.00057662
pachytene	pachytene_2	447	0.000683534
round	round_1	426	0.00226983
round	round_2	462	0.00129804
pachytene	pachytene_2	411	0.00273414
pachytene	pachytene_3	396	0.0069929
pachytene	pachytene_1	372	0.0111814
pachytene	pachytene_2	432	0.0020506
round	round_1	405	0.00453966
pachytene	pachytene_3	453	0.00155398
round	round_3	0	0.00259479
round	round_1	498	0.000648523
round	round_2	459	0.000865357
pachytene	pachytene_3	429	0.00233097
pachytene	pachytene_3	498	0.00116548
pachytene	pachytene_1	399	0.0055907
pachytene	pachytene_1	483	0.000860108
pachytene	pachytene_1	414	0.00258032
pachytene	pachytene_1	441	0.000860108
round	round_2	453	0.000649018
pachytene	pachytene_3	435	0.00271946
round	round_3	426	0.00201817
round	round_3	393	0.00518958
pachytene	pachytene_1	402	0.00430054
pachytene	pachytene_3	486	0.000776989
round	round_2	465	0.000649018
pachytene	pachytene_1	531	0.000430054
round	round_3	492	0.00057662
pachytene	pachytene_1	447	0.00129016
round	round_3	366	0.0103792
round	round_1	438	0.00194557
pachytene	pachytene_1	459	0.000860108
round	round_3	561	0.00028831
pachytene	pachytene_2	429	0.00170884
pachytene	pachytene_3	492	0.000776989
round	round_3	537	0.00028831
round	round_3	438	0.00230648
pachytene	pachytene_2	471	0.00136707
round	round_1	519	0.000648523
pachytene	pachytene_3	426	0.00349645
pachytene	pachytene_2	408	0.00341767
round	round_2	468	0.000649018
round	round_1	501	0.000324262
round	round_2	411	0.00151437
pachytene	pachytene_2	456	0.000341767
round	round_1	447	0.00162131
round	round_1	468	0.000324262
round	round_1	441	0.00162131
round	round_3	450	0.00259479
pachytene	pachytene_1	528	0.000430054
round	round_1	453	0.00194557
pachytene	pachytene_2	453	0.0010253
round	round_2	444	0.00151437
pachytene	pachytene_3	648	0.000388494
pachytene	pachytene_2	450	0.0010253
pachytene	pachytene_3	0	0.00233097
round	round_3	540	0.00057662
round	round_1	528	0.000324262
round	round_2	480	0.000216339
round	round_3	501	0.00028831
round	round_2	435	0.0010817
pachytene	pachytene_2	546	0.000341767
pachytene	pachytene_1	486	0.000860108
round	round_2	438	0.00173071
round	round_2	543	0.000216339
pachytene	pachytene_1	429	0.00301038
round	round_2	471	0.00151437
round	round_1	414	0.00389114
round	round_3	558	0.00057662
pachytene	pachytene_3	450	0.00194247
round	round_1	0	0.000972785
pachytene	pachytene_1	462	0.00129016
round	round_2	504	0.000432678
pachytene	pachytene_1	525	0.000860108
pachytene	pachytene_2	459	0.000683534
pachytene	pachytene_3	471	0.00155398
pachytene	pachytene_3	444	0.00155398
pachytene	pachytene_1	0	0.00344043
pachytene	pachytene_3	468	0.00155398
pachytene	pachytene_1	405	0.00387048
round	round_1	471	0.000648523
pachytene	pachytene_2	426	0.00273414
round	round_1	429	0.00194557
pachytene	pachytene_1	435	0.000430054
pachytene	pachytene_2	420	0.00273414
pachytene	pachytene_2	474	0.00170884
pachytene	pachytene_3	480	0.00116548
pachytene	pachytene_2	507	0.0010253
pachytene	pachytene_1	543	0.000430054
round	round_1	570	0.000324262
pachytene	pachytene_2	465	0.00136707
round	round_3	534	0.00057662
round	round_3	447	0.00144155
pachytene	pachytene_2	645	0.000341767
pachytene	pachytene_2	501	0.000341767
round	round_1	609	0.000324262
round	round_2	417	0.00194705
round	round_3	465	0.00057662
pachytene	pachytene_1	438	0.00129016
pachytene	pachytene_1	426	0.00258032
round	round_2	522	0.000216339
pachytene	pachytene_3	432	0.00116548
pachytene	pachytene_2	531	0.000341767
round	round_2	450	0.00173071
round	round_3	564	0.00028831
round	round_3	621	0.00028831
round	round_1	567	0.000324262
pachytene	pachytene_2	480	0.000341767
round	round_2	633	0.000216339
pachytene	pachytene_2	417	0.00341767
round	round_3	459	0.00086493
pachytene	pachytene_3	411	0.00194247
round	round_1	516	0.000324262
round	round_3	471	0.00115324
pachytene	pachytene_2	468	0.000341767
round	round_2	555	0.000216339
round	round_1	534	0.000324262
round	round_2	528	0.000216339
pachytene	pachytene_1	540	0.000430054
pachytene	pachytene_1	420	0.00258032
round	round_3	477	0.00057662
pachytene	pachytene_2	498	0.000683534
round	round_2	609	0.000432678
round	round_3	555	0.00028831
pachytene	pachytene_2	504	0.000341767
round	round_2	441	0.00194705
round	round_1	552	0.000324262
round	round_1	459	0.00129705
pachytene	pachytene_2	444	0.00136707
round	round_2	501	0.000216339
round	round_2	447	0.00129804
round	round_1	432	0.00162131
round	round_1	531	0.000648523
round	round_3	483	0.00057662
round	round_1	465	0.000324262
pachytene	pachytene_2	534	0.000341767
pachytene	pachytene_3	510	0.000388494
pachytene	pachytene_1	477	0.000860108
pachytene	pachytene_3	519	0.000388494
round	round_2	510	0.000432678
pachytene	pachytene_1	498	0.000430054
pachytene	pachytene_2	435	0.00170884
round	round_3	510	0.00028831
pachytene	pachytene_3	666	0.000388494
round	round_3	600	0.00057662
pachytene	pachytene_2	477	0.000341767
round	round_3	594	0.00028831
pachytene	pachytene_1	492	0.000860108
round	round_1	492	0.000648523
pachytene	pachytene_1	471	0.000430054
pachytene	pachytene_1	546	0.000430054
round	round_3	525	0.00086493
round	round_2	546	0.000216339
pachytene	pachytene_1	468	0.000860108
round	round_1	543	0.000324262
round	round_1	615	0.000324262
pachytene	pachytene_1	474	0.000430054
round	round_3	474	0.00057662
pachytene	pachytene_3	456	0.00155398
pachytene	pachytene_3	462	0.00155398
round	round_1	486	0.000324262
pachytene	pachytene_1	489	0.000860108
round	round_3	531	0.00028831
round	round_1	420	0.00226983
round	round_3	444	0.00115324
pachytene	pachytene_2	492	0.0010253
round	round_2	477	0.000216339
pachytene	pachytene_1	453	0.000430054
pachytene	pachytene_2	489	0.000683534
round	round_2	534	0.000216339
round	round_3	495	0.00057662
pachytene	pachytene_1	726	0.000430054
round	round_2	591	0.000216339
pachytene	pachytene_2	516	0.000683534
pachytene	pachytene_3	477	0.000776989
pachytene	pachytene_2	483	0.000683534
pachytene	pachytene_1	465	0.000860108
round	round_2	486	0.000432678
round	round_2	651	0.000216339
round	round_1	495	0.000324262
pachytene	pachytene_2	687	0.000341767
pachytene	pachytene_2	495	0.000341767
pachytene	pachytene_2	570	0.000341767
round	round_1	450	0.000648523
pachytene	pachytene_3	438	0.000776989
round	round_1	630	0.000324262
round	round_1	540	0.000324262
pachytene	pachytene_2	663	0.000341767
pachytene	pachytene_1	501	0.000430054
round	round_3	552	0.00028831
pachytene	pachytene_3	534	0.000388494
round	round_1	462	0.000324262
pachytene	pachytene_3	516	0.000388494
round	round_3	522	0.00028831
round	round_3	528	0.00028831
round	round_1	618	0.000324262
pachytene	pachytene_2	486	0.000341767
pachytene	pachytene_3	579	0.000388494
pachytene	pachytene_1	513	0.000430054

## Sheet: Fig.1b
contig	mgi_symbol	mean_RS	mean_PD	t.test	DifferentialLength
ENSMUST00000000087	scmh1	159.263	94.6854	0.0745732	ns
ENSMUST00000000090	cox5a	146.224	106.63	9.56563e-05	+
ENSMUST00000000171	pih1d2	154.667	107.759	0.00892647	+
ENSMUST00000000348	rtca	163.787	109.827	0.000145863	+
ENSMUST00000000356	dazap2	130.351	144.201	0.198392	ns
ENSMUST00000000449	mkrn2	178.147	121.912	0.01729	+
ENSMUST00000000505	mcm7	161.212	99.6842	0.000164745	+
ENSMUST00000000608	gm2a	166.595	133.62	0.0353139	+
ENSMUST00000000756	rpl13	143.486	83.6712	1.12965e-05	+
ENSMUST00000000759	chmp1a	180.293	92.325	0.0014874	+
ENSMUST00000000767	rpa1	122.729	111.27	0.406244	ns
ENSMUST00000000828	txnrd3	127.502	112.116	0.0869716	ns
ENSMUST00000001042	ilf2	113.148	122.248	0.496694	ns
ENSMUST00000001081	rmnd5b	77.6459	96.9086	0.0161642	-
ENSMUST00000001112	grk4	175.818	111.764	0.00677223	+
ENSMUST00000001127	poldip2	161.157	99.6898	0.0055646	+
ENSMUST00000001148	pcbp3	158.408	107.693	0.0140203	+
ENSMUST00000001184	mxd1	181.707	131.034	0.0140522	+
ENSMUST00000001185	gmcl1	164.133	172.457	0.699573	ns
ENSMUST00000001186	snrnp27	120.839	99.8199	0.259553	ns
ENSMUST00000001204	calm1	149.518	124.424	0.0332098	+
ENSMUST00000001240	agpat3	185.484	114.614	0.000352796	+
ENSMUST00000001242	gatd3a	143.294	80.9208	0.0444069	+
ENSMUST00000001247	rnf32	134.838	109.392	0.0371922	+
ENSMUST00000001416	hars1	142.939	97.4579	0.246611	ns
ENSMUST00000001451	smg5	170.797	102.327	0.00295122	+
ENSMUST00000001452	cct3	129.5	98.8108	0.00961177	+
ENSMUST00000001479	kpnb1	173.852	101.13	0.000763498	+
ENSMUST00000001480	npepps	195.171	150.417	0.00810499	+
ENSMUST00000001599	klhl10	171.087	164.551	0.264479	ns
ENSMUST00000001620	fxr1	166.93	96.6488	0.00162561	+
ENSMUST00000001715	gstt3	86.4604	118.487	0.0343507	-
ENSMUST00000001716	ddt	138.381	92.1898	0.000241546	+
ENSMUST00000001724	ddx18	121.41	103.036	0.163726	ns
ENSMUST00000001802	naglu	178.839	108.931	0.0106133	+
ENSMUST00000001809	pabpc1	169.198	114.248	0.00241186	+
ENSMUST00000001845	capns1	172.233	107.753	0.000605085	+
ENSMUST00000001884	clpb	175.389	141.606	0.0341349	+
ENSMUST00000001900	zdhhc4	179.502	127.483	0.0255853	+
ENSMUST00000001950	tollip	170.25	147.68	0.00107129	+
ENSMUST00000002013	spa17	168.151	103.528	0.000673271	+
ENSMUST00000002099	ift46	172.985	111.613	0.0149472	+
ENSMUST00000002112	trappc6a	128.222	104.936	0.0134312	+
ENSMUST00000002198	sf3a1	148.697	105.659	0.0529298	ns
ENSMUST00000002259	clgn	190.375	141.716	0.0071898	+
ENSMUST00000002275	vrk3	148.404	104.201	0.000364282	+
ENSMUST00000002280	smg9	152.806	95.8703	0.000272043	+
ENSMUST00000002289	uchl3	118.162	88.6297	0.00296195	+
ENSMUST00000002350	ciao3	149.362	85.801	0.030147	+
ENSMUST00000002379	cd320	152.711	99.5314	0.0070779	+
ENSMUST00000002397	gmpr2	155.485	100.873	0.0863171	ns
ENSMUST00000002403	dhrs1	166.393	134.14	0.020011	+
ENSMUST00000002444	rfx2	166.904	119.126	1.89932e-05	+
ENSMUST00000002445	ranbp3	141.511	89.5813	0.0579968	ns
ENSMUST00000002452	ndufa11	119.283	80.7832	0.00886408	+
ENSMUST00000002469	ocel1	170.223	90.9298	0.00224721	+
ENSMUST00000002473	babam1	167.027	77.3272	3.029e-06	+
ENSMUST00000002551	snrpd1	143.777	134.092	0.479805	ns
ENSMUST00000002599	puf60	140.093	93.6659	0.0284482	+
ENSMUST00000002655	mien1	148.753	78.2908	0.000488971	+
ENSMUST00000002683	ccdc97	154.487	114.975	0.00766434	+
ENSMUST00000002710	pdcd2l	79.2273	106.195	0.23753	ns
ENSMUST00000002733	gtf2f1	156.51	90.3074	0.000268139	+
ENSMUST00000002737	alkbh7	127.631	94.6904	0.0393544	+
ENSMUST00000002757	cox16	121.934	115.341	0.651467	ns
ENSMUST00000002845	mea1	164.04	100.014	0.000647309	+
ENSMUST00000002848	grin2d	163.734	116.343	0.000867303	+
ENSMUST00000002914	chaf1a	173.781	88.3823	0.0001546	+
ENSMUST00000003029	timm44	142.241	82.5027	0.00148729	+
ENSMUST00000003117	ap1m1	172.928	106.735	0.000307469	+
ENSMUST00000003121	rab8a	159.046	99.2871	0.0118419	+
ENSMUST00000003123	fam32a	123.154	102.204	0.137651	ns
ENSMUST00000003152	stk11	171.719	143.752	0.294884	ns
ENSMUST00000003156	atp5f1d	157.025	86.6045	0.00175225	+
ENSMUST00000003268	sh3gl1	108.947	140.982	0.0130896	-
ENSMUST00000003319	abcf3	140.401	102.19	0.000559413	+
ENSMUST00000003320	eif2b5	170.65	91.3392	0.00468011	+
ENSMUST00000003386	mrpl4	105.192	101.667	0.799109	ns
ENSMUST00000003436	abhd17a	148.236	97.8342	0.000150587	+
ENSMUST00000003444	ccdc65	145.879	96.8349	0.000690264	+
ENSMUST00000003513	nosip	157.433	94.3684	0.00172761	+
ENSMUST00000003521	rps11	144.42	87.7659	0.000375405	+
ENSMUST00000003527	supt5	144.223	85.2819	0.0380007	+
ENSMUST00000003536	med29	159.14	102.108	0.0202806	+
ENSMUST00000003645	ercc1	170.387	102.734	0.0153447	+
ENSMUST00000003659	comp	173.703	141.412	0.0136012	+
ENSMUST00000003705	aven	172.036	93.8921	0.00420281	+
ENSMUST00000003818	insig2	102.594	119.155	0.176038	ns
ENSMUST00000003911	rad23a	162.08	93.7175	1.697e-06	+
ENSMUST00000003912	calr	172.001	98.5337	0.000375523	+
ENSMUST00000004055	dzip1	164.554	116.516	0.078539	ns
ENSMUST00000004057	fam162a	148.865	83.4364	0.000559097	+
ENSMUST00000004072	rpl8	130.777	77.8704	0.000202563	+
ENSMUST00000004120	fancl	130.544	113.386	0.392443	ns
ENSMUST00000004134	gstm5	182.887	125.466	1.7436e-06	+
ENSMUST00000004172	hmox2	154.937	106.384	0.00478037	+
ENSMUST00000004200	cwc15	132.59	87.6327	0.000107804	+
ENSMUST00000004206	eif3g	160.171	75.3279	1.98517e-05	+
ENSMUST00000004375	phb2	162.234	95.0596	0.0170759	+
ENSMUST00000004381	lpcat3	127.061	94.1568	0.045031	+
ENSMUST00000004396	atp6v1f	131.589	89.1105	0.00239685	+
ENSMUST00000004507	ddx56	162.599	116.316	0.0429273	+
ENSMUST00000004508	tmed4	160.64	122.182	0.000873255	+
ENSMUST00000004554	rps5	124.752	79.2599	0.000154775	+
ENSMUST00000004574	dnajb11	172.803	106.629	0.0041294	+
ENSMUST00000004614	zfp110	157.45	95.3234	0.00583865	+
ENSMUST00000004686	pex11g	143.051	102.865	0.015466	+
ENSMUST00000004786	polr2e	116.173	91.4741	0.0840593	ns
ENSMUST00000004910	eif2b2	140.283	81.0627	0.0142283	+
ENSMUST00000004920	ulk2	181.942	137.298	0.00233227	+
ENSMUST00000004965	chmp2b	148.094	108.372	0.0110587	+
ENSMUST00000005017	hdgf	167	117.346	0.00653008	+
ENSMUST00000005051	ldha	179.762	103.197	0.000350092	+
ENSMUST00000005053	tmem242	159.824	91.9532	0.000162071	+
ENSMUST00000005057	thop1	173.506	109.787	0.00733284	+
ENSMUST00000005064	pias4	127.007	104.571	0.0164139	+
ENSMUST00000005067	sgta	164.684	82.0734	0.000158916	+
ENSMUST00000005262	4930550c14rik	102.249	108.669	0.351581	ns
ENSMUST00000005487	txn2	175.001	91.2713	0.000341698	+
ENSMUST00000005606	prkaca	125.922	172.225	0.099508	ns
ENSMUST00000005620	dnajb1	154.271	89.3052	5.95354e-05	+
ENSMUST00000005647	ndufs3	154.655	91.0997	0.00203108	+
ENSMUST00000005705	trim28	151.349	116.88	0.00828969	+
ENSMUST00000005711	chmp2a	131.798	119.209	0.19062	ns
ENSMUST00000005714	ube2m	169.916	111.732	0.000219602	+
ENSMUST00000005749	ctr9	114.832	106.284	0.521149	ns
ENSMUST00000005810	mthfd2	136.859	117.765	0.538149	ns
ENSMUST00000005826	cs	132.415	91.8614	0.152779	ns
ENSMUST00000005830	bcas2	142.196	124.514	0.0729957	ns
ENSMUST00000005923	psmb4	104.157	102.972	0.866733	ns
ENSMUST00000006035	ergic3	174.763	112.225	0.000787652	+
ENSMUST00000006094	cyp2d26	157.844	129.511	0.0567603	ns
ENSMUST00000006101	itgae	177.028	112.849	0.00121723	+
ENSMUST00000006137	trap1	128.386	86.6208	0.0352465	+
ENSMUST00000006181	napa	169.693	108.366	0.00688225	+
ENSMUST00000006217	snf8	164.344	98.3367	0.000205452	+
ENSMUST00000006254	tbcb	137.251	90.39	0.000678813	+
ENSMUST00000006286	inpp5k	179.613	119.198	0.000551532	+
ENSMUST00000006301	lrwd1	123.227	99.6426	0.0282808	+
ENSMUST00000006462	aamp	152.376	107.203	0.00299916	+
ENSMUST00000006478	tmem147	173.711	103.016	0.00362006	+
ENSMUST00000006496	rps9	149.773	76.0269	0.000143434	+
ENSMUST00000006565	cdc20	93.5661	134.896	0.000558102	-
ENSMUST00000006764	aprt	151.849	106.004	0.00184137	+
ENSMUST00000006774	gtf2h1	162.862	115.938	0.0173261	+
ENSMUST00000006851	qrich1	146.787	126.806	0.2641	ns
ENSMUST00000007012	sod2	118.279	103.267	0.0471489	+
ENSMUST00000007139	eif1b	109.676	125.704	0.236055	ns
ENSMUST00000007212	psmd2	139.117	96.8195	2.47755e-05	+
ENSMUST00000007251	abhd16a	183.337	97.3521	0.000271657	+
ENSMUST00000007266	lsm2	134.788	129.58	0.504314	ns
ENSMUST00000007444	strada	135.995	90.3521	0.0506492	ns
ENSMUST00000007559	gatad1	182.179	109.073	0.000761575	+
ENSMUST00000007733	tinf2	132.976	121.116	0.271085	ns
ENSMUST00000007803	bcl2l1	156.73	120.725	0.0428664	+
ENSMUST00000007865	ccdc124	169.261	84.5805	0.014298	+
ENSMUST00000007921	trappc2b	135.96	99.4165	0.0108516	+
ENSMUST00000007959	rhoa	136.634	114.859	0.0771404	ns
ENSMUST00000008004	ddx49	167.289	118.261	0.000782281	+
ENSMUST00000008032	crlf1	145.179	108.8	0.0183394	+
ENSMUST00000008036	rplp1	152.868	77.3747	0.000416831	+
ENSMUST00000008094	abhd8	158.963	81.6604	0.000399369	+
ENSMUST00000008477	snrpb2	97.4843	129.338	0.0185417	-
ENSMUST00000008626	rnf151	167.502	168.175	0.954977	ns
ENSMUST00000008733	dnajb6	176.004	114.754	0.00157086	+
ENSMUST00000008812	rps18	120.725	67.3638	0.000251645	+
ENSMUST00000008907	man1a2	190.939	120.149	0.134311	ns
ENSMUST00000008966	acyp1	102.37	108.934	0.152601	ns
ENSMUST00000009003	rala	178.957	81.1255	0.00126625	+
ENSMUST00000009036	vdac3	159.59	95.0123	0.000971782	+
ENSMUST00000009039	rpl30	143.091	96.837	0.0198273	+
ENSMUST00000009157	dynll1	140.549	105.25	0.00152121	+
ENSMUST00000009256	bcl2l13	187.415	103.442	0.00463742	+
ENSMUST00000009259	spatc1l	150.382	143.908	0.0194919	+
ENSMUST00000009344	xpo6	169.447	123.319	0.00491006	+
ENSMUST00000009435	pttg1ip	164.023	93.6647	0.000105102	+
ENSMUST00000009693	srp14	85.869	111.525	0.00375576	-
ENSMUST00000009774	ppp2cb	175.026	127.684	0.000562377	+
ENSMUST00000010007	sdhb	124.164	96.1658	9.50406e-05	+
ENSMUST00000010188	zmynd10	130.26	99.6022	0.00212927	+
ENSMUST00000010189	tmem115	161.814	85.5039	0.010086	+
ENSMUST00000010241	nxf1	152.069	141.256	0.299083	ns
ENSMUST00000010421	bltp2	170.863	121.747	0.0121437	+
ENSMUST00000010520	nedd8	162.093	98.3897	0.00279477	+
ENSMUST00000010536	gosr1	129.269	99.4475	0.0278721	+
ENSMUST00000010550	mrpl52	124.802	74.1979	0.0111846	+
ENSMUST00000011058	pdhx	138.555	114.192	0.00484894	+
ENSMUST00000011298	cfap161	120.437	95.8167	0.0222976	+
ENSMUST00000011302	brf1	158.131	134.021	0.13676	ns
ENSMUST00000011391	prss45	163.169	99.3598	0.0124921	+
ENSMUST00000011450	sugp1	165.09	85.3361	0.0039039	+
ENSMUST00000011493	dmrtc2	129.869	158.497	0.165457	ns
ENSMUST00000012355	tex22	140.551	88.9905	0.00481452	+
ENSMUST00000012734	dnajb6	142.598	111.633	0.00605141	+
ENSMUST00000013262	zkscan17	175.087	106.465	0.00248198	+
ENSMUST00000013299	enkd1	127.656	89.9982	0.00532743	+
ENSMUST00000013302	4933405l10rik	144.129	132.476	0.449905	ns
ENSMUST00000013338	arih2	176.559	120.355	0.00510354	+
ENSMUST00000013737	ndufs2	146.356	93.6645	0.0080388	+
ENSMUST00000013807	pten	187.978	152.774	0.00532363	+
ENSMUST00000013845	timm23	165.844	102.58	0.00520525	+
ENSMUST00000013882	crbn	160.875	96.9418	0.00371675	+
ENSMUST00000013931	ehmt2	168.989	139.936	0.247624	ns
ENSMUST00000013966	elof1	161.959	95.7016	0.000318289	+
ENSMUST00000014220	dynlt2b	147.518	127.721	0.0307198	+
ENSMUST00000014339	dnajc7	115.865	132.303	0.239016	ns
ENSMUST00000014370	cacybp	135.868	127.062	0.439382	ns
ENSMUST00000014438	ndufa2	154.496	88.5573	8.20638e-05	+
ENSMUST00000014445	pam16	126.314	85.9186	0.00374299	+
ENSMUST00000014457	cox6c	119.862	105.721	0.0313177	+
ENSMUST00000014545	ldhc	160.569	106.311	0.000470284	+
ENSMUST00000014546	tsg101	124.969	104.85	0.157676	ns
ENSMUST00000014614	rnf166	177.651	91.771	1.14361e-05	+
ENSMUST00000014647	pkd2l2	146.135	90.0328	0.0262759	+
ENSMUST00000014673	tmbim7	157.949	85.2048	0.000225851	+
ENSMUST00000014892	tex261	158.766	130.315	0.0831365	ns
ENSMUST00000014911	tbp	106.968	136.796	0.212014	ns
ENSMUST00000014913	psmb1	128.653	101.717	0.0114237	+
ENSMUST00000015011	surf4	142.218	93.8125	0.000656343	+
ENSMUST00000015049	dnajb9	125.04	125.178	0.967331	ns
ENSMUST00000015146	efr3a	174.519	166.488	0.777002	ns
ENSMUST00000015157	trappc2l	153.242	94.96	0.00692476	+
ENSMUST00000015227	c8g	174.471	116.328	0.0360658	+
ENSMUST00000015236	edf1	153.815	93.3126	0.000139862	+
ENSMUST00000015239	fbxw5	163.091	113.67	0.00381704	+
ENSMUST00000015501	clpx	162.754	140.039	0.0783635	ns
ENSMUST00000016072	rrbp1	168.299	105.451	0.0134036	+
ENSMUST00000016081	macroh2a1	90.4632	123.141	0.0116888	-
ENSMUST00000016105	adss2	182.052	144.737	0.0832174	ns
ENSMUST00000016115	actr8	95.599	86.8217	0.321558	ns
ENSMUST00000016124	lrrc27	174.64	107.681	0.00556143	+
ENSMUST00000016138	fnta	177.984	87.5569	0.000827176	+
ENSMUST00000016144	plpp1	168.992	98.4283	0.00684748	+
ENSMUST00000016396	atp5f1e	153.863	87.2194	7.31492e-06	+
ENSMUST00000016401	prelid3b	169.238	109.692	0.116353	ns
ENSMUST00000016670	dyrk3	133.423	107.411	0.00587567	+
ENSMUST00000016703	h3f3b	111.678	119.476	0.236346	ns
ENSMUST00000016781	ift27	150.076	84.6692	0.00050429	+
ENSMUST00000016897	ttll1	156.634	106.176	0.197209	ns
ENSMUST00000016977	mrps18c	130.938	73.923	0.151964	ns
ENSMUST00000017188	serpinb6a	178.002	113.036	0.00740109	+
ENSMUST00000017332	coa3	105.759	97.8826	0.437061	ns
ENSMUST00000017339	zpbp2	185.814	133.012	0.00465145	+
ENSMUST00000017354	med24	133.15	90.6824	0.253235	ns
ENSMUST00000017365	psmd3	92.2848	114.994	0.0275589	-
ENSMUST00000017408	exosc10	159.343	92.3904	0.00157034	+
ENSMUST00000017443	dnttip1	119.026	107.678	0.555622	ns
ENSMUST00000017548	rpl19	112.136	64.6383	2.63337e-05	+
ENSMUST00000017561	plxdc1	173.579	111.585	0.0035286	+
ENSMUST00000017572	psmd11	152.084	100.55	0.0106862	+
ENSMUST00000017851	serinc3	161.04	99.2864	0.00651168	+
ENSMUST00000017908	zswim1	165.901	104.876	0.0573314	ns
ENSMUST00000017974	dhx58	100.186	99.6728	0.964415	ns
ENSMUST00000017976	hspb9	161.804	117.591	0.0046182	+
ENSMUST00000017981	nkiras2	167.736	103.154	0.000221879	+
ENSMUST00000018002	ift52	162.709	101.936	0.009239	+
ENSMUST00000018184	rrp7a	134.165	85.1851	0.0610951	ns
ENSMUST00000018274	csnk1d	156.556	103.578	0.00183874	+
ENSMUST00000018333	uchl5	135.169	87.8553	0.00141472	+
ENSMUST00000018430	psmb6	102.588	84.4715	0.0104068	+
ENSMUST00000018431	spag7	99.2036	107.751	0.208151	ns
ENSMUST00000018506	kpna2	98.3348	95.226	0.616227	ns
ENSMUST00000018547	ggnbp2	126.271	107.432	0.0304462	+
ENSMUST00000018569	dhx40	174.047	113.398	0.0267172	+
ENSMUST00000018623	chct1	117.382	131.354	0.421724	ns
ENSMUST00000018625	appbp2	103.842	123.691	0.49949	ns
ENSMUST00000018653	cenpv	154.002	112.821	3.35093e-05	+
ENSMUST00000018698	ybx2	162.144	110.788	7.07889e-05	+
ENSMUST00000018711	gabarap	166.721	106.409	0.000426057	+
ENSMUST00000018727	g3bp1	157.569	131.336	0.156898	ns
ENSMUST00000018744	shmt1	139.386	95.4137	0.0136754	+
ENSMUST00000018800	myl4	179.048	122.475	0.178804	ns
ENSMUST00000018805	cog1	150.259	89.0756	0.0117289	+
ENSMUST00000018821	slc25a39	175.35	120.357	5.08898e-05	+
ENSMUST00000018851	dync1h1	182.078	122.996	0.00644843	+
ENSMUST00000018875	ap2b1	177.109	123.386	0.00223043	+
ENSMUST00000018914	atp5mc3	119.105	90.3933	0.00258914	+
ENSMUST00000019065	pelp1	113.979	94.4515	0.292325	ns
ENSMUST00000019076	map2k3	173.74	122.919	0.023429	+
ENSMUST00000019169	use1	161.286	93.2913	0.000999382	+
ENSMUST00000019183	dalrd3	178.447	130.164	0.0108834	+
ENSMUST00000019198	fis1	167.446	121.063	0.010953	+
ENSMUST00000019220	strn4	153.636	111.343	0.0284608	+
ENSMUST00000019229	med8	128.856	98.4076	0.0916049	ns
ENSMUST00000019276	bc005537	201.095	159.382	0.149099	ns
ENSMUST00000019283	isyna1	168.262	94.011	0.00027588	+
ENSMUST00000019441	nop9	129.733	95.0321	7.90664e-05	+
ENSMUST00000019447	psmc3ip	149.416	86.2388	0.00515609	+
ENSMUST00000019464	noxo1	172.213	107.743	0.321607	ns
ENSMUST00000019470	psme3	147.583	137.671	0.437438	ns
ENSMUST00000019506	d8ertd738e	157.831	80.5634	3.8429e-05	+
ENSMUST00000019514	calm3	162.47	111.794	3.72459e-05	+
ENSMUST00000019517	cops3	137.591	93.3751	0.00251396	+
ENSMUST00000019576	ddx39a	125.415	108.046	0.408703	ns
ENSMUST00000019615	cdc37	150.039	99.6165	0.00137879	+
ENSMUST00000019638	cops6	160.463	92.1783	5.1665e-05	+
ENSMUST00000019649	ubb	136.76	92.7313	0.000133597	+
ENSMUST00000019722	ubxn6	177.825	116.169	0.000627132	+
ENSMUST00000019723	mydgf	167.183	96.0188	0.000144891	+
ENSMUST00000019749	hoxd8	157.213	132.404	0.0850834	ns
ENSMUST00000019803	ccdc12	123.034	92.7991	0.00453269	+
ENSMUST00000019833	fmc1	90.1375	75.101	0.239887	ns
ENSMUST00000019854	mrpl24	144.873	85.4411	0.00520198	+
ENSMUST00000019861	zfp451	166.717	116.652	0.0215468	+
ENSMUST00000019882	polr2i	147.73	84.0492	7.86222e-06	+
ENSMUST00000019917	rwdd1	170.869	94.7811	0.010792	+
ENSMUST00000019939	snx3	145.143	138.386	0.301278	ns
ENSMUST00000019945	pex3	174.44	111.832	0.000119133	+
ENSMUST00000019962	cd164	168.605	125.976	0.00531202	+
ENSMUST00000019978	slc22a16	129.891	96.2057	0.00367804	+
ENSMUST00000020004	asf1a	113.914	107.943	0.660278	ns
ENSMUST00000020022	smpdl3a	170.151	98.2287	0.0219064	+
ENSMUST00000020057	lin7a	173.253	123.996	2.829e-05	+
ENSMUST00000020094	epyc	138.233	162.437	0.190958	ns
ENSMUST00000020099	cdk1	87.4327	129.184	0.115225	ns
ENSMUST00000020103	cabcoco1	110.299	111.244	0.601138	ns
ENSMUST00000020112	bltp3b	175.642	155.297	0.341946	ns
ENSMUST00000020153	hbs1l	171.642	123.117	0.0678848	ns
ENSMUST00000020163	nedd1	155.879	138.927	0.5464	ns
ENSMUST00000020203	snrpf	104.59	103.977	0.921226	ns
ENSMUST00000020209	ndufa12	144.288	110.545	0.000723853	+
ENSMUST00000020212	cep83	187.152	163.222	0.27196	ns
ENSMUST00000020217	nudt4	183.807	128.394	0.00196527	+
ENSMUST00000020238	hsp90b1	214.053	128.128	0.000422416	+
ENSMUST00000020248	washc3	107.581	96.3896	0.477413	ns
ENSMUST00000020252	sycp3	131.755	134.318	0.904849	ns
ENSMUST00000020258	herc4	186.903	128.812	0.0424167	+
ENSMUST00000020285	sar1a	173.865	123.396	0.0384089	+
ENSMUST00000020315	cand1	112.205	104.905	0.480486	ns
ENSMUST00000020317	pno1	130.916	88.1562	0.21079	ns
ENSMUST00000020334	usp15	152.305	122.171	0.0877858	ns
ENSMUST00000020339	tbc1d15	111.391	126.715	0.484637	ns
ENSMUST00000020340	pcsk4	191.169	133.937	0.031843	+
ENSMUST00000020343	rab21	120.906	119.817	0.92702	ns
ENSMUST00000020358	rab1a	159.44	133.638	0.457979	ns
ENSMUST00000020365	pwwp3a	100.649	115.171	0.125332	ns
ENSMUST00000020372	uqcr11	138.268	81.714	0.000852039	+
ENSMUST00000020382	yeats4	121.69	112.295	0.113524	ns
ENSMUST00000020383	atp8b3	176.405	118.881	4.03993e-06	+
ENSMUST00000020397	snrpd3	101.361	131.554	0.222869	ns
ENSMUST00000020403	csrp2	153.55	122.76	0.160982	ns
ENSMUST00000020408	mdm2	150.3	127.282	0.0352969	+
ENSMUST00000020413	zpbp	211.845	133.249	0.0012341	+
ENSMUST00000020420	ap3d1	176.73	86.9866	2.44359e-05	+
ENSMUST00000020440	timm13	152.096	93.4408	0.000408764	+
ENSMUST00000020446	tmbim4	136.635	91.111	0.00351774	+
ENSMUST00000020448	irak3	168.323	80.364	0.0237993	+
ENSMUST00000020493	pofut2	181.427	116.694	0.0134367	+
ENSMUST00000020504	hint1	143.524	80.1446	0.00230765	+
ENSMUST00000020523	pex13	136.558	87.2752	0.000196114	+
ENSMUST00000020528	mpg	152.302	86.9326	0.025895	+
ENSMUST00000020529	ahsa2	164.427	108.279	0.0530744	ns
ENSMUST00000020550	cdc34	139.236	92.3806	0.00490465	+
ENSMUST00000020552	tpgs1	137.873	89.2269	0.0157412	+
ENSMUST00000020568	wdpcp	161.65	99.3002	0.000957511	+
ENSMUST00000020630	hspa4	158.641	96.7192	0.000636058	+
ENSMUST00000020640	rack1	118.079	76.1539	0.0243983	+
ENSMUST00000020647	mrnip	146.08	75.8185	0.0157682	+
ENSMUST00000020657	ube2b	133.174	132.293	0.942222	ns
ENSMUST00000020687	pttg1	89.3558	136.112	0.0277918	-
ENSMUST00000020712	4921536k21rik	163.159	103.672	0.103295	ns
ENSMUST00000020741	drg1	173.1	107.633	0.000571147	+
ENSMUST00000020754	cfap36	141.73	103.061	0.0143795	+
ENSMUST00000020755	ppp4r3b	188.816	122.525	0.0313931	+
ENSMUST00000020768	pgam2	164.712	91.6916	0.000324135	+
ENSMUST00000020776	ccdc117	174.873	164.132	0.271558	ns
ENSMUST00000020804	gdpd1	170.54	163.04	0.220827	ns
ENSMUST00000020820	mrpl22	108.242	85.482	0.287996	ns
ENSMUST00000020827	rnft1	134.251	150.919	0.544597	ns
ENSMUST00000020835	ppm1d	132.166	111.444	0.004063	+
ENSMUST00000020851	cox11	107.624	131.389	0.0337629	-
ENSMUST00000020878	efcab10	152.621	117.872	0.000716729	+
ENSMUST00000020909	laptm4a	172.79	141.216	0.00134472	+
ENSMUST00000020938	fam20a	174.142	107.61	0.00776873	+
ENSMUST00000020941	1700012b07rik	167.918	167.752	0.942194	ns
ENSMUST00000020947	rdh14	152.25	124.692	0.122417	ns
ENSMUST00000020979	bcap29	154.001	95.802	0.000170644	+
ENSMUST00000020986	dnajc27	184.489	130.158	0.0447301	+
ENSMUST00000021001	rab10	148.985	100.414	0.0354518	+
ENSMUST00000021040	cct6b	160.709	115.946	0.00135889	+
ENSMUST00000021049	psmc5	138.136	101.016	0.00336289	+
ENSMUST00000021062	ddx5	146.034	129.307	0.0565507	ns
ENSMUST00000021063	psmd12	106.936	87.2927	0.00331774	+
ENSMUST00000021082	nt5c	165.328	126.719	0.0819299	ns
ENSMUST00000021083	jpt1	153.913	95.3843	2.9008e-05	+
ENSMUST00000021087	mif4gd	105.385	151.591	0.0648899	ns
ENSMUST00000021091	pafah1b1	178.659	142.925	0.000951915	+
ENSMUST00000021114	galk1	140.786	93.7134	0.0999106	ns
ENSMUST00000021133	srp68	154.918	81.1702	0.000212931	+
ENSMUST00000021161	slc13a5	130.45	111.382	0.0351879	+
ENSMUST00000021173	mfsd11	179.259	120.237	0.395247	ns
ENSMUST00000021204	nxn	141.764	97.0515	0.000380456	+
ENSMUST00000021217	nme2	160.794	88.7558	0.000412608	+
ENSMUST00000021231	abcc3	162.469	108.352	0.00789292	+
ENSMUST00000021239	lrrc59	166.883	92.4773	0.000334679	+
ENSMUST00000021251	lrrc46	142.278	109.583	0.000201762	+
ENSMUST00000021285	stx8	170.998	107.574	0.000290864	+
ENSMUST00000021287	cfap52	91.3543	107.584	0.111003	ns
ENSMUST00000021307	ccdc103	138.297	70.1188	0.017951	+
ENSMUST00000021314	nmt1	158.417	94.9196	9.01574e-05	+
ENSMUST00000021329	gosr2	174.868	103.856	0.00324721	+
ENSMUST00000021356	dnaaf2	121.382	103.85	0.256375	ns
ENSMUST00000021362	klhdc2	155.41	113.848	0.0100456	+
ENSMUST00000021368	nemf	171.29	100.993	0.148852	ns
ENSMUST00000021372	dmac2l	160.271	111.186	0.0417996	+
ENSMUST00000021410	ppp2r3c	171.751	103.887	0.00419122	+
ENSMUST00000021412	psma6	171.477	102.859	0.000705679	+
ENSMUST00000021425	ahsa1	76.9355	121.45	0.206099	ns
ENSMUST00000021428	snw1	153.776	66.5168	0.0289196	+
ENSMUST00000021447	ppp2r5e	185.173	120.046	0.00132121	+
ENSMUST00000021466	atl1	145.562	165.492	0.48211	ns
ENSMUST00000021467	sav1	148.024	145.268	0.472508	ns
ENSMUST00000021479	actr10	168.403	114.072	0.000479543	+
ENSMUST00000021482	tomm20l	151.832	133.03	0.4879	ns
ENSMUST00000021494	ccdc175	167.382	106.946	0.00016777	+
ENSMUST00000021536	atp6v1d	135.444	89.4509	0.00483795	+
ENSMUST00000021559	erh	120.054	137.213	0.0294595	-
ENSMUST00000021567	pcnx1	153.117	127.174	0.236707	ns
ENSMUST00000021595	psmc1	133.296	84.5007	0.0139482	+
ENSMUST00000021614	pfkp	121.683	128.126	0.64729	ns
ENSMUST00000021667	isca2	147.693	110.303	0.0310341	+
ENSMUST00000021669	fcf1	119.054	90.4636	0.0188821	+
ENSMUST00000021682	angel1	146.087	135.308	0.337075	ns
ENSMUST00000021698	hsp90aa1	145.604	103.207	0.0112679	+
ENSMUST00000021719	atp5mj	145.924	100.604	0.0473924	+
ENSMUST00000021761	trim27	139.824	87.5113	0.0160427	+
ENSMUST00000021772	mrs2	167.183	122.595	0.00309184	+
ENSMUST00000021793	elovl2	170.803	146.063	0.0912755	ns
ENSMUST00000021802	cap2	165.482	115.142	0.0270555	+
ENSMUST00000021803	nup153	160.768	161.698	0.958546	ns
ENSMUST00000021818	cenpp	125.367	87.9668	0.0113315	+
ENSMUST00000021824	nol8	120.423	137.344	0.482478	ns
ENSMUST00000021857	fars2	170.334	79.9207	0.000180788	+
ENSMUST00000021864	ssr1	189.953	150.158	0.133311	ns
ENSMUST00000021939	cdk20	159.948	88.4422	0.0144508	+
ENSMUST00000021940	lman2	168.458	102.514	0.00666647	+
ENSMUST00000021963	caml	163.13	84.9529	0.00556436	+
ENSMUST00000021990	ptdss1	156.264	111.354	0.0628978	ns
ENSMUST00000021991	mterf3	97.1005	141.95	0.056668	ns
ENSMUST00000021993	uqcrb	108.131	84.7514	0.00485955	+
ENSMUST00000022009	cetn3	99.8366	101.714	0.669561	ns
ENSMUST00000022038	naa35	139.395	137.465	0.875797	ns
ENSMUST00000022040	agtpbp1	188.977	123.994	0.0443671	+
ENSMUST00000022062	sdha	116.566	87.8768	0.0168743	+
ENSMUST00000022087	nsun2	168.286	89.1221	0.000836186	+
ENSMUST00000022089	med10	156.772	105.913	0.0225271	+
ENSMUST00000022097	ndufs6	156.61	86.4726	0.000175472	+
ENSMUST00000022098	mrpl36	101.296	95.982	0.769221	ns
ENSMUST00000022102	clptm1l	121.06	121.951	0.911284	ns
ENSMUST00000022115	xrcc4	109.165	95.975	0.66433	ns
ENSMUST00000022135	ak6	171.842	106.698	0.000524084	+
ENSMUST00000022136	rad17	117.697	102.969	0.527801	ns
ENSMUST00000022145	serf1	164.818	106.537	3.98092e-06	+
ENSMUST00000022153	ptcd2	177.015	98.5909	0.0082666	+
ENSMUST00000022163	btf3	151.719	97.2899	0.000187074	+
ENSMUST00000022196	ap3b1	188.406	125.561	0.0296628	+
ENSMUST00000022204	kif2a	168.203	149.262	0.0143698	+
ENSMUST00000022245	mrps30	168.349	78.924	0.000546756	+
ENSMUST00000022256	psmd6	110.752	84.621	0.0293498	+
ENSMUST00000022268	pdhb	148.1	125.583	0.0835107	ns
ENSMUST00000022269	fam3d	183.172	99.4378	0.00052003	+
ENSMUST00000022281	mtrex	139.163	111.798	0.0547119	ns
ENSMUST00000022286	ndufs4	119.921	96.5456	0.0281904	+
ENSMUST00000022292	samd8	153.963	106.654	0.0431993	+
ENSMUST00000022293	vdac2	144.434	106.339	0.000929048	+
ENSMUST00000022310	ngly1	169.522	121.522	0.00534778	+
ENSMUST00000022341	rtraf	175.33	89.9809	0.00152184	+
ENSMUST00000022344	ecd	109.338	91.8247	0.0485308	+
ENSMUST00000022380	psmc6	141.396	151.163	0.415672	ns
ENSMUST00000022429	arf4	153.659	152.185	0.96158	ns
ENSMUST00000022458	bap1	139.571	132.634	0.47116	ns
ENSMUST00000022459	phf7	185.134	116.972	6.31382e-05	+
ENSMUST00000022476	glt8d1	183.326	119.353	0.00577418	+
ENSMUST00000022497	spryd7	128.872	109.045	0.151092	ns
ENSMUST00000022508	ptpn20	184.756	212.294	0.325427	ns
ENSMUST00000022538	mrpl57	159.329	109.088	0.00162736	+
ENSMUST00000022548	1700129c05rik	176.643	118.405	0.00232653	+
ENSMUST00000022553	cab39l	156.858	124.49	0.0870634	ns
ENSMUST00000022563	mtmr6	169.445	150.027	0.295159	ns
ENSMUST00000022574	lrrc63	179.921	140.118	0.0569676	ns
ENSMUST00000022591	epsti1	109.038	84.7356	0.166528	ns
ENSMUST00000022595	rgcc	119.49	113.315	0.589639	ns
ENSMUST00000022601	wbp4	143.949	138.008	0.614682	ns
ENSMUST00000022612	pbk	120.271	127.028	0.585208	ns
ENSMUST00000022618	adam2	191.777	125.816	0.000165724	+
ENSMUST00000022634	bnip3l	154.545	93.0046	0.000646048	+
ENSMUST00000022678	pebp4	179.031	112.562	0.000947214	+
ENSMUST00000022680	bin3	148.039	88.8758	0.0583129	ns
ENSMUST00000022704	itm2b	176.905	110.711	0.000609615	+
ENSMUST00000022734	dnajc3	197.335	124.041	0.0249924	+
ENSMUST00000022766	tox4	156.583	94.1297	0.00569695	+
ENSMUST00000022781	dad1	122.032	106.865	0.0387933	+
ENSMUST00000022784	haus4	143.01	114.287	0.0266539	+
ENSMUST00000022803	psmb5	92.5635	88.5675	0.562648	ns
ENSMUST00000022808	pabpn1	170.044	134.422	0.0298154	+
ENSMUST00000022816	sub1	100.911	120.238	0.0450833	-
ENSMUST00000022821	dhrs4	146.321	124.957	0.1352	ns
ENSMUST00000022842	cct5	140.864	92.1743	0.00294422	+
ENSMUST00000022855	brix1	88.3786	85.7512	0.823435	ns
ENSMUST00000022865	mtdh	168.07	175.238	0.575453	ns
ENSMUST00000022867	laptm4b	114.935	108.887	0.720662	ns
ENSMUST00000022890	rnf19a	168.008	104.155	5.57013e-05	+
ENSMUST00000022894	ywhaz	162.504	163.042	0.977271	ns
ENSMUST00000022904	atp6v1c1	156.876	108.517	0.0127002	+
ENSMUST00000022925	eif3h	124.542	83.4665	0.00203911	+
ENSMUST00000022954	khdrbs3	138.95	93.0718	0.100719	ns
ENSMUST00000022960	eif3e	156.544	84.9383	0.00112558	+
ENSMUST00000022962	emc2	111.515	105.271	0.538	ns
ENSMUST00000022977	sqle	146.416	134.766	0.342838	ns
ENSMUST00000022980	ndufb9	158.006	91.305	0.00260574	+
ENSMUST00000022993	derl1	138.484	94.6537	0.0193962	+
ENSMUST00000023006	dnaaf11	119.544	103.676	0.146259	ns
ENSMUST00000023055	dnal4	147.397	82.7435	0.000121673	+
ENSMUST00000023061	josd1	175.622	149.212	0.25502	ns
ENSMUST00000023062	tomm22	154.008	127.08	0.00120742	+
ENSMUST00000023064	cby1	122.255	105.534	0.132502	ns
ENSMUST00000023067	ribc2	129.071	98.5918	0.0917255	ns
ENSMUST00000023068	smc1b	140.256	91.5456	0.0071726	+
ENSMUST00000023069	fam118a	165.264	105.908	0.0638271	ns
ENSMUST00000023085	ndufa6	131.601	94.7094	0.000693852	+
ENSMUST00000023116	aco2	143.613	85.5576	0.00151189	+
ENSMUST00000023117	phf5a	100.586	108.296	0.587114	ns
ENSMUST00000023129	gtsf1	168.156	90.598	9.56466e-07	+
ENSMUST00000023144	prm1	137.764	127.599	0.049349	+
ENSMUST00000023150	hapstr1	161.768	147.76	0.124487	ns
ENSMUST00000023206	ercc4	160.597	92.7351	0.0239649	+
ENSMUST00000023213	hgh1	172.707	107.307	0.0198904	+
ENSMUST00000023214	dgat1	122.305	86.0628	0.0728443	ns
ENSMUST00000023217	bop1	167.469	91.1516	0.00232111	+
ENSMUST00000023225	grina	158.224	106.642	0.00312912	+
ENSMUST00000023231	gfus	143.991	95.2516	0.001429	+
ENSMUST00000023268	arc	140.247	87.2325	8.79291e-05	+
ENSMUST00000023269	rpl24	149.614	73.4749	0.000447781	+
ENSMUST00000023271	mroh4	174.892	116.444	0.00379792	+
ENSMUST00000023285	tymp	159.475	110.359	0.00965658	+
ENSMUST00000023291	mapk8ip2	147.877	107.814	0.0112961	+
ENSMUST00000023295	acr	172.66	111.378	0.00270708	+
ENSMUST00000023334	nectin3	174.016	102.422	0.00129968	+
ENSMUST00000023351	mzt2	129.639	95.9815	0.000957411	+
ENSMUST00000023361	pdxdc1	182.612	113.687	0.00319548	+
ENSMUST00000023391	mrpl40	163.143	78.9823	0.105064	ns
ENSMUST00000023396	pmm2	183.135	112.709	0.0445624	+
ENSMUST00000023405	arl6	129.939	137.483	0.593639	ns
ENSMUST00000023449	snap29	167.068	89.0994	0.0900935	ns
ENSMUST00000023453	sdf2l1	167.892	115.04	0.253785	ns
ENSMUST00000023460	ncbp2	144.255	114.621	0.0317069	+
ENSMUST00000023468	spag6l	149.016	93.1269	0.00143931	+
ENSMUST00000023474	wdr53	108.464	73.2	0.00421758	+
ENSMUST00000023489	fyttd1	132.068	156.353	0.0422896	-
ENSMUST00000023501	cfap91	138.326	82.4344	0.000586985	+
ENSMUST00000023510	umps	184.188	90.9567	0.00342601	+
ENSMUST00000023514	ndufb4	146.711	88.4788	0.00182813	+
ENSMUST00000023530	ropn1	166.34	165.779	0.959026	ns
ENSMUST00000023561	senp2	168.483	140.824	0.0954587	ns
ENSMUST00000023598	rfc4	153.374	77.7526	0.0216209	+
ENSMUST00000023599	eif4a2	161.785	160.082	0.855553	ns
ENSMUST00000023608	atp5pf	151.461	108.187	0.000367664	+
ENSMUST00000023677	atp5po	162.215	88.8041	0.000270796	+
ENSMUST00000023682	donson	174.983	126.481	0.0342141	+
ENSMUST00000023686	tmem50b	171.954	128.446	0.0783339	ns
ENSMUST00000023694	cfap298	103.607	105.091	0.541598	ns
ENSMUST00000023707	sod1	163.108	99.0327	0.0337953	+
ENSMUST00000023736	lmbr1l	137.565	117.1	0.14932	ns
ENSMUST00000023749	tmbim6	128.839	121.642	0.102998	ns
ENSMUST00000023769	atf1	180.945	165.838	0.162713	ns
ENSMUST00000023781	krt88	135.419	132.494	0.74687	ns
ENSMUST00000023813	tarbp2	151.831	100.44	0.00437783	+
ENSMUST00000023830	nus1	151.354	106.735	0.00969351	+
ENSMUST00000023846	lrrc71	174.793	114.715	0.00179656	+
ENSMUST00000023851	ndufa5	130.4	77.2611	0.000777421	+
ENSMUST00000023867	rfc2	179.824	101.646	0.00295677	+
ENSMUST00000023869	denr	143.871	86.5989	0.0068509	+
ENSMUST00000023882	sympk	144.492	84.3255	0.00325053	+
ENSMUST00000023918	ivns1abp	147.362	181.689	0.0582406	ns
ENSMUST00000024042	creld2	212.37	122.442	0.00658374	+
ENSMUST00000024056	ube2j2	130.416	135.696	0.731159	ns
ENSMUST00000024233	tulp2	170.539	154.7	0.248735	ns
ENSMUST00000024270	cdca3	110.156	113.792	0.373871	ns
ENSMUST00000024470	ogfod2	167.56	100.421	0.0740003	ns
ENSMUST00000024572	rsph3b	138.987	78.8133	0.00387242	+
ENSMUST00000024650	1700010i14rik	139.107	118.872	0.176814	ns
ENSMUST00000024657	phf10	145.364	113.59	0.0133332	+
ENSMUST00000024724	crisp2	186.622	134.315	3.30994e-06	+
ENSMUST00000024725	efhb	123.484	115.391	0.282186	ns
ENSMUST00000024733	aars2	142.677	94.5711	0.0751909	ns
ENSMUST00000024739	hsp90ab1	93.7046	98.7785	0.601254	ns
ENSMUST00000024762	rsph9	144.189	94.2795	0.000152902	+
ENSMUST00000024763	mrps18a	151.307	83.8927	0.00068464	+
ENSMUST00000024832	rsph1	121.641	98.3713	0.00145713	+
ENSMUST00000024869	spast	174.511	132.603	0.0187099	+
ENSMUST00000024887	ndufaf7	144.517	121.714	0.157981	ns
ENSMUST00000024897	vapa	137.494	153.156	0.089876	ns
ENSMUST00000024909	ndufv2	168.734	82.25	0.0477316	+
ENSMUST00000024928	prss21	163.483	111.269	0.0343237	+
ENSMUST00000024932	atp6v0c	128.351	104.718	0.0248942	+
ENSMUST00000024957	pigf	153.107	120.003	0.0243615	+
ENSMUST00000024959	cript	166.599	94.8663	0.000540943	+
ENSMUST00000024970	gtf2a1l	156.832	99.3555	0.00347169	+
ENSMUST00000024974	hagh	87.3802	100.247	0.109355	ns
ENSMUST00000024983	ift140	157.531	112.425	0.0182254	+
ENSMUST00000025002	tekt4	133.378	122.759	0.121094	ns
ENSMUST00000025010	pgap6	180.691	113.476	0.00783528	+
ENSMUST00000025014	mrpl28	162.781	96.1373	0.0408019	+
ENSMUST00000025040	rpl36-ps12	141.033	78.2777	0.00213568	+
ENSMUST00000025045	uqcc2	163.902	93.9225	1.41826e-07	+
ENSMUST00000025050	nudt3	146.977	125.729	0.0400667	+
ENSMUST00000025053	mllt1	177.965	107.497	0.000360537	+
ENSMUST00000025095	cox7a2l	149.43	102.235	0.000459748	+
ENSMUST00000025101	dync2li1	107.533	119.607	0.450014	ns
ENSMUST00000025137	thoc1	119.088	108.996	0.418127	ns
ENSMUST00000025161	tapbp	153.908	131.85	0.143646	ns
ENSMUST00000025163	pfdn6	99.5543	82.4356	0.0511723	ns
ENSMUST00000025178	vps52	151.529	102.735	0.00354349	+
ENSMUST00000025193	brd2	109.831	100.629	0.503027	ns
ENSMUST00000025204	pfdn1	159.922	83.6607	0.00412466	+
ENSMUST00000025208	dnajc18	169.665	120.122	0.0165568	+
ENSMUST00000025209	spata24	169.443	102.56	0.00180874	+
ENSMUST00000025215	sil1	169.199	102.638	0.000234019	+
ENSMUST00000025217	hspa9	151.868	95.286	5.38767e-06	+
ENSMUST00000025243	iws1	133.166	112.407	0.412631	ns
ENSMUST00000025246	csnk2b	168.084	114.274	0.00346105	+
ENSMUST00000025250	bag6	168.05	120.869	0.000138722	+
ENSMUST00000025253	prrc2a	141.834	123.038	0.0761393	ns
ENSMUST00000025264	wdr33	113.953	103.816	0.349318	ns
ENSMUST00000025270	riok3	176.019	127.455	0.00983639	+
ENSMUST00000025292	dhx16	166.015	116.896	0.00703886	+
ENSMUST00000025305	mrps18b	118.605	88.2802	0.0107766	+
ENSMUST00000025314	dele1	172.103	98.3169	0.00222457	+
ENSMUST00000025319	rpp21	159.214	73.9771	0.000247538	+
ENSMUST00000025357	ap3s1	198.634	146.607	0.272121	ns
ENSMUST00000025364	yipf5	100.207	95.7109	0.641663	ns
ENSMUST00000025385	hsd17b4	174.088	107.877	0.0276656	+
ENSMUST00000025388	ftmt	130.167	125.733	0.308916	ns
ENSMUST00000025418	psmg2	110.489	119.862	0.474727	ns
ENSMUST00000025444	cxxc1	102.19	138.014	0.127747	ns
ENSMUST00000025490	prrc1	156.899	107.697	0.0808211	ns
ENSMUST00000025505	dctn4	175.295	122.149	0.0289494	+
ENSMUST00000025511	rps14	97.8215	74.6169	0.00115127	+
ENSMUST00000025563	fth1	174.836	98.0475	0.000337646	+
ENSMUST00000025590	osbp	149.143	129.354	0.493435	ns
ENSMUST00000025632	carnmt1	176.146	117.488	0.0180985	+
ENSMUST00000025635	ms4a20	183.255	139.529	0.0246855	+
ENSMUST00000025639	ccdc86	157.889	77.0943	0.0153154	+
ENSMUST00000025649	ddb1	153.735	96.7974	6.67313e-05	+
ENSMUST00000025667	rtn3	109.484	115.524	0.318796	ns
ENSMUST00000025684	ehd1	162.508	115.944	0.00108642	+
ENSMUST00000025696	ak3	131.311	130.106	0.83029	ns
ENSMUST00000025714	rpp30	149.298	79.6773	0.000893897	+
ENSMUST00000025727	trpd52l3	139.921	93.7573	0.0562468	ns
ENSMUST00000025728	frmd8	143.264	110.707	0.0019176	+
ENSMUST00000025759	eif1ad	154.872	95.1727	0.0106586	+
ENSMUST00000025762	banf1	114.901	107.128	0.177014	ns
ENSMUST00000025774	sf3b2	111.681	98.7977	0.265968	ns
ENSMUST00000025786	pacs1	172.52	104.86	6.02369e-05	+
ENSMUST00000025804	rab1b	168.589	93.3502	0.000401315	+
ENSMUST00000025811	yif1a	141.208	98.4329	0.0199996	+
ENSMUST00000025815	zng1	91.4516	75.7888	0.246703	ns
ENSMUST00000025836	mrpl11	162.376	90.2845	0.000488105	+
ENSMUST00000025840	tesmin	130.992	109.461	0.0627915	ns
ENSMUST00000025851	dpp3	168.986	88.7212	0.00233588	+
ENSMUST00000025853	drap1	110.715	101.754	0.0595253	ns
ENSMUST00000025862	smarca2	167.402	137.939	0.222599	ns
ENSMUST00000025864	rnaseh2c	135.042	81.7359	0.0462969	+
ENSMUST00000025885	znrd2	121.65	94.2436	0.0839387	ns
ENSMUST00000025893	arl2	151.468	116.202	0.287696	ns
ENSMUST00000025904	prdx5	119.798	98.2968	0.00887276	+
ENSMUST00000025915	dnajc4	163.557	90.3087	1.3339e-05	+
ENSMUST00000025918	stip1	121.453	85.3418	0.0577715	ns
ENSMUST00000025929	plaat5	181.432	131.401	0.000116948	+
ENSMUST00000025957	dennd10	174.966	135.533	0.0305224	+
ENSMUST00000026009	arl3	152.252	98.5689	4.83504e-05	+
ENSMUST00000026093	btbd1	184.438	117.988	8.01755e-06	+
ENSMUST00000026126	ints4	141.173	87.1452	0.000662681	+
ENSMUST00000026129	pcyt2	150.565	123.188	0.0282665	+
ENSMUST00000026135	aspscr1	167.245	112.72	0.0375784	+
ENSMUST00000026170	ubtd1	152.538	94.7091	0.000949587	+
ENSMUST00000026222	ndufb8	164.861	86.1817	1.71336e-05	+
ENSMUST00000026239	poll	171.446	104.409	0.000565054	+
ENSMUST00000026254	gbf1	165.697	102.092	0.00239706	+
ENSMUST00000026262	hexa	163.135	108.276	0.0100834	+
ENSMUST00000026274	lztfl1	100.73	98.8027	0.849025	ns
ENSMUST00000026387	sbds	154.393	110.002	0.000532452	+
ENSMUST00000026405	bloc1s1	162.03	81.0189	0.00681568	+
ENSMUST00000026409	ormdl2	135.475	90.0235	0.0108869	+
ENSMUST00000026414	dgka	180.936	172.236	0.176211	ns
ENSMUST00000026420	rps26	136.293	82.9663	0.00065849	+
ENSMUST00000026425	pa2g4	146.061	100.384	0.0225535	+
ENSMUST00000026434	chmp6	155.264	85.8322	0.000955992	+
ENSMUST00000026448	faap100	168.74	120.886	0.103778	ns
ENSMUST00000026459	atp5f1b	172.547	111.661	0.000187085	+
ENSMUST00000026475	ddit3	154.966	87.8257	0.00148577	+
ENSMUST00000026479	dctn2	178.392	103.718	0.000431017	+
ENSMUST00000026480	ttc4	172.068	122.786	0.0311775	+
ENSMUST00000026487	ier3ip1	163.368	129.563	0.0164887	+
ENSMUST00000026495	atp5f1a	145.129	95.5942	0.0178535	+
ENSMUST00000026506	clns1a	162.579	103.01	0.016662	+
ENSMUST00000026547	tubgcp2	135.687	89.9061	0.0416208	+
ENSMUST00000026553	syce1	173.356	104.797	0.000126802	+
ENSMUST00000026559	sirt3	181.394	95.0674	0.00109825	+
ENSMUST00000026560	psmd13	149.802	96.8363	0.0094849	+
ENSMUST00000026568	ptdss2	180.302	106.669	4.6299e-06	+
ENSMUST00000026572	hras	169.255	88.9158	0.00665802	+
ENSMUST00000026583	pnpla2	176.192	107.971	0.00501517	+
ENSMUST00000026608	crcp	163.964	75.9849	0.00531087	+
ENSMUST00000026624	tm9sf2	179.985	148.555	0.00702518	+
ENSMUST00000026667	eif4a3	114.027	103.487	0.10769	ns
ENSMUST00000026672	pde8a	147.124	135.335	0.0840641	ns
ENSMUST00000026704	cct8	73.2423	103.949	0.0358948	-
ENSMUST00000026710	usp16	178.574	112.417	0.0108625	+
ENSMUST00000026743	uqcrc1	149.875	93.8633	0.00248572	+
ENSMUST00000026744	tmem89	164.76	105.629	0.0113138	+
ENSMUST00000026818	sec11a	123.617	92.4681	0.0069832	+
ENSMUST00000026841	hadhb	138.066	92.1724	0.0199739	+
ENSMUST00000026899	slc25a10	143.962	111.864	0.110882	ns
ENSMUST00000026912	ccdc7b	186.11	164.708	0.0568019	ns
ENSMUST00000026937	iscu	176.396	101.915	2.19909e-05	+
ENSMUST00000026976	get4	163.498	101.497	0.000673968	+
ENSMUST00000026986	higd2a	136.978	112.409	0.0367883	+
ENSMUST00000027040	rb1cc1	183.364	128.661	0.00861649	+
ENSMUST00000027049	ppp1r42	113.944	139.483	0.357528	ns
ENSMUST00000027050	cops5	173.722	97.6005	8.30302e-06	+
ENSMUST00000027068	tram1	177.605	121.205	0.00166055	+
ENSMUST00000027111	ndufs1	77.2822	121.3	0.0403315	-
ENSMUST00000027127	sf3b1	135.382	108.153	0.0891288	ns
ENSMUST00000027149	lancl1	181.88	112.364	0.00753997	+
ENSMUST00000027172	ica1l	173.601	103.93	0.0010945	+
ENSMUST00000027173	wdr12	162.198	86.8512	0.000284905	+
ENSMUST00000027193	ndufb3	104.7	97.0158	0.421009	ns
ENSMUST00000027252	eif5b	170.917	143.72	0.151208	ns
ENSMUST00000027256	mrpl30	171.466	111.492	0.0122781	+
ENSMUST00000027264	asnsd1	185.776	108.366	0.000218794	+
ENSMUST00000027265	osgepl1	171.188	82.5424	0.00299357	+
ENSMUST00000027286	coa5	187.743	166.223	0.18789	ns
ENSMUST00000027299	prss39	172.798	153.498	0.024524	+
ENSMUST00000027303	imp4	167.473	115.075	0.0846528	ns
ENSMUST00000027312	prim2	166.828	133.72	0.208694	ns
ENSMUST00000027338	sdhaf4	73.9528	115.382	0.0189507	-
ENSMUST00000027339	smap1	175.68	145.182	0.00798761	+
ENSMUST00000027374	tnp1	126.367	122.231	0.492852	ns
ENSMUST00000027396	abcb6	178.255	74.174	0.000301916	+
ENSMUST00000027401	stk16	172.111	109.646	0.0370162	+
ENSMUST00000027421	trip12	162.428	137.037	0.0787378	ns
ENSMUST00000027432	psmd1	170.866	106.183	0.127252	ns
ENSMUST00000027444	pde6d	89.3771	115.252	0.0760823	ns
ENSMUST00000027472	efhd1	161.572	109.954	0.00181802	+
ENSMUST00000027493	pask	105.465	119.402	0.305601	ns
ENSMUST00000027494	ppp1r7	155.978	101.122	0.00167841	+
ENSMUST00000027498	stk25	166.506	113.468	0.0202387	+
ENSMUST00000027503	dtymk	146.165	101.661	0.0475539	+
ENSMUST00000027538	asb1	164.62	152.534	0.219295	ns
ENSMUST00000027569	slco6c1	133.242	108.173	0.0156034	+
ENSMUST00000027575	slco6d1	139.381	112.464	0.304966	ns
ENSMUST00000027592	ubxn4	122.826	114.436	0.303477	ns
ENSMUST00000027602	dars1	120.492	94.9651	0.00254352	+
ENSMUST00000027634	dbi	110.759	112.859	0.77306	ns
ENSMUST00000027768	ahctf1	136.738	115.261	0.143223	ns
ENSMUST00000027775	efcab2	156.473	101.081	0.00238714	+
ENSMUST00000027777	parp1	126.829	109.334	0.534093	ns
ENSMUST00000027792	srp9	136.602	117.985	0.0283947	+
ENSMUST00000027846	tada1	156.843	144.077	0.464491	ns
ENSMUST00000027853	mpc2	176.961	111.037	0.00066381	+
ENSMUST00000027856	dcaf6	175.725	130.138	0.034394	+
ENSMUST00000027867	ccdc181	177.214	102.065	0.000557625	+
ENSMUST00000027931	nek2	105.027	87.6403	0.385485	ns
ENSMUST00000027959	cfap126	143.028	107.15	0.000617184	+
ENSMUST00000027965	fam107b	145.614	133.285	0.124835	ns
ENSMUST00000027992	enkur	165.259	124.602	0.0154991	+
ENSMUST00000028000	nuf2	116.337	115.638	0.976825	ns
ENSMUST00000028004	aldh9a1	171.628	111.322	0.002484	+
ENSMUST00000028083	psmb7	98.6315	88.442	0.177544	ns
ENSMUST00000028113	potegl	179.628	165.082	0.495708	ns
ENSMUST00000028117	yme1l1	161.121	141.696	0.0427593	+
ENSMUST00000028128	odf2	170.013	128.367	0.000992061	+
ENSMUST00000028129	slc2a8	112.61	110.578	0.733387	ns
ENSMUST00000028137	coq4	168.123	107.831	0.00222478	+
ENSMUST00000028139	med27	92.2754	109.948	0.544422	ns
ENSMUST00000028170	ralgds	147.521	120.668	0.0724321	ns
ENSMUST00000028205	bc005624	144.388	99.3345	0.191059	ns
ENSMUST00000028207	crat	174.196	103.211	0.000302998	+
ENSMUST00000028222	hspa5	180.735	107.529	0.00345871	+
ENSMUST00000028238	rab14	169.131	126.742	0.0740533	ns
ENSMUST00000028250	mrrf	166.09	97.2556	0.00570673	+
ENSMUST00000028256	morn5	134.525	100.396	0.00232798	+
ENSMUST00000028279	strbp	169.89	164.116	0.827032	ns
ENSMUST00000028299	spmip5	155.554	138.759	0.0354091	+
ENSMUST00000028336	arl6ip6	123.109	133.089	0.333844	ns
ENSMUST00000028342	ssna1	128.694	105.52	0.243952	ns
ENSMUST00000028350	zmynd19	150.345	128.059	0.0918986	ns
ENSMUST00000028378	galnt3	171.654	140.617	0.0468065	+
ENSMUST00000028382	nup35	145.636	123.819	0.371918	ns
ENSMUST00000028392	dnajc10	186.816	149.213	0.285611	ns
ENSMUST00000028430	cyct	108.917	119.201	0.0342701	-
ENSMUST00000028475	clp1	107.863	93.8354	0.359798	ns
ENSMUST00000028494	phospho2	144.282	95.362	0.00421541	+
ENSMUST00000028509	gorasp2	141.814	88.2604	0.0150347	+
ENSMUST00000028551	emc4	127.455	100.645	0.0102343	+
ENSMUST00000028553	nop10	120.582	112.005	0.261115	ns
ENSMUST00000028580	ccdc34	109.466	122.901	0.0554505	ns
ENSMUST00000028592	eif3m	118.602	83.1841	0.0122966	+
ENSMUST00000028600	hipk3	157.756	103.501	0.00662091	+
ENSMUST00000028607	caprin1	175.557	94.3057	0.0128011	+
ENSMUST00000028650	pex16	160.153	77.3698	0.001539	+
ENSMUST00000028668	eif3j1	160.964	73.4817	0.00597522	+
ENSMUST00000028683	pdia3	151.739	138.703	0.0454659	+
ENSMUST00000028726	ankef1	178.594	149.404	0.179225	ns
ENSMUST00000028817	pcna	113.656	113.758	0.990407	ns
ENSMUST00000028834	tmco5	178.578	178.636	0.996698	ns
ENSMUST00000028835	crls1	164.158	135.318	0.131749	ns
ENSMUST00000028841	usp8	188.959	121.088	7.36125e-05	+
ENSMUST00000028848	fahd2a	99.2901	108.818	0.326868	ns
ENSMUST00000028857	nphp1	176.271	108.463	6.65187e-05	+
ENSMUST00000028858	bub1	100.692	113.386	0.138061	ns
ENSMUST00000028892	idh3b	165.647	99.3025	0.00979873	+
ENSMUST00000028918	scp2d1	169.271	172.292	0.307168	ns
ENSMUST00000028948	gins1	118.202	90.6028	0.144202	ns
ENSMUST00000028963	tbc1d20	174.403	137.021	0.0658035	ns
ENSMUST00000028977	kif3b	166.305	109.212	5.08053e-05	+
ENSMUST00000028997	aurka	106.758	87.1107	0.439231	ns
ENSMUST00000029005	rtf2	123.623	92.0374	0.0263399	+
ENSMUST00000029007	fam209	169.14	165.286	0.608811	ns
ENSMUST00000029013	rae1	146.166	92.8705	0.0109022	+
ENSMUST00000029023	cimip1	131.674	97.4618	0.000922383	+
ENSMUST00000029024	rab22a	151.229	139.67	0.389155	ns
ENSMUST00000029038	fabp9	169.935	102.565	0.000128632	+
ENSMUST00000029090	gid8	110.142	135.457	0.160861	ns
ENSMUST00000029128	map1lc3a	175.241	134.029	0.000139933	+
ENSMUST00000029135	acss2	177.581	122.516	0.00737898	+
ENSMUST00000029142	eif6	133.861	106.481	0.0881772	ns
ENSMUST00000029147	nfs1	151.389	122.629	0.174247	ns
ENSMUST00000029171	rpn2	186.97	111.676	0.00325797	+
ENSMUST00000029178	ctnnbl1	125.748	92.815	0.0114301	+
ENSMUST00000029214	actl6a	124.417	113.663	0.276704	ns
ENSMUST00000029222	ccdc39	151.068	144.399	0.720039	ns
ENSMUST00000029252	lrrc34	130.422	108.972	0.0715322	ns
ENSMUST00000029256	sec62	172.984	119.201	0.000363529	+
ENSMUST00000029269	exosc9	114.042	100.596	0.312156	ns
ENSMUST00000029277	afg2a	119.062	105.786	0.368065	ns
ENSMUST00000029303	naa15	152.038	157.291	0.89512	ns
ENSMUST00000029353	kpna4	186.403	134.592	0.0036775	+
ENSMUST00000029358	nmd3	118.558	112.396	0.842936	ns
ENSMUST00000029368	ccna1	91.4982	145.26	0.0464564	-
ENSMUST00000029382	ppid	125.991	128.55	0.902859	ns
ENSMUST00000029385	serp1	175.725	121.864	0.00321609	+
ENSMUST00000029405	gmps	125.518	93.1064	0.00487844	+
ENSMUST00000029445	nras	175.718	127.892	8.03119e-05	+
ENSMUST00000029446	csde1	193.808	162.29	0.00984126	+
ENSMUST00000029448	sycp1	204.032	132.293	0.0112215	+
ENSMUST00000029478	slc25a54	100.587	105.165	0.82562	ns
ENSMUST00000029485	cfap276	172.748	174.282	0.844812	ns
ENSMUST00000029547	creb3l4	168.441	158.35	0.414088	ns
ENSMUST00000029570	mfsd14a	141.747	119.445	0.281736	ns
ENSMUST00000029588	larp7	121.136	97.5447	0.0631354	ns
ENSMUST00000029629	pla2g12a	167.867	103.186	0.0211196	+
ENSMUST00000029644	ppa2	174.747	97.9991	0.00068808	+
ENSMUST00000029663	aimp1	147.319	80.068	0.0011982	+
ENSMUST00000029692	rit1	153.768	120.485	0.0728625	ns
ENSMUST00000029708	naxe	156.234	66.3969	0.00118164	+
ENSMUST00000029722	rps3a1	142.754	99.1424	0.0333745	+
ENSMUST00000029730	chd1l	163.572	89.2308	0.00186942	+
ENSMUST00000029741	polr3c	169.91	81.5742	0.00340325	+
ENSMUST00000029785	riiad1	163.463	95.5657	0.00173488	+
ENSMUST00000029803	eif4e	132.431	101.564	0.0162104	+
ENSMUST00000029804	metap1	158.643	136.311	0.493487	ns
ENSMUST00000029833	lrriq3	168.462	117.851	0.0430931	+
ENSMUST00000029838	rpf1	108.023	106.376	0.792138	ns
ENSMUST00000029839	spata1	196.191	149.894	0.00375491	+
ENSMUST00000029927	spaca1	200.467	204.091	0.534263	ns
ENSMUST00000029938	gtf2b	88.1398	103.224	0.285472	ns
ENSMUST00000029955	1700009n14rik	176.77	165.172	0.369918	ns
ENSMUST00000029971	cfap206	151.582	102.09	0.000119634	+
ENSMUST00000029972	smim8	146.595	100.35	0.00454643	+
ENSMUST00000029991	ppp3r2	167.404	105.72	1.36204e-06	+
ENSMUST00000029995	toporsl	147.005	89.0419	1.13739e-05	+
ENSMUST00000030003	exosc3	108.438	105.238	0.783408	ns
ENSMUST00000030014	ncbp1	133.041	103.066	0.000868904	+
ENSMUST00000030028	erp44	192.877	114.659	0.00127407	+
ENSMUST00000030030	tex10	128.36	119.411	0.559274	ns
ENSMUST00000030087	wdr31	166.648	108.677	0.000244464	+
ENSMUST00000030088	bspry	168.688	107.497	0.000161254	+
ENSMUST00000030091	pole3	161.492	85.4875	0.0249275	+
ENSMUST00000030103	dmac1	159.372	99.3776	0.00435236	+
ENSMUST00000030117	smu1	77.9346	111.37	0.0713983	ns
ENSMUST00000030118	dnaja1	100.586	104.956	0.347444	ns
ENSMUST00000030125	bag1	166.951	115.152	0.0243301	+
ENSMUST00000030134	rad23b	170.819	118.008	0.00154689	+
ENSMUST00000030145	dcaf12	168.974	132.627	0.00551828	+
ENSMUST00000030158	dctn3	146.557	92.5464	9.79592e-05	+
ENSMUST00000030164	vcp	130.045	105.466	0.0970356	ns
ENSMUST00000030189	gba2	165.895	98.3995	0.0925568	ns
ENSMUST00000030207	psip1	136.88	140.475	0.832094	ns
ENSMUST00000030289	usp1	164.938	102.585	0.000226	+
ENSMUST00000030296	txndc12	154.163	99.1305	0.0179509	+
ENSMUST00000030306	hook1	168.332	199.122	0.092305	ns
ENSMUST00000030311	ift74	180.54	111.835	0.000138096	+
ENSMUST00000030323	cfap107	142.555	145.721	0.771393	ns
ENSMUST00000030345	cpt2	84.3974	78.6945	0.215194	ns
ENSMUST00000030365	mrpl37	160.494	81.9499	0.000123854	+
ENSMUST00000030395	svbp	162.976	80.0737	0.0099403	+
ENSMUST00000030400	mycbp	152.355	94.0415	0.00549133	+
ENSMUST00000030401	ndufs5	147.544	91.105	3.63205e-05	+
ENSMUST00000030434	fuca1	170.094	92.5678	0.00374691	+
ENSMUST00000030451	toe1	103.16	111.448	0.150563	ns
ENSMUST00000030456	nasp	130.699	136.873	0.320032	ns
ENSMUST00000030457	nasp	125.15	141.369	0.131853	ns
ENSMUST00000030464	pik3r3	150.608	163.927	0.697593	ns
ENSMUST00000030471	lrrc41	133.741	103.168	0.00228675	+
ENSMUST00000030501	ebna1bp2	143.803	89.2879	0.00442524	+
ENSMUST00000030530	pla2g2c	171.535	119.024	0.000260749	+
ENSMUST00000030536	pink1	171.921	102.494	0.000340947	+
ENSMUST00000030538	ddost	182.836	120.924	0.0147187	+
ENSMUST00000030578	ptp4a2	172.821	103.477	0.0344195	+
ENSMUST00000030583	ak2	132.261	96.5201	0.00130967	+
ENSMUST00000030614	ck137956	117.06	121.78	0.323992	ns
ENSMUST00000030622	syf2	141.69	115.371	0.0358337	+
ENSMUST00000030623	sfpq	109.332	123.999	0.389103	ns
ENSMUST00000030628	maco1	145.753	97.8638	0.0242365	+
ENSMUST00000030636	stmn1	101.629	112.848	0.125839	ns
ENSMUST00000030644	zfp593	160.499	96.2299	0.110657	ns
ENSMUST00000030651	sh3bgrl3	171.524	131.553	0.0132764	+
ENSMUST00000030665	nudc	138.017	89.3731	0.0164142	+
ENSMUST00000030675	mrps15	179.494	94.917	0.000186487	+
ENSMUST00000030696	fam76a	175.527	153.876	0.0440554	+
ENSMUST00000030731	taf12	161.672	138.601	0.279706	ns
ENSMUST00000030734	sf3a3	106.401	91.1201	0.13266	ns
ENSMUST00000030751	plekhm2	95.3099	99.6326	0.588598	ns
ENSMUST00000030769	psmc2	158.841	93.9758	0.000152072	+
ENSMUST00000030771	dnajc2	173.625	96.5547	0.00637208	+
ENSMUST00000030778	galntl5	176.1	178.177	0.765426	ns
ENSMUST00000030784	prkag2	158.411	118.37	0.000467092	+
ENSMUST00000030795	abcf2	170.494	83.2771	0.000117535	+
ENSMUST00000030800	fastk	170.42	95.8909	0.010024	+
ENSMUST00000030805	park7	123.4	90.7602	0.000365008	+
ENSMUST00000030826	slc2a5	166.924	108.219	0.00501215	+
ENSMUST00000030842	lzic	130.119	135.423	0.855416	ns
ENSMUST00000030849	hycc1	174.091	151.409	0.30465	ns
ENSMUST00000030851	tomm7	149.324	93.6755	0.000473909	+
ENSMUST00000030860	mad2l2	159.756	87.6509	0.000201876	+
ENSMUST00000030882	pmpcb	121.633	85.1891	0.000271456	+
ENSMUST00000030884	mfn2	172.883	108.561	0.000271306	+
ENSMUST00000030886	miip	170	95.0889	0.000490272	+
ENSMUST00000030896	tprg1l	171.659	100.974	0.000222516	+
ENSMUST00000030914	rer1	148.988	96.0748	0.105661	ns
ENSMUST00000030940	gnb1	142.411	119.887	0.145193	ns
ENSMUST00000030942	mrpl20	146.275	100.236	0.00614612	+
ENSMUST00000030947	mxra8	169.738	107.606	0.00246659	+
ENSMUST00000030950	cptp	181.705	113.451	0.00011301	+
ENSMUST00000030968	5730480h06rik	135.885	114.354	0.046049	+
ENSMUST00000031002	man2b2	199.462	124.035	0.00052546	+
ENSMUST00000031009	nsg1	139.305	106.599	0.0324176	+
ENSMUST00000031024	mrpl33	136.013	86.4453	0.00753582	+
ENSMUST00000031032	ppm1g	166.953	104.708	3.83105e-05	+
ENSMUST00000031037	slc30a3	165.979	131.935	0.0375853	+
ENSMUST00000031038	ociad1	138.456	80.4849	7.80082e-05	+
ENSMUST00000031061	dhx15	152.965	133.889	0.194648	ns
ENSMUST00000031099	grpel1	152.211	77.0341	1.9586e-06	+
ENSMUST00000031145	pdcl2	178.883	115.059	0.00148928	+
ENSMUST00000031190	dr1	124.507	127.93	0.585447	ns
ENSMUST00000031215	brdt	152.548	164.386	0.465327	ns
ENSMUST00000031250	nudt9	155.68	107.561	0.000446266	+
ENSMUST00000031273	cds1	175.671	122.435	0.0123425	+
ENSMUST00000031288	tfip11	141.14	109.453	0.43035	ns
ENSMUST00000031330	2010109a12rik	164.46	120.677	0.0442395	+
ENSMUST00000031345	rchy1	136.204	114.851	0.303338	ns
ENSMUST00000031351	arl6ip4	139.972	82.0498	0.00645602	+
ENSMUST00000031354	abcb9	146.51	93.8152	0.00443141	+
ENSMUST00000031364	sdad1	174.378	140.378	0.107462	ns
ENSMUST00000031383	ran	141.937	94.1545	0.000260141	+
ENSMUST00000031384	b3gnt4	150.539	78.9681	0.0187659	+
ENSMUST00000031414	brap	181.43	137.791	0.080213	ns
ENSMUST00000031419	fam216a	89.4961	102.113	0.100091	ns
ENSMUST00000031434	rnf34	109.061	115.095	0.397603	ns
ENSMUST00000031489	ankrd7	146.526	79.0447	0.00627336	+
ENSMUST00000031530	sppl3	146.57	123.913	0.0135026	+
ENSMUST00000031597	plbd2	168.332	127.828	0.0774664	ns
ENSMUST00000031598	ddx54	146.263	106.834	0.0756043	ns
ENSMUST00000031617	rpl6	121.22	78.45	0.00506023	+
ENSMUST00000031621	ccz1	164.706	122.377	0.0262305	+
ENSMUST00000031624	1700018f24rik	105.001	106.752	0.82133	ns
ENSMUST00000031625	arpc1a	125.96	129.703	0.36171	ns
ENSMUST00000031627	pdap1	157.232	108.648	0.0266559	+
ENSMUST00000031654	pomp	118.903	103.141	0.342687	ns
ENSMUST00000031690	hyal6	154.21	94.4062	0.00641224	+
ENSMUST00000031692	bcl7b	149.28	89.3843	0.192652	ns
ENSMUST00000031697	cul1	172.174	118.282	0.00486173	+
ENSMUST00000031726	gnb2	148.138	116.26	0.0806657	ns
ENSMUST00000031734	lrch4	129.117	89.3336	0.0389924	+
ENSMUST00000031738	tsc22d4	157.171	156.003	0.812166	ns
ENSMUST00000031739	ppp1r35	118.64	116.725	0.755676	ns
ENSMUST00000031740	mepce	145.848	107.657	0.0234777	+
ENSMUST00000031797	ssmem1	141.987	107.509	0.00151671	+
ENSMUST00000031798	ssmem1	140.34	108.004	0.0170533	+
ENSMUST00000031817	herc6	164.349	126.423	0.0495565	+
ENSMUST00000031859	trim24	170.068	106.713	0.00444145	+
ENSMUST00000031866	mtpn	167.534	141.118	0.184637	ns
ENSMUST00000031900	llcfc1	156.86	159.568	0.455468	ns
ENSMUST00000031935	prss59	178.498	128.064	4.41849e-05	+
ENSMUST00000031985	mkrn1	160.458	98.6965	0.000539322	+
ENSMUST00000032078	cct7	158.957	105.595	0.000158701	+
ENSMUST00000032106	1700003e16rik	166.578	110.413	3.66692e-05	+
ENSMUST00000032143	rpn1	157.195	95.6915	0.00356931	+
ENSMUST00000032168	sec61a1	177.735	132.137	0.0776541	ns
ENSMUST00000032172	chchd6	162.269	92.5415	0.00217857	+
ENSMUST00000032196	arl8b	159.626	123.27	0.0017261	+
ENSMUST00000032218	lrrc23	133.912	92.6569	0.0187453	+
ENSMUST00000032220	cops7a	165.463	91.756	0.000170026	+
ENSMUST00000032237	bms1	104.421	113.975	0.433377	ns
ENSMUST00000032264	gabarapl1	163.268	105.192	0.0146243	+
ENSMUST00000032309	ybx3	185.371	135.541	0.00427053	+
ENSMUST00000032398	thumpd3	159.614	97.7309	0.0249661	+
ENSMUST00000032410	tada3	123.929	113.949	0.423138	ns
ENSMUST00000032413	etnk1	154.836	158.098	0.831667	ns
ENSMUST00000032425	emc3	170.516	78.8396	0.102347	ns
ENSMUST00000032427	ints13	150.154	110.241	0.0284829	+
ENSMUST00000032433	smco2	159.26	98.4397	0.000183725	+
ENSMUST00000032440	sec13	148.668	94.5912	0.0426677	+
ENSMUST00000032476	slc2a3	130.231	154.692	0.0800663	ns
ENSMUST00000032485	mrpl51	166.561	88.116	0.00161171	+
ENSMUST00000032508	fkbp4	156.641	89.5564	9.71532e-05	+
ENSMUST00000032585	pop4	170.035	77.2359	0.0717579	ns
ENSMUST00000032597	rpl28	148.513	82.9556	0.000498772	+
ENSMUST00000032701	tdrd12	129.963	91.7309	0.164429	ns
ENSMUST00000032760	mesp1	150.359	97.2988	0.00201116	+
ENSMUST00000032766	rhcg	129.353	110.617	0.0206583	+
ENSMUST00000032809	yif1b	181.014	92.674	0.00434171	+
ENSMUST00000032824	psmc4	127.862	121.74	0.841472	ns
ENSMUST00000032840	mrps11	132.955	84.6729	0.00403123	+
ENSMUST00000032841	mrpl46	116.823	98.2253	0.594396	ns
ENSMUST00000032874	sh3gl3	156.394	128.302	0.0168167	+
ENSMUST00000032877	ddias	104.656	97.2175	0.542221	ns
ENSMUST00000032898	ipo5	170.298	124.431	0.000191335	+
ENSMUST00000032899	1110004f10rik	117.328	146.55	0.237143	ns
ENSMUST00000032909	pde3b	157.322	125.556	0.0590696	ns
ENSMUST00000032946	rab6a	146.995	145.954	0.927945	ns
ENSMUST00000032956	sgf29	173.166	165.385	0.041973	+
ENSMUST00000032963	ppme1	135.295	98.3669	0.0819845	ns
ENSMUST00000032969	pold3	156.458	93.1571	0.00603126	+
ENSMUST00000032992	eif3c	147.859	93.8115	0.000130523	+
ENSMUST00000032998	rps3	118.501	90.9064	0.00512942	+
ENSMUST00000033001	dgat2	170.31	144.349	0.0991827	ns
ENSMUST00000033006	nsmce1	112.742	100.013	0.0796987	ns
ENSMUST00000033008	psma1	118.815	119.952	0.960198	ns
ENSMUST00000033015	il4i1	190.547	123.941	0.00347408	+
ENSMUST00000033025	lcmt1	134.84	114.037	0.0878626	ns
ENSMUST00000033057	dkkl1	200.475	111.902	2.59466e-06	+
ENSMUST00000033070	kat8	153.772	87.983	0.000307776	+
ENSMUST00000033086	phkg2	182.387	140.556	0.00370934	+
ENSMUST00000033121	nomo1	180.078	91.1531	0.000731857	+
ENSMUST00000033133	rgs10	166.845	94.0674	0.00144083	+
ENSMUST00000033136	bag3	121.567	82.4611	0.0613879	ns
ENSMUST00000033139	ate1	85.3561	117.139	0.066775	ns
ENSMUST00000033154	plk1	81.657	91.9583	0.224396	ns
ENSMUST00000033156	dctn5	153.164	82.9849	0.0133777	+
ENSMUST00000033169	cdr2	177.67	109.4	0.0317008	+
ENSMUST00000033176	uqcrc2	118.977	79.6631	0.000723789	+
ENSMUST00000033178	pdzd9	130.155	100.521	0.027639	+
ENSMUST00000033283	rrm1	121.532	103.942	0.00980885	+
ENSMUST00000033289	stim1	174.047	110.172	0.0436955	+
ENSMUST00000033333	tmem9b	156.719	136.619	0.0448634	+
ENSMUST00000033342	eif3f	129.994	96.2082	0.0263516	+
ENSMUST00000033585	pgk2	181.072	142.895	0.0142928	+
ENSMUST00000033824	lamp1	182.37	113.476	0.00152963	+
ENSMUST00000033839	coprs	109.923	113.781	0.44722	ns
ENSMUST00000033873	erlin2	165.801	144.828	0.194561	ns
ENSMUST00000033877	brf2	112.247	81.9689	0.0663684	ns
ENSMUST00000033913	dctn6	104.811	117.945	0.589181	ns
ENSMUST00000033917	spata4	174.637	108.785	1.36744e-05	+
ENSMUST00000033929	tnks	194.993	149.246	0.121923	ns
ENSMUST00000033933	saraf	159.778	99.7118	0.00693052	+
ENSMUST00000033934	mrps31	85.5296	75.5638	0.415799	ns
ENSMUST00000033938	polb	176.36	104.512	0.000605413	+
ENSMUST00000033950	gins4	159.086	76.3549	0.00174567	+
ENSMUST00000033957	adam18	210.306	143.994	0.00352496	+
ENSMUST00000033958	adam3	185.858	170.444	0.0207798	+
ENSMUST00000033961	tm2d2	169.793	92.5624	0.000552865	+
ENSMUST00000033973	rwdd4a	152.643	104.545	0.01104	+
ENSMUST00000033999	frg1	92.8233	99.0261	0.709267	ns
ENSMUST00000034012	cnot7	156.142	161.424	0.729908	ns
ENSMUST00000034045	cenpu	153.676	96.033	0.00150279	+
ENSMUST00000034048	cfap97	145.655	102.842	0.00859163	+
ENSMUST00000034109	1700011l22rik	172.478	169.326	0.712007	ns
ENSMUST00000034131	vps35	137.486	115.931	0.233689	ns
ENSMUST00000034138	dnaja2	156.001	97.8014	0.00612513	+
ENSMUST00000034140	itfg1	177.04	149.267	0.0512282	ns
ENSMUST00000034159	txnl4b	176.331	113.287	0.0113708	+
ENSMUST00000034203	cog4	177.72	98.7186	0.00010653	+
ENSMUST00000034204	nudt21	120.52	114.273	0.338093	ns
ENSMUST00000034205	cenpn	180.698	109.356	0.000334809	+
ENSMUST00000034214	mt2	81.123	103.453	0.0077722	-
ENSMUST00000034215	mt1	134.872	104.316	0.00216319	+
ENSMUST00000034226	psme3ip1	118.514	116.785	0.881936	ns
ENSMUST00000034228	arl2bp	138.611	124.174	0.0871182	ns
ENSMUST00000034233	ciapin1	99.2328	114.935	0.301744	ns
ENSMUST00000034234	coq9	101.311	104.417	0.836539	ns
ENSMUST00000034239	katnb1	169.727	94.7612	0.00181915	+
ENSMUST00000034249	cfap20	144.341	113.627	0.0278578	+
ENSMUST00000034264	pgls	163.504	81.0318	0.00748293	+
ENSMUST00000034265	1700018b08rik	166.7	107.322	0.00407028	+
ENSMUST00000034270	map1lc3b	150.808	95.191	0.00564864	+
ENSMUST00000034272	mvb12a	153.92	93.392	0.00302197	+
ENSMUST00000034276	cox4i1	137.024	107.302	0.0054647	+
ENSMUST00000034300	hsbp1	153.559	112.716	0.000412219	+
ENSMUST00000034311	lsm4	152.696	78.0978	0.0003007	+
ENSMUST00000034313	ntpcr	169.98	106.793	0.00531096	+
ENSMUST00000034328	ints10	113.754	99.8331	0.051521	ns
ENSMUST00000034342	cklf	74.6673	81.133	0.0518904	ns
ENSMUST00000034344	cmtm2a	174.59	112.102	7.02403e-05	+
ENSMUST00000034365	tsnaxip1	174.345	117.446	0.037701	+
ENSMUST00000034371	dpep3	186.595	101.702	0.000151975	+
ENSMUST00000034388	vps4a	172.521	96.0307	0.000250486	+
ENSMUST00000034393	tmed6	165.618	122.828	0.00429358	+
ENSMUST00000034398	cep57	157.477	113.048	0.0030325	+
ENSMUST00000034426	kars1	158.719	78.5785	2.84915e-05	+
ENSMUST00000034428	gabarapl2	99.9886	114.925	0.0787378	ns
ENSMUST00000034432	cfdp1	153.657	98.1713	0.00854925	+
ENSMUST00000034441	aars1	151.515	89.1384	0.0159613	+
ENSMUST00000034466	gnpat	186.723	110.686	7.25439e-05	+
ENSMUST00000034467	sprtn	146.715	125.721	0.117381	ns
ENSMUST00000034473	spata19	162.117	173.833	0.459318	ns
ENSMUST00000034508	usp2	149.772	130.173	0.0363964	+
ENSMUST00000034521	jhy	164.128	145.638	0.174501	ns
ENSMUST00000034524	rexo2	86.4291	110.837	0.0649252	ns
ENSMUST00000034552	fdx1	164.537	91.7854	0.000743951	+
ENSMUST00000034560	ppp2r1b	176.156	130.346	0.00727336	+
ENSMUST00000034567	dlat	113.42	107.328	0.41906	ns
ENSMUST00000034607	arcn1	136.581	126.434	0.199888	ns
ENSMUST00000034612	ddx25	160.898	102.341	0.000102373	+
ENSMUST00000034723	aldh1a2	142.885	89.5032	0.0055823	+
ENSMUST00000034742	ccnb2	124.388	119.084	0.505074	ns
ENSMUST00000034746	mns1	154.318	86.9938	6.2056e-07	+
ENSMUST00000034756	anxa2	164.216	151.168	0.692198	ns
ENSMUST00000034763	rp9	133.23	84.9884	0.00234779	+
ENSMUST00000034775	fem1b	171.163	116.356	0.000238676	+
ENSMUST00000034776	cln6	166.131	108.356	0.160873	ns
ENSMUST00000034827	imp3	106.883	106.807	0.998084	ns
ENSMUST00000034846	1700017b05rik	153.885	83.9964	0.0520207	ns
ENSMUST00000034848	psma4	162.141	112.402	0.00581017	+
ENSMUST00000034856	mpi	140.303	97.4338	0.00207957	+
ENSMUST00000034876	tspan3	172.558	109.327	0.0010912	+
ENSMUST00000034878	tmem30a	181.268	145.05	0.187101	ns
ENSMUST00000034881	cox7a2	155.813	104.841	0.000265475	+
ENSMUST00000034913	mcrip1	171.697	98.3297	0.00586184	+
ENSMUST00000034920	map2k5	154.765	118.901	0.027912	+
ENSMUST00000034946	snx1	142.965	110.646	0.0028698	+
ENSMUST00000034960	dpp8	180.056	157.826	0.477723	ns
ENSMUST00000034965	snapc5	161.049	87.1478	0.00280352	+
ENSMUST00000034966	rpl4	176.09	88.7281	0.000184784	+
ENSMUST00000034980	atr	176.349	109.209	0.00545911	+
ENSMUST00000034983	atp1b3	173.368	121.05	0.000571135	+
ENSMUST00000034988	rwdd2a	104.806	100.16	0.556651	ns
ENSMUST00000034989	me1	161.91	129.607	0.00429879	+
ENSMUST00000035010	stt3b	191.395	123.721	2.71245e-06	+
ENSMUST00000035033	copb2	103.795	106.111	0.844279	ns
ENSMUST00000035034	mrps22	114.837	85.425	0.0182974	+
ENSMUST00000035053	nme6	171.547	89.6772	0.00330235	+
ENSMUST00000035099	gorasp1	178.167	99.0831	0.0366154	+
ENSMUST00000035105	rpsa	149.31	78.3726	0.000763146	+
ENSMUST00000035112	nktr	155.212	153.689	0.756731	ns
ENSMUST00000035157	srprb	136.692	87.246	0.00121226	+
ENSMUST00000035214	ip6k1	146.535	105.844	0.0114386	+
ENSMUST00000035227	nicn1	168.614	113.788	0.0819562	ns
ENSMUST00000035234	1700102p08rik	142.535	136.787	0.728757	ns
ENSMUST00000035237	usp4	155.855	113.399	0.0118639	+
ENSMUST00000035301	atp6v1g1	132.362	101.273	0.00130077	+
ENSMUST00000035346	nol4l	185.718	150.292	0.00376256	+
ENSMUST00000035350	aftph	155.428	128.432	0.542353	ns
ENSMUST00000035493	hnrnpf	137.334	118.933	0.167426	ns
ENSMUST00000035497	oscp1	171.639	112.478	0.000262506	+
ENSMUST00000035521	rsph6a	155.961	97.8347	0.000104161	+
ENSMUST00000035560	acbd6	179.034	97.9845	1.3102e-06	+
ENSMUST00000035597	sppl2b	155.539	98.9702	0.00828837	+
ENSMUST00000035622	wdr93	163.987	110.188	0.0046327	+
ENSMUST00000035648	atg12	167.748	131.565	0.00312383	+
ENSMUST00000035673	vhl	171.563	145.897	0.00134368	+
ENSMUST00000035682	ypel1	176.977	105.511	6.68398e-06	+
ENSMUST00000035715	prss42	154.596	107.63	0.0321043	+
ENSMUST00000035732	tekt3	116.946	89.2996	0.00790643	+
ENSMUST00000035735	ndufa4l2	167.613	115.867	0.0327451	+
ENSMUST00000035779	acsl3	159.369	118.864	0.0164379	+
ENSMUST00000035824	ptpdc1	153.559	136.25	0.009442	+
ENSMUST00000035840	zdhhc5	178.197	118.24	0.02945	+
ENSMUST00000035849	cfap95	127.834	113.148	0.0108837	+
ENSMUST00000035934	exoc3	109.566	99.2647	0.595771	ns
ENSMUST00000035983	rpl21	144.965	80.7302	5.00841e-05	+
ENSMUST00000036085	fbxw10	174.049	97.5408	0.00351507	+
ENSMUST00000036089	trim69	154.468	101.68	0.00330806	+
ENSMUST00000036116	ttc9	157.752	91.0295	0.00578604	+
ENSMUST00000036125	eif4h	144.121	95.0212	0.018515	+
ENSMUST00000036155	xrra1	173.646	98.2033	0.000127856	+
ENSMUST00000036156	ipo13	154.606	125.647	0.00440541	+
ENSMUST00000036161	pi4ka	162.338	106.727	0.0860796	ns
ENSMUST00000036206	ccdc92	166.158	122.649	8.22907e-05	+
ENSMUST00000036226	fem1c	177.585	130.429	0.0134378	+
ENSMUST00000036236	pals2	174.099	94.1064	0.00100503	+
ENSMUST00000036274	spcs2	143.017	96.9735	0.00347223	+
ENSMUST00000036288	r3hdm1	191.914	126.333	0.0646051	ns
ENSMUST00000036383	dnali1	168.576	100.3	0.00036871	+
ENSMUST00000036456	cep72	113.187	89.6671	0.0176897	+
ENSMUST00000036473	pomt1	129.981	122.168	0.51852	ns
ENSMUST00000036503	zfand4	166.38	117.793	0.000548662	+
ENSMUST00000036509	ubac1	155.701	86.3268	0.00360687	+
ENSMUST00000036540	fam117b	178.834	135.563	0.0325687	+
ENSMUST00000036561	wdr48	172.48	111.383	0.000796678	+
ENSMUST00000036649	coil	176.931	77.895	0.00162401	+
ENSMUST00000036665	cog6	116.475	140.751	0.101057	ns
ENSMUST00000036720	fkbpl	158.595	88.9216	2.82541e-05	+
ENSMUST00000036734	gadd45gip1	137.622	65.9162	0.0066329	+
ENSMUST00000036744	rbm4b	168.548	170.166	0.887204	ns
ENSMUST00000036805	plekhj1	133.863	124.358	0.636206	ns
ENSMUST00000036807	thap1	125.268	143.315	0.240723	ns
ENSMUST00000036872	wipi2	162.05	92.6264	0.0147939	+
ENSMUST00000036904	rnf139	153.924	142.428	0.11992	ns
ENSMUST00000036951	pebp1	166.596	104.754	1.24279e-05	+
ENSMUST00000036996	ndufb7	150.949	89.3344	0.000239105	+
ENSMUST00000037023	rps29	121.768	81.455	0.00674149	+
ENSMUST00000037044	hace1	186.959	126.292	0.0707002	ns
ENSMUST00000037096	cnbd2	165.365	115.14	0.221593	ns
ENSMUST00000037220	1700028j19rik	173.942	105.796	0.0415556	+
ENSMUST00000037246	ccs	91.1088	120.428	0.125606	ns
ENSMUST00000037248	hirip3	128.782	117.58	0.133308	ns
ENSMUST00000037285	git1	171.76	121.247	0.00354931	+
ENSMUST00000037324	skp1	157.293	124.44	0.00638014	+
ENSMUST00000037375	eps8l3	103.145	118.231	0.150542	ns
ENSMUST00000037423	ovol2	129.252	117.889	0.0729778	ns
ENSMUST00000037489	agpat1	186.003	131.839	0.00220753	+
ENSMUST00000037499	immp1l	168.015	120.432	0.00481761	+
ENSMUST00000037534	rnf167	115.943	140.07	0.169465	ns
ENSMUST00000037748	hnrnpu	163.866	117.633	0.00363836	+
ENSMUST00000037783	ccdc174	150.487	85.1714	0.0228816	+
ENSMUST00000037788	pomt2	158.132	117.218	0.00890752	+
ENSMUST00000037843	ubald1	145.167	100.206	0.00631583	+
ENSMUST00000037877	tcfl5	167.265	147.449	0.0614991	ns
ENSMUST00000037912	ssh2	141.567	131.509	0.379681	ns
ENSMUST00000037915	msl1	142.799	142.499	0.964449	ns
ENSMUST00000037947	mcl1	157.947	113.278	0.00528976	+
ENSMUST00000037958	arhgap29	145.685	123.168	0.0997232	ns
ENSMUST00000037996	prm2	154.742	137.083	0.00467409	+
ENSMUST00000038027	gpi1	169.735	139.485	0.281992	ns
ENSMUST00000038039	tdp2	127.005	125.334	0.74566	ns
ENSMUST00000038073	catsper2	180.404	148.854	0.00382929	+
ENSMUST00000038108	ndufc1	157.562	95.5016	7.82908e-05	+
ENSMUST00000038217	dtx3	154.482	123.651	0.28457	ns
ENSMUST00000038223	zswim2	167.982	118.173	0.0385282	+
ENSMUST00000038237	thoc5	172.721	81.5448	0.000186628	+
ENSMUST00000038356	ube2q1	129.968	107.164	0.0637759	ns
ENSMUST00000038377	btg1	148.817	143.378	0.431802	ns
ENSMUST00000038431	pdk2	166.112	119.494	0.000432476	+
ENSMUST00000038447	efhc1	153.478	100.542	2.64619e-06	+
ENSMUST00000038475	fa2h	158.317	122.959	0.031522	+
ENSMUST00000038488	sidt2	198.707	119.402	0.099345	ns
ENSMUST00000038627	zfp91	186.379	122.13	0.000800586	+
ENSMUST00000038644	rangrf	173.743	99.8452	0.000637785	+
ENSMUST00000038782	mael	171.888	104.317	1.52135e-05	+
ENSMUST00000038791	gde1	181.115	101.406	1.93451e-07	+
ENSMUST00000038842	saxo4	148.937	111.146	0.00256378	+
ENSMUST00000038868	spata6	179.466	115.132	2.53685e-05	+
ENSMUST00000038928	h1f9	158.142	158.963	0.878542	ns
ENSMUST00000038932	odf4	169.094	114.06	0.00450454	+
ENSMUST00000039048	1810055g02rik	176.861	100.312	0.00224922	+
ENSMUST00000039049	syngr4	147.423	86.8603	5.5757e-05	+
ENSMUST00000039093	zmynd15	157.767	164.796	0.696967	ns
ENSMUST00000039121	fam170a	150.803	81.2846	0.00451204	+
ENSMUST00000039156	phpt1	135.863	90.6614	0.00217749	+
ENSMUST00000039161	thyn1	122.094	112.248	0.323147	ns
ENSMUST00000039449	ltn1	185.615	113.336	0.0888646	ns
ENSMUST00000039551	polr3k	105.361	103.608	0.896069	ns
ENSMUST00000039601	snrnp25	137.317	89.4435	0.00474084	+
ENSMUST00000039605	fam50b	143.055	86.4608	0.000170544	+
ENSMUST00000039608	dym	177.729	99.727	3.02633e-05	+
ENSMUST00000039659	cbr1	140.61	78.5786	0.22065	ns
ENSMUST00000039803	ubac2	168.1	104.14	0.00955627	+
ENSMUST00000039961	6820408c15rik	95.5154	108.883	0.0888815	ns
ENSMUST00000040005	alkbh3	177.059	113.641	0.0879787	ns
ENSMUST00000040017	mios	167.149	98.1003	0.0133631	+
ENSMUST00000040154	cox6a1	135.171	95.9742	0.00868748	+
ENSMUST00000040177	polr1has	161.262	92.9557	0.000390324	+
ENSMUST00000040179	ttll5	169.322	107.023	0.0025415	+
ENSMUST00000040182	ccdc88a	179.275	156.596	0.0778048	ns
ENSMUST00000040202	atxn2l	138.268	120.695	0.618436	ns
ENSMUST00000040241	ddx19b	177.567	151.814	0.2696	ns
ENSMUST00000040261	macrod1	166.886	106.429	0.166703	ns
ENSMUST00000040270	actr1a	166.394	98.3488	0.00126464	+
ENSMUST00000040321	trmt10a	155.445	133.593	0.00918159	+
ENSMUST00000040372	tmem258	156.98	106	0.0104063	+
ENSMUST00000040374	a930018p22rik	73.5751	111.178	0.145635	ns
ENSMUST00000040402	ppp1r11	160.368	94.4037	0.000322108	+
ENSMUST00000040411	rab42	127.882	84.0136	0.0305827	+
ENSMUST00000040430	vat1	159.138	94.5289	0.0270623	+
ENSMUST00000040434	tbcc	86.9072	88.9371	0.8628	ns
ENSMUST00000040440	calm2	126.346	128.011	0.860855	ns
ENSMUST00000040506	fam13b	191.252	98.2942	0.00199413	+
ENSMUST00000040518	eif3l	145.287	86.9986	0.00247847	+
ENSMUST00000040519	coa8	161.277	93.4452	0.00212049	+
ENSMUST00000040538	sccpdh	163.708	120.494	0.00147308	+
ENSMUST00000040555	rnf10	180.848	137.133	0.0608855	ns
ENSMUST00000040609	stpg4	147.713	90.884	9.79387e-07	+
ENSMUST00000040636	sec1	161.442	84.3451	0.00588734	+
ENSMUST00000040676	ankrd54	161.345	92.159	0.000538509	+
ENSMUST00000040721	tpst1	171.955	152.445	0.205068	ns
ENSMUST00000040735	amdhd2	146.872	112.527	0.00115826	+
ENSMUST00000040746	dynlt2a1	136.642	90.9518	2.24848e-05	+
ENSMUST00000040766	tmed10	160.568	88.0455	0.00558457	+
ENSMUST00000040790	slx4	121.356	116.795	0.695177	ns
ENSMUST00000040806	dbil5	158.198	128.538	0.00350791	+
ENSMUST00000040876	ak7	171.491	174.319	0.728913	ns
ENSMUST00000040881	cluap1	164.665	83.4752	0.00443356	+
ENSMUST00000040888	krtcap2	177.466	73.9852	0.000842591	+
ENSMUST00000040912	anln	138.678	103.751	0.0613475	ns
ENSMUST00000040917	rps27l	136.955	100.649	0.00292003	+
ENSMUST00000040992	nek9	189.765	88.7165	0.00291005	+
ENSMUST00000041003	tfb1m	168.15	108.905	0.0666063	ns
ENSMUST00000041045	h2az1	128.034	117.627	0.171142	ns
ENSMUST00000041059	trpc4ap	132.827	87.6464	0.0151407	+
ENSMUST00000041097	ppp2r2d	168.006	135.141	0.0823532	ns
ENSMUST00000041111	sem1	102.585	118.594	0.0313655	-
ENSMUST00000041122	chchd7	155.247	108.187	0.0245593	+
ENSMUST00000041190	mcrs1	134.657	116.997	0.0378671	+
ENSMUST00000041197	abhd4	178.569	99.1636	0.0151669	+
ENSMUST00000041231	psme4	181.195	132.099	0.00162185	+
ENSMUST00000041282	trim37	169.021	134.117	6.86443e-05	+
ENSMUST00000041314	paip2	168.916	112.366	0.0061954	+
ENSMUST00000041364	nop14	176.137	115.276	0.0123783	+
ENSMUST00000041400	ranbp10	163.948	121.795	0.301633	ns
ENSMUST00000041463	pacrg	150.529	111.804	0.00448859	+
ENSMUST00000041558	ep400	163.473	142.28	0.431254	ns
ENSMUST00000041565	ift172	171.661	108.749	9.05164e-06	+
ENSMUST00000041569	ccdc113	97.4907	91.5868	0.223734	ns
ENSMUST00000041587	gga1	159.644	94.9676	0.000357652	+
ENSMUST00000041606	necab1	171.033	96.379	0.00761814	+
ENSMUST00000041705	spata20	177.527	162.379	0.0292723	+
ENSMUST00000041769	dync1li2	161.643	149.016	0.0231914	+
ENSMUST00000041806	psen1	183.587	122.12	0.0506152	ns
ENSMUST00000041815	tsga10	187.492	137.322	0.00136599	+
ENSMUST00000041830	ntmt1	130.138	95.4547	0.021871	+
ENSMUST00000041905	gm49336	172.755	126.986	0.0263175	+
ENSMUST00000041973	cmtm2b	165.308	100.39	7.41403e-06	+
ENSMUST00000042055	ptpa	108.532	116.187	0.485469	ns
ENSMUST00000042148	mrps28	171.648	99.0119	0.160035	ns
ENSMUST00000042163	naa25	131.011	89.5196	0.00150049	+
ENSMUST00000042166	ramac	152.973	129.615	0.0379015	+
ENSMUST00000042235	eef1a1	165.439	97.7446	2.22204e-05	+
ENSMUST00000042312	trafd1	123.567	126.525	0.79455	ns
ENSMUST00000042322	iqch	165.789	107.195	0.00305184	+
ENSMUST00000042373	shcbp1l	84.8742	129.543	0.02587	-
ENSMUST00000042390	man1b1	165.827	122.016	0.149194	ns
ENSMUST00000042452	psmf1	165.853	91.3837	0.00142105	+
ENSMUST00000042468	cfap68	179.819	113.03	0.00111713	+
ENSMUST00000042497	ndufv1	147.438	85.0675	0.000217835	+
ENSMUST00000042498	hdlbp	171.051	137.669	0.00259973	+
ENSMUST00000042546	ano10	149.66	80.1874	0.00114775	+
ENSMUST00000042564	ghitm	178.887	125.298	0.0515727	ns
ENSMUST00000042575	topors	163.984	105.122	0.0391176	+
ENSMUST00000042601	dhx38	137.656	106.706	0.0272847	+
ENSMUST00000042614	hectd4	189.407	130.16	0.0867993	ns
ENSMUST00000042646	atoh8	167.06	110.733	0.000702795	+
ENSMUST00000042692	tcp11	171.611	114.356	0.00729683	+
ENSMUST00000042701	mxd4	145.652	118.317	0.0108451	+
ENSMUST00000042734	1700066m21rik	138.07	121.397	0.113913	ns
ENSMUST00000042780	tex2	190.947	155.345	0.00199209	+
ENSMUST00000042824	herc1	156.304	165.014	0.734001	ns
ENSMUST00000042834	uqcrfs1	104.292	104.952	0.83909	ns
ENSMUST00000042901	smc4	176.478	116.378	0.00100972	+
ENSMUST00000042942	sec23ip	89.5596	106.175	0.0733898	ns
ENSMUST00000042953	nbas	139.328	102.146	0.114041	ns
ENSMUST00000042990	serbp1	167.65	87.7641	0.000984641	+
ENSMUST00000043074	fau	150.677	100.955	0.0033579	+
ENSMUST00000043141	hydin	204.974	143.937	0.071131	ns
ENSMUST00000043200	smap2	168.963	102.347	0.0116078	+
ENSMUST00000043235	tiprl	181.309	124.385	0.000289573	+
ENSMUST00000043269	hnrnpk	96.618	135.898	0.0092665	-
ENSMUST00000043285	gm11992	126.141	149.185	0.181483	ns
ENSMUST00000043294	asb4	149.96	156.961	0.720951	ns
ENSMUST00000043305	wdtc1	167.653	123.556	0.018162	+
ENSMUST00000043359	smarca5	145.511	121.064	0.193155	ns
ENSMUST00000043378	tmem120a	171.981	100.175	0.00208566	+
ENSMUST00000043382	4930544g11rik	132.493	106.317	0.00666415	+
ENSMUST00000043415	tekt5	151.449	113.863	0.0114561	+
ENSMUST00000043419	eif5a	165.444	132.419	0.291562	ns
ENSMUST00000043484	reep2	168.155	116.982	0.00196438	+
ENSMUST00000043584	tubb4b	155.455	108.073	0.00395171	+
ENSMUST00000043627	mrpl12	165.692	88.6366	0.000660805	+
ENSMUST00000043675	atp5mg	143.253	84.2512	0.000278868	+
ENSMUST00000043757	abcf1	176.215	99.6647	0.00215071	+
ENSMUST00000043767	upf3a	164.852	90.3121	0.000251913	+
ENSMUST00000043812	pkn2	183.263	110.484	0.0251257	+
ENSMUST00000043815	nup205	110.049	131.286	0.207315	ns
ENSMUST00000043864	cdc123	161.162	91.5493	0.0266856	+
ENSMUST00000043867	rpl22l1	159.698	121.545	0.00478805	+
ENSMUST00000043898	psenen	146.551	87.7141	0.000326134	+
ENSMUST00000043925	tcp11	169.792	114.906	5.02136e-05	+
ENSMUST00000043931	atp5pd	164.203	101.708	7.9772e-05	+
ENSMUST00000043966	mrpl47	141.517	73.1798	0.0166733	+
ENSMUST00000044011	fkbp1a	123.509	130.751	0.249136	ns
ENSMUST00000044051	timm8b	165.467	99.8103	0.000314832	+
ENSMUST00000044058	mul1	159.687	81.1107	0.00010761	+
ENSMUST00000044103	rpl39l	85.3476	103.19	0.00464108	-
ENSMUST00000044106	psmd7	151.848	110.607	0.131463	ns
ENSMUST00000044115	zscan2	105.388	112.689	0.507667	ns
ENSMUST00000044158	nop53	127.793	88.7737	0.011452	+
ENSMUST00000044189	senp1	152.567	105.759	0.0304594	+
ENSMUST00000044252	nubp2	134.813	89.5837	0.0611944	ns
ENSMUST00000044271	nploc4	145.843	109.98	0.119871	ns
ENSMUST00000044277	chmp4b	171.349	129.516	0.071383	ns
ENSMUST00000044332	cerk	165.145	126.8	0.0228532	+
ENSMUST00000044355	selenow	176.004	121.058	0.00171073	+
ENSMUST00000044454	azi2	170.299	138.054	0.304049	ns
ENSMUST00000044462	tcam1	144.264	97.2714	0.00268304	+
ENSMUST00000044524	dap	170.361	94.1122	0.00498644	+
ENSMUST00000044533	prss56	145.169	122.739	0.0220333	+
ENSMUST00000044673	trmt10b	127.434	94.9228	0.0838969	ns
ENSMUST00000044795	nup133	96.2915	117.25	0.0494662	-
ENSMUST00000044829	4921524l21rik	160.94	97.8025	0.00175181	+
ENSMUST00000044844	mfsd12	161.325	118.145	0.0160496	+
ENSMUST00000044857	trappc5	134.263	99.3196	0.344731	ns
ENSMUST00000044923	ddx24	137.205	101.93	0.00604675	+
ENSMUST00000044926	odad3	159.525	87.8354	0.00757465	+
ENSMUST00000045026	spag5	123.523	126.364	0.859031	ns
ENSMUST00000045108	d1pas1	155.317	86.7357	0.0445844	+
ENSMUST00000045110	dstyk	157.935	117.268	0.0280155	+
ENSMUST00000045116	1700003f12rik	148.112	143.763	0.439044	ns
ENSMUST00000045153	pik3ip1	142.725	84.8403	0.00296377	+
ENSMUST00000045218	pcm1	182.592	147.307	0.346494	ns
ENSMUST00000045247	wdr18	134.695	98.9763	0.029628	+
ENSMUST00000045296	siah1a	174.21	123.01	0.0110864	+
ENSMUST00000045356	rpl37	129.918	67.7892	2.18358e-05	+
ENSMUST00000045372	bpgm	154.573	114.172	0.0223426	+
ENSMUST00000045513	deup1	171.336	164.91	0.652458	ns
ENSMUST00000045540	socs7	158.901	151.554	0.75949	ns
ENSMUST00000045550	xkr8	147.876	100.317	0.00489556	+
ENSMUST00000045602	ndufb10	169.92	75.8693	7.26705e-05	+
ENSMUST00000045604	mrpl41	135.021	105.843	0.0148984	+
ENSMUST00000045682	gramd1b	123.789	109.979	0.420797	ns
ENSMUST00000045697	mrpl55	165.228	65.1932	0.000726223	+
ENSMUST00000045730	akap12	190.509	133.418	0.00497584	+
ENSMUST00000045736	mroh2b	183.411	132.787	0.000323796	+
ENSMUST00000045766	wdr70	102.781	117.683	0.22284	ns
ENSMUST00000045791	scamp2	146.547	112.782	0.113356	ns
ENSMUST00000045887	cisd1	103.042	105.868	0.131831	ns
ENSMUST00000045923	limd2	160.464	86.7355	2.15832e-06	+
ENSMUST00000045956	cchcr1	168.675	116.541	0.00805736	+
ENSMUST00000045993	cops4	177.959	94.1377	0.000168359	+
ENSMUST00000046022	skic2	140.243	103.418	0.00736238	+
ENSMUST00000046038	slc25a28	131.42	77.4073	0.0162747	+
ENSMUST00000046114	mrpl54	161.062	90.4188	0.00160609	+
ENSMUST00000046122	lap3	142.142	83.2312	0.0022147	+
ENSMUST00000046331	wdr20rt	156.033	88.8128	0.00524926	+
ENSMUST00000046404	ubr7	158.586	127.806	0.0132785	+
ENSMUST00000046470	mettl22	169.427	91.8145	0.00780463	+
ENSMUST00000046513	phyhipl	149.554	112.564	0.00791194	+
ENSMUST00000046575	ptov1	166.105	114.225	0.0179287	+
ENSMUST00000046644	tbca	108.018	110.547	0.790051	ns
ENSMUST00000046748	gpr160	149.273	99.9046	0.00270113	+
ENSMUST00000046777	ift57	131.008	97.0256	0.0592822	ns
ENSMUST00000046835	fnip1	194.389	171.324	0.294734	ns
ENSMUST00000046839	gfer	157.311	110.514	0.295256	ns
ENSMUST00000046908	oser1	142.881	95.5717	0.000228654	+
ENSMUST00000046937	tssk1	161.47	156.525	0.790146	ns
ENSMUST00000046999	abhd11	151.601	111.854	0.0735151	ns
ENSMUST00000047005	spata16	148.614	90.4636	0.00232936	+
ENSMUST00000047034	ttbk1	175.394	111.666	0.0033087	+
ENSMUST00000047057	dpcd	128.509	90.0386	0.00207332	+
ENSMUST00000047085	tbc1d17	147.787	97.436	0.11363	ns
ENSMUST00000047091	btbd10	133.79	122.609	0.292587	ns
ENSMUST00000047131	ipo4	175.013	108.208	0.000633873	+
ENSMUST00000047145	trim41	138.19	117.47	0.39901	ns
ENSMUST00000047177	nxt1	77.8304	107.701	0.0156778	-
ENSMUST00000047203	rnf126	167.24	103.657	0.000495375	+
ENSMUST00000047218	reep4	134.309	111.739	0.201149	ns
ENSMUST00000047257	katnal1	141.608	115.244	0.0230044	+
ENSMUST00000047281	trir	133.572	97.8128	0.00185742	+
ENSMUST00000047348	spag1	148.243	115.99	0.138515	ns
ENSMUST00000047431	au040320	162.299	112.214	0.00233829	+
ENSMUST00000047497	cep104	167.724	144.629	0.227187	ns
ENSMUST00000047498	aa467197	93.4427	111.295	0.0195455	-
ENSMUST00000047616	jmjd6	149.033	103.659	0.0178639	+
ENSMUST00000047621	ppp1r13l	121.41	103.143	0.188954	ns
ENSMUST00000047627	gpbp1	170.122	121.187	0.0204526	+
ENSMUST00000047672	cct2	100.542	91.4521	0.135346	ns
ENSMUST00000047714	kdm5b	139.594	158.694	0.189248	ns
ENSMUST00000047749	4921524j17rik	174.887	115.933	0.0228545	+
ENSMUST00000047768	neil3	116.577	127.837	0.407369	ns
ENSMUST00000047840	prss40	169.405	176.339	0.540098	ns
ENSMUST00000047857	fbxl5	136.968	159.49	0.149779	ns
ENSMUST00000047864	eef2	162.463	109.608	1.08307e-05	+
ENSMUST00000047910	metap2	166.192	96.2903	0.0115023	+
ENSMUST00000048028	stag3	171.657	103.097	0.00489035	+
ENSMUST00000048099	nemp1	182.566	173.408	0.380069	ns
ENSMUST00000048155	rbm25	155.104	196.201	0.0857218	ns
ENSMUST00000048192	haus1	118.415	90.416	0.00263544	+
ENSMUST00000048209	ldha	178.514	99.959	4.77006e-05	+
ENSMUST00000048249	ndufa7	162.413	96.5915	0.000433598	+
ENSMUST00000048263	wapl	131.662	145.234	0.366394	ns
ENSMUST00000048371	tsc22d1	154.697	113.374	0.0414046	+
ENSMUST00000048377	suco	172.611	146.794	0.0330809	+
ENSMUST00000048453	btbd16	196.316	150.671	0.00332182	+
ENSMUST00000048490	larp1b	148.348	105.512	0.000139414	+
ENSMUST00000048545	arglu1	160.231	132.217	0.342163	ns
ENSMUST00000048560	kank3	159.567	109.429	0.00187389	+
ENSMUST00000048578	ttc1	167.848	95.2222	0.0868108	ns
ENSMUST00000048603	dnah1	163.087	134.139	0.0328888	+
ENSMUST00000048642	parl	137.757	101.859	0.0390101	+
ENSMUST00000048657	sec24c	144.062	113.316	0.146245	ns
ENSMUST00000048688	fbxo38	166.487	101.643	0.000353828	+
ENSMUST00000048824	gm5617	159.897	109.156	3.88714e-07	+
ENSMUST00000048892	icmt	167.214	131.288	0.070258	ns
ENSMUST00000048893	1700013g24rik	169.132	177.548	0.0428717	-
ENSMUST00000049038	sox30	148.106	117.672	0.00844231	+
ENSMUST00000049166	bet1	116.996	96.6402	0.0882432	ns
ENSMUST00000049255	armc3	165.59	123.025	0.0673054	ns
ENSMUST00000049294	snrpd2	155.607	90.0104	0.000421549	+
ENSMUST00000049295	ehbp1l1	142.947	90.496	0.0101811	+
ENSMUST00000049385	eif1	172.402	107.402	0.000939103	+
ENSMUST00000049395	ttc29	183.765	99.2055	6.45116e-05	+
ENSMUST00000049411	apex1	111.665	82.5643	0.112933	ns
ENSMUST00000049420	tsga8	124.952	128.446	0.660736	ns
ENSMUST00000049453	ube3c	181.342	149.883	0.0191114	+
ENSMUST00000049470	tmem183a	179.103	136.425	0.174292	ns
ENSMUST00000049527	prkar1a	113.245	112.008	0.82612	ns
ENSMUST00000049628	atp5me	140.607	74.9058	0.000288836	+
ENSMUST00000049744	mplkip	108.818	114.853	0.598263	ns
ENSMUST00000049811	cep120	181.389	127.743	0.0199434	+
ENSMUST00000049911	ube2i	113.461	94.1848	0.00793006	+
ENSMUST00000049948	asrgl1	170.561	100.981	0.00101839	+
ENSMUST00000049995	marchf10	156.193	100.957	0.0110675	+
ENSMUST00000050063	arf6	161.433	136.702	0.275969	ns
ENSMUST00000050078	sdf4	194.443	102.192	0.0217607	+
ENSMUST00000050129	cox7b2	94.1847	93.2354	0.761452	ns
ENSMUST00000050178	ccdc60	175.383	133.414	0.00487483	+
ENSMUST00000050234	jrk	130.745	92.4936	0.0149265	+
ENSMUST00000050273	cox17	137.32	113.336	0.0110093	+
ENSMUST00000050300	adam5	178.56	112.31	8.41078e-05	+
ENSMUST00000050342	adam30	176.757	103.516	0.001943	+
ENSMUST00000050383	zfp646	97.3979	81.9012	0.106913	ns
ENSMUST00000050410	swi5	132.654	92.1223	0.0519789	ns
ENSMUST00000050471	pbp2	117.797	88.8986	0.0240614	+
ENSMUST00000050516	ascc1	179.004	107.483	0.002389	+
ENSMUST00000050552	bzw1	145.198	144.278	0.966264	ns
ENSMUST00000050630	supt3	183.572	92.7486	0.000247464	+
ENSMUST00000050658	spz1	171.735	164.306	0.148192	ns
ENSMUST00000050864	prm3	132.64	113.924	0.0403202	+
ENSMUST00000050884	hmgn1	141.239	80.2048	0.232897	ns
ENSMUST00000050918	camk2n1	166.102	117.342	0.00652248	+
ENSMUST00000050970	polr1d	163.618	115.208	0.00242187	+
ENSMUST00000051139	rsbn1	111.052	113.893	0.719468	ns
ENSMUST00000051283	clec2m	173.558	117.408	1.75389e-06	+
ENSMUST00000051297	tnp2	136.236	132.461	0.248342	ns
ENSMUST00000051301	pura	129.208	99.7108	0.0566733	ns
ENSMUST00000051493	pld6	126.489	141.739	0.233256	ns
ENSMUST00000051526	pxt1	103.216	136.176	0.00659341	-
ENSMUST00000051589	aasdhppt	166.062	126.645	0.00460092	+
ENSMUST00000051667	zfp105	156.437	89.7298	0.0251381	+
ENSMUST00000051671	mkrn1	167.106	78.8282	0.000935478	+
ENSMUST00000051676	tent5b	150.449	102.543	0.0524099	ns
ENSMUST00000051772	morn4	171.542	109.319	0.00153958	+
ENSMUST00000051803	aldh3b1	163.996	115.265	0.00181766	+
ENSMUST00000051907	spata21	174.293	168.035	0.289489	ns
ENSMUST00000051955	rps23	114.804	73.0492	0.000661977	+
ENSMUST00000052107	zswim3	82.5351	108.677	0.218449	ns
ENSMUST00000052140	haspin	180.187	115.969	0.000373835	+
ENSMUST00000052183	snip1	125.783	100.17	0.145799	ns
ENSMUST00000052211	znrf4	157.065	138.179	0.30358	ns
ENSMUST00000052248	eef1g	157.273	105.457	0.000630897	+
ENSMUST00000052250	zfp423	159.548	90.2656	0.000838168	+
ENSMUST00000052277	iqub	153.287	99.1636	0.0016597	+
ENSMUST00000052355	nup37	82.3649	124.116	0.064523	ns
ENSMUST00000052380	insl6	161.282	104.375	4.25662e-06	+
ENSMUST00000052416	lkaaear1	172.712	134.781	0.00109156	+
ENSMUST00000052455	pigm	157.805	109.26	0.291395	ns
ENSMUST00000052556	abhd17b	157.576	127.615	0.00910279	+
ENSMUST00000052588	zfp654	181.555	137.717	0.00523761	+
ENSMUST00000052708	ckap2l	137.526	116.967	0.286141	ns
ENSMUST00000052798	ptges3	148.805	150.393	0.69503	ns
ENSMUST00000052832	micos13	166.095	108.291	0.000218031	+
ENSMUST00000052885	tmem259	144.941	96.467	0.000820699	+
ENSMUST00000052965	nipbl	130.488	140.855	0.41562	ns
ENSMUST00000053024	pgp	155.832	105.405	0.000495501	+
ENSMUST00000053094	mindy4	170.205	100.931	0.00473432	+
ENSMUST00000053150	rps27rt	104.626	84.6387	0.0129918	+
ENSMUST00000053287	usp42	203.461	153.059	0.0658453	ns
ENSMUST00000053376	tcte2	167.037	102.202	0.00155369	+
ENSMUST00000053410	zfp574	160.957	132.944	0.201686	ns
ENSMUST00000053429	zbtb22	128.265	95.9469	0.0470337	+
ENSMUST00000053459	pxdc1	153.92	125.048	0.0164016	+
ENSMUST00000053498	rnf216	160.888	126.062	0.13886	ns
ENSMUST00000053499	ankar	153.503	103.527	0.126016	ns
ENSMUST00000053611	cox8c	127.203	107.656	0.00839912	+
ENSMUST00000053683	ggnbp1	101.677	98.7242	0.520679	ns
ENSMUST00000053686	uck2	167.49	97.9195	0.00631604	+
ENSMUST00000053766	amfr	146.464	134.808	0.139714	ns
ENSMUST00000053811	dlst	142.188	111.191	0.04665	+
ENSMUST00000053830	hmgb4	154.861	159.726	0.723044	ns
ENSMUST00000053855	ddit4l	123.155	88.2603	0.100863	ns
ENSMUST00000053871	ckap4	166.005	121.879	0.0252331	+
ENSMUST00000053872	cdc42se1	136.008	138.215	0.863244	ns
ENSMUST00000053896	morc2b	87.7702	90.4226	0.57239	ns
ENSMUST00000053917	ccny	176.32	143.665	0.159466	ns
ENSMUST00000053950	lrrc28	173.892	143.494	0.000728849	+
ENSMUST00000053956	cypt4	166.019	160.322	0.54304	ns
ENSMUST00000054145	dcaf5	171.556	120.171	0.0139751	+
ENSMUST00000054220	rpl18a	135.727	78.5431	0.00174375	+
ENSMUST00000054230	sfmbt1	122.002	134.344	0.192007	ns
ENSMUST00000054289	rps2	170.585	75.843	0.107483	ns
ENSMUST00000054327	efcab9	154.473	153.554	0.869826	ns
ENSMUST00000054445	hilpda	95.0497	122.494	0.00283945	-
ENSMUST00000054544	rpl36al	113.992	76.8325	0.00190709	+
ENSMUST00000054636	bag5	173.241	118.292	0.000840267	+
ENSMUST00000054786	igbp1b	104.069	96.6382	0.520238	ns
ENSMUST00000054865	cfap69	185.475	149.862	0.0107041	+
ENSMUST00000054908	sugt1	150.725	101.63	0.00577828	+
ENSMUST00000054952	emc6	130.312	94.1398	0.00120698	+
ENSMUST00000054963	fdft1	170.336	113.021	0.0339102	+
ENSMUST00000055056	rhot1	185.561	91.6593	0.00245439	+
ENSMUST00000055096	ttc12	152.313	96.0434	0.0401378	+
ENSMUST00000055156	catsperb	219.66	159.593	0.0161378	+
ENSMUST00000055242	clptm1	165.875	88.4684	0.00152387	+
ENSMUST00000055262	vti1b	161.779	81.3447	0.00201499	+
ENSMUST00000055313	flacc1	165.457	104.647	0.0030951	+
ENSMUST00000055345	tmem202	164.356	96.2127	0.0226668	+
ENSMUST00000055352	fam120b	145.926	88.6071	0.0106506	+
ENSMUST00000055374	tssk2	162.652	159.866	0.833439	ns
ENSMUST00000055406	stkld1	145.379	122.29	0.0381444	+
ENSMUST00000055424	cenpx	160.016	77.0021	0.00125067	+
ENSMUST00000055915	hdgfl1	125.376	107.177	0.0245693	+
ENSMUST00000055931	dusp18	168.346	117.387	0.102027	ns
ENSMUST00000056073	cfap70	160.692	115.977	0.00254405	+
ENSMUST00000056085	csl	109.097	97.6415	0.225519	ns
ENSMUST00000056106	ankrd42	173.743	114.676	0.253274	ns
ENSMUST00000056149	abhd12	176.862	102.3	0.00244329	+
ENSMUST00000056159	gsto2	159.816	122.698	0.0249054	+
ENSMUST00000056403	h1f10	164.045	104.1	0.00181729	+
ENSMUST00000056406	fam78a	145.42	134.734	0.697689	ns
ENSMUST00000056433	gpr107	157.516	82.3035	0.00249444	+
ENSMUST00000056460	pudp	156.75	97.8539	0.00755752	+
ENSMUST00000056474	fam221b	163.7	154.423	0.279363	ns
ENSMUST00000056889	chd4	149.805	84.5207	0.122407	ns
ENSMUST00000056919	csnk2a2	189.446	118.661	0.000270814	+
ENSMUST00000056949	spesp1	178.691	117.549	0.00354782	+
ENSMUST00000056962	ccdc74a	192.662	142.968	0.0130305	+
ENSMUST00000056991	spata46	133.929	131.333	0.778489	ns
ENSMUST00000057043	tceanc2	180.44	88.7742	0.000159327	+
ENSMUST00000057072	prdx6b	172.578	95.7722	9.97048e-05	+
ENSMUST00000057101	akap4	166.643	161.893	0.465996	ns
ENSMUST00000057115	isca1	172.43	102.048	0.00184942	+
ENSMUST00000057190	pabpc6	142.018	85.4619	0.00145202	+
ENSMUST00000057195	nup62	119.163	107.366	0.246096	ns
ENSMUST00000057288	pdia6	176.579	120.785	0.00961809	+
ENSMUST00000057341	1700020n01rik	152.531	95.8431	0.0008774	+
ENSMUST00000057500	rnf7	129.077	133.998	0.390256	ns
ENSMUST00000057561	wwc2	154.067	143.103	0.227491	ns
ENSMUST00000057576	cog7	139.258	108.657	0.00508103	+
ENSMUST00000057578	trnt1	151.465	127.609	0.0648533	ns
ENSMUST00000057649	pam16l	120.454	98.1318	0.0790202	ns
ENSMUST00000057669	mapk3	162.27	116.135	0.0020203	+
ENSMUST00000057716	catsperz	155.852	105.822	5.14068e-05	+
ENSMUST00000057860	pdha2	120.886	108.19	0.0356841	+
ENSMUST00000057884	gps2	162.014	86.0294	0.00126076	+
ENSMUST00000057885	rpl9	136.869	97.2044	0.02263	+
ENSMUST00000058060	bod1	151.379	112.279	0.00757567	+
ENSMUST00000058245	fgfr1op2	170.747	102.483	0.00160306	+
ENSMUST00000058266	ttll13	184.485	128.649	0.156675	ns
ENSMUST00000058393	a430005l14rik	119.025	88.1312	0.0706251	ns
ENSMUST00000058407	uqcr10	161.901	91.0714	0.00086202	+
ENSMUST00000058437	rpl7	115.198	82.8616	0.00572956	+
ENSMUST00000058438	dcaf7	83.3271	114.142	0.0133474	-
ENSMUST00000058479	drc7	110.952	126.213	0.200554	ns
ENSMUST00000058534	med26	113.641	84.0351	0.0109368	+
ENSMUST00000058550	ccni	172.421	160.229	0.0011534	+
ENSMUST00000058578	pgrmc2	152.32	132.008	0.178227	ns
ENSMUST00000058593	egflam	157.813	120.291	0.356362	ns
ENSMUST00000058615	cir1	150.107	102.109	0.0199088	+
ENSMUST00000058679	mtmr9	131.145	99.216	0.00620612	+
ENSMUST00000058735	ubqln1	169.587	102.289	0.0607153	ns
ENSMUST00000058796	kdm4d	140.56	108.542	0.0164407	+
ENSMUST00000058868	matcap2	140.026	93.3941	0.0029411	+
ENSMUST00000059057	fam118b	134.285	99.4791	0.0128945	+
ENSMUST00000059080	rps21	131.692	90.0738	5.6125e-05	+
ENSMUST00000059231	frat2	120.622	102.678	0.366098	ns
ENSMUST00000059383	fhl4	181.096	102.392	6.66136e-06	+
ENSMUST00000059555	ube2q2	182.365	134.509	0.0191076	+
ENSMUST00000059642	psmd8	169.815	101.571	0.000614411	+
ENSMUST00000059657	gk2	144.677	90.1399	0.000282177	+
ENSMUST00000059666	saysd1	146.508	97.876	0.042601	+
ENSMUST00000059802	rpl29	155.693	89.1577	0.00624364	+
ENSMUST00000059975	fam174a	166.753	130.484	0.199209	ns
ENSMUST00000059980	rpl37a	110.438	74.6842	0.00205733	+
ENSMUST00000060100	ccdc96	144.415	100.306	0.0024724	+
ENSMUST00000060133	spata33	163.291	100.505	0.000391012	+
ENSMUST00000060188	ppp1r2	159.803	143.266	0.00851237	+
ENSMUST00000060226	tmed2	167.419	125.201	0.0524531	ns
ENSMUST00000060232	rab2a	123.666	116.021	0.467905	ns
ENSMUST00000060251	higd1a	112.232	94.6744	0.0824603	ns
ENSMUST00000060301	ly6k	176.762	78.2211	4.55293e-05	+
ENSMUST00000060330	1700012b09rik	125.992	107.331	0.0529015	ns
ENSMUST00000060579	mgat2	157.489	100.424	0.0100406	+
ENSMUST00000060837	rab11fip5	168.64	105.463	0.00382572	+
ENSMUST00000060864	tesk1	167.666	102.611	0.000435452	+
ENSMUST00000060930	ccdc158	172.7	146.042	0.111324	ns
ENSMUST00000061155	kif9	136.684	110.734	0.00412279	+
ENSMUST00000061156	hacd2	151.167	98.0525	0.00089923	+
ENSMUST00000061193	catsperg2	218.015	155.108	8.11713e-05	+
ENSMUST00000061242	arf1	135.748	117.207	0.133241	ns
ENSMUST00000061326	uqcrq	162.57	90.5751	0.000834757	+
ENSMUST00000061334	mars2	153.485	168.745	0.186369	ns
ENSMUST00000061352	rdx	176.295	112.344	0.00215967	+
ENSMUST00000061391	ccdc89	107.76	111.7	0.442688	ns
ENSMUST00000061425	pnma1	108.63	104.728	0.589974	ns
ENSMUST00000061437	adrm1	153.503	82.0194	0.0064685	+
ENSMUST00000061455	tent5c	170.57	134.857	0.00846636	+
ENSMUST00000061468	bcl7c	162.658	114.123	0.00790258	+
ENSMUST00000061537		150.644	95.0043	0.00221301	+
ENSMUST00000061578	setx	178.45	122.914	0.000169929	+
ENSMUST00000061703	morn2	173.032	103.183	0.000775428	+
ENSMUST00000061828	kcng4	174.144	86.7226	0.00301932	+
ENSMUST00000061882	mcat	167.747	83.8523	0.00369937	+
ENSMUST00000062148	mcts2	165.794	114.758	0.0193696	+
ENSMUST00000062370	wdr89	149.239	94.2444	0.00515089	+
ENSMUST00000062387	kcnj9	162.022	106.129	0.000620608	+
ENSMUST00000062601	rpl34	125.426	88.3323	0.0019724	+
ENSMUST00000062631	fam186a	119.446	129.328	0.567848	ns
ENSMUST00000062672	rpp38	128.131	81.7799	0.0101455	+
ENSMUST00000062678	rrp1	156.683	91.6423	0.00383675	+
ENSMUST00000062740	acp1	161.529	78.8873	0.00189098	+
ENSMUST00000062769	cetn1	161.101	104.196	0.000300544	+
ENSMUST00000062824	tmem53	161.821	122.857	0.120811	ns
ENSMUST00000063071	kctd19	138.814	99.4032	0.00783545	+
ENSMUST00000063138	msl3l2	137.34	101.34	0.026477	+
ENSMUST00000063199	ralgps2	172.319	125.899	0.0309898	+
ENSMUST00000063204	fam229b	178.657	120.201	4.14851e-05	+
ENSMUST00000063219	pabpc2	146.847	94.6044	3.95289e-05	+
ENSMUST00000063249	xrcc1	110.497	87.9269	0.0711208	ns
ENSMUST00000063251	wfdc15a	147.087	96.4134	0.000682669	+
ENSMUST00000063272	tmem175	180.099	74.3305	0.000110739	+
ENSMUST00000063324	cox6b2	136.733	110.235	0.00743935	+
ENSMUST00000063562	mipep	178.154	112.6	0.0596478	ns
ENSMUST00000063747	scrib	147.926	115.249	0.113311	ns
ENSMUST00000063854	ppp4r2	122.732	154.356	0.216342	ns
ENSMUST00000063977	ppp1r36	182.807	162.789	0.108124	ns
ENSMUST00000064062	immt	182.328	109.789	0.00724707	+
ENSMUST00000064099	ppp6r1	168.964	108.723	0.0140802	+
ENSMUST00000064314	get3	154.559	100.067	0.011398	+
ENSMUST00000064404	glrx3	176.192	103.037	3.98836e-06	+
ENSMUST00000064447	nup188	125.941	99.7972	0.0606544	ns
ENSMUST00000064454	gcn1	164.169	97.1751	0.0153718	+
ENSMUST00000064495	hook2	127.764	122.636	0.684796	ns
ENSMUST00000064614	lypd9	182.896	93.5034	0.00220264	+
ENSMUST00000064685	meig1	165.316	133.836	0.0327237	+
ENSMUST00000064703	pkig	167.192	129.718	0.000358993	+
ENSMUST00000064740	suclg1	106.398	97.0588	0.222348	ns
ENSMUST00000064798	ndufv3	154.526	91.5817	0.0017175	+
ENSMUST00000064853	1700030k09rik	154.866	85.9992	0.0464465	+
ENSMUST00000064910	strap	178.485	110.493	0.000322619	+
ENSMUST00000064924	espl1	108.284	136.169	0.0595393	ns
ENSMUST00000065074	rsrc1	131.14	119.636	0.506416	ns
ENSMUST00000065103	mrpl35	166.317	77.5737	0.000168062	+
ENSMUST00000065163	cib1	160.655	112.476	0.000113967	+
ENSMUST00000065216	spink2	170.279	108.511	3.05672e-06	+
ENSMUST00000065304	rtn3	108.628	118.954	0.488251	ns
ENSMUST00000065330	clk3	141.969	120.228	0.387179	ns
ENSMUST00000065359	fank1	173.419	110.627	0.000209875	+
ENSMUST00000065364	chmp3	169.557	109.267	0.064807	ns
ENSMUST00000065425	spag16	121.545	86.8864	0.00344658	+
ENSMUST00000065461	usp2	141.775	105.863	0.032148	+
ENSMUST00000065482	mllt11	137.427	149.247	0.173817	ns
ENSMUST00000065496	arhgap20	201.291	168.912	0.0728825	ns
ENSMUST00000065509	kdm3a	136.127	137.04	0.973667	ns
ENSMUST00000065515	tfg	153.359	139.384	0.503446	ns
ENSMUST00000065601	btrc	113.798	123.751	0.639639	ns
ENSMUST00000065603	lrrc49	126.063	102.256	0.371772	ns
ENSMUST00000065678	sec61b	114.198	98.883	0.177486	ns
ENSMUST00000065692	ap2b1	184.973	120.714	0.00299638	+
ENSMUST00000065856	hunk	125.798	110.526	0.260171	ns
ENSMUST00000065865	thoc7	165.918	127.841	0.00112149	+
ENSMUST00000065896	kif2c	143.134	133.037	0.595519	ns
ENSMUST00000065917	nap1l1	169.216	123.875	0.382161	ns
ENSMUST00000065938	impa1	107.489	147.894	0.0287862	-
ENSMUST00000065950	msantd5l	161.879	157.43	0.739629	ns
ENSMUST00000065977	nrdc	186.701	137.489	0.00234621	+
ENSMUST00000065978	gtsf2	134.123	125.926	0.276754	ns
ENSMUST00000066027	dgcr6	186.288	108.185	0.00347165	+
ENSMUST00000066058	mapkbp1	139.8	111.631	0.181934	ns
ENSMUST00000066070	eif3k	145.751	93.5951	0.000725859	+
ENSMUST00000066193	gykl1	157.767	101.461	0.000437024	+
ENSMUST00000066264	ech1	163.422	107.12	0.00650135	+
ENSMUST00000066308	cfap58	179.931	119.179	0.0105403	+
ENSMUST00000066319	cimap3	140.759	95.8127	0.0004074	+
ENSMUST00000066379	chchd3	183.865	97.3674	0.00213047	+
ENSMUST00000066408	liat1	162.753	112.12	9.85466e-06	+
ENSMUST00000066469	cope	138.776	122.643	0.162641	ns
ENSMUST00000066478	ttc16	159.265	102.053	0.0095466	+
ENSMUST00000066496	nudcd3	145.201	125.627	0.29434	ns
ENSMUST00000066544	dnajc5g	177.342	104.557	0.000193155	+
ENSMUST00000066668	dnpep	98.8073	94.6935	0.819001	ns
ENSMUST00000066774	tusc1	161.412	111.727	0.0340451	+
ENSMUST00000066882	pfn2	182.394	135.998	0.0453427	+
ENSMUST00000066888	utp18	151.247	137.812	0.395724	ns
ENSMUST00000066987	galnt10	178.266	93.7385	0.000123018	+
ENSMUST00000067020	nkx2-4	139.635	86.8576	0.101247	ns
ENSMUST00000067215	arfgap3	145.404	124.893	0.270709	ns
ENSMUST00000067426	cdkn3	174.353	133.484	0.0129084	+
ENSMUST00000067496	atp5if1	161.603	103.311	0.000389633	+
ENSMUST00000067663	psmc3	128.458	98.5438	0.00605011	+
ENSMUST00000067664	ywhae	125.928	119.718	0.206281	ns
ENSMUST00000067673	ms4a5	169.343	171.393	0.912858	ns
ENSMUST00000067744	cggbp1	167.856	125.54	0.156685	ns
ENSMUST00000067929	far1	170.273	146.112	0.434224	ns
ENSMUST00000067955	dph3	168.983	88.0076	1.85844e-05	+
ENSMUST00000067996	set	160.458	123.276	0.00702441	+
ENSMUST00000068031	top2a	91.9051	126.631	0.140998	ns
ENSMUST00000068233	kcnmb4	167.354	101.118	0.00124811	+
ENSMUST00000068235	nkapl	115.18	84.9313	0.0994	ns
ENSMUST00000068259	klhdc10	164.004	91.3748	0.166068	ns
ENSMUST00000068333	farsb	160.39	89.5178	0.0415939	+
ENSMUST00000068367	dis3l	164.67	97.9519	0.00123151	+
ENSMUST00000068408	rps15	140.37	90.4881	0.00744879	+
ENSMUST00000068411	ccdc88c	157.063	108.184	0.0274935	+
ENSMUST00000068532	cgrrf1	168.586	100.478	0.00532229	+
ENSMUST00000068697	kcmf1	179.477	99.3963	0.00034985	+
ENSMUST00000068795	mrfap1	135.566	139.299	0.63793	ns
ENSMUST00000068825	nub1	171.418	131.219	0.174231	ns
ENSMUST00000068856	snupn	84.2557	92.1087	0.726002	ns
ENSMUST00000068892	ash2l	140.582	85.2408	0.0846625	ns
ENSMUST00000068958	cdc42ep3	138.661	143.234	0.769884	ns
ENSMUST00000069271	dmrtb1	167.251	108.01	5.7155e-05	+
ENSMUST00000069325	dnai2	150.584	124.193	0.0740423	ns
ENSMUST00000069419	ccdc172	178.941	72.4566	0.00276738	+
ENSMUST00000069562	tescl	144.525	127.82	0.241827	ns
ENSMUST00000069579	elob	167.496	99.9654	0.000391913	+
ENSMUST00000069580	rnf181	163.65	92.867	0.00560251	+
ENSMUST00000069600	ndrg3	168.632	114.886	0.0243946	+
ENSMUST00000069718	fto	187.741	139.624	0.0198052	+
ENSMUST00000069747	emc7	154.046	95.4176	0.00237922	+
ENSMUST00000069877	dnal4	161.155	80.9416	0.0093138	+
ENSMUST00000069937	cdkl2	191.29	122.644	0.139061	ns
ENSMUST00000070112	ndufa8	134.747	86.4366	0.00981832	+
ENSMUST00000070117	cnot10	145.258	95.0102	0.0891952	ns
ENSMUST00000070189	lrguk	130.385	147.891	0.00452688	-
ENSMUST00000070198	ppp3ca	158.251	144.157	0.214336	ns
ENSMUST00000070215	npm3	107.018	119.53	0.0830246	ns
ENSMUST00000070246	ubxn11	175.003	117.809	0.170012	ns
ENSMUST00000070257	ascc2	170.785	114.262	0.00144655	+
ENSMUST00000070300	fbxo30	177.409	139.734	0.11197	ns
ENSMUST00000070326	ttk	149.834	92.2031	0.0294947	+
ENSMUST00000070334	g6pc3	162.362	95.031	0.00803169	+
ENSMUST00000070368	siah2	158.004	115.234	0.0363337	+
ENSMUST00000070375	penk	180.921	140.888	0.00742566	+
ENSMUST00000070458	lrrc56	159.449	125.531	0.0118861	+
ENSMUST00000070552	osbp2	169.801	117.886	0.00363295	+
ENSMUST00000070565	mok	159.389	102.956	0.00224847	+
ENSMUST00000070577	1700030j22rik	167.514	115.178	0.000832906	+
ENSMUST00000070681	gid4	185.247	75.8036	0.0129387	+
ENSMUST00000070726	slc39a6	143.531	104.299	0.0148918	+
ENSMUST00000070850	ppp1r14b	175.377	124.697	0.0155972	+
ENSMUST00000070923	them6	133.431	101.171	0.00434636	+
ENSMUST00000070996	eif5a	164.559	133.408	0.217415	ns
ENSMUST00000071006	snrpc	132.762	93.0355	0.0010298	+
ENSMUST00000071026	eif5a	168.106	120.263	0.0281576	+
ENSMUST00000071095	setd3	152.489	119.435	0.0732715	ns
ENSMUST00000071103	ddx1	157.986	93.2601	0.00128088	+
ENSMUST00000071215	chchd1	122.911	99.3373	0.100366	ns
ENSMUST00000071230	eif2s1	177.853	96.8093	0.000181939	+
ENSMUST00000071329	bckdha	124.339	78.181	0.00183007	+
ENSMUST00000071421	gm4871	99.6956	124.719	0.096598	ns
ENSMUST00000071430	2310039h08rik	157.25	100.522	0.000853317	+
ENSMUST00000071555	actg1	143.203	89.1059	4.64245e-05	+
ENSMUST00000071592	prmt7	158.436	102.956	0.00320811	+
ENSMUST00000071641		143.221	84.2429	0.00487222	+
ENSMUST00000071664	psmd4	162.244	77.0594	0.00497483	+
ENSMUST00000071718	prdx6	170.881	108.321	5.71315e-05	+
ENSMUST00000071739	gsk3a	82.7217	115.435	0.231943	ns
ENSMUST00000071804	ai987944	150.265	127.522	0.262228	ns
ENSMUST00000071841	klhdc3	161.182	116.706	0.00134969	+
ENSMUST00000071876	cdpf1	167.915	86.0677	0.0209472	+
ENSMUST00000071972	cfap57	149.126	103.797	0.00904371	+
ENSMUST00000071973	ero1b	180.978	130.475	0.00128733	+
ENSMUST00000072031	mprip	176.246	128.588	0.0032774	+
ENSMUST00000072055	chka	164.23	133.349	0.0582289	ns
ENSMUST00000072119	ccnb1	82.2702	101.477	0.284143	ns
ENSMUST00000072155	cfap119	174.954	112.089	2.07766e-05	+
ENSMUST00000072186	strbp	163.789	125.374	0.0467054	+
ENSMUST00000072206	poc1a	158.4	102.149	0.119419	ns
ENSMUST00000072235	1700019a02rik	155.039	106.191	0.000175278	+
ENSMUST00000072298	ndrg3	167.816	110.458	0.0010644	+
ENSMUST00000072329	dtnbp1	164.387	73.8243	0.0691878	ns
ENSMUST00000072362	dnm2	165.542	105.824	0.0178213	+
ENSMUST00000072503	rpl18	121.381	74.5022	0.000300308	+
ENSMUST00000072576	srp19	112.544	97.4475	0.27615	ns
ENSMUST00000072578	ube2d2b	155.934	94.9495	6.02767e-05	+
ENSMUST00000072751	dohh	158.06	83.066	0.000680639	+
ENSMUST00000072777	hmga2	153.229	111.065	0.124833	ns
ENSMUST00000072847	rnf138	173.676	129.385	0.0119418	+
ENSMUST00000072866	ubap1	152.299	91.1917	0.0130666	+
ENSMUST00000072916	zswim7	161.508	103.86	0.000151377	+
ENSMUST00000072954	lancl2	152.005	96.1048	0.0832462	ns
ENSMUST00000072965	sirt2	160.746	103.135	0.059579	ns
ENSMUST00000073025	mff	170.585	121.274	0.003433	+
ENSMUST00000073081	1700010b08rik	135.414	106.104	0.00266022	+
ENSMUST00000073150	peli2	132.564	108.487	0.0604585	ns
ENSMUST00000073179	ppp1r14bl	187.347	121.818	0.0020791	+
ENSMUST00000073192	erlec1	195.299	104.612	0.00190788	+
ENSMUST00000073308	ewsr1	99.3894	110.025	0.744201	ns
ENSMUST00000073316	foxm1	164.45	142.249	0.161716	ns
ENSMUST00000073456	nsa2	157.328	89.7011	0.000617418	+
ENSMUST00000073471	rpl26	148.395	80.2137	3.80416e-05	+
ENSMUST00000073572	mtx1	152.706	95.4703	0.00151047	+
ENSMUST00000073617	glipr1l1	209.809	147.526	0.0102258	+
ENSMUST00000073721	1700001j03rik	135.071	148.894	0.367131	ns
ENSMUST00000073787	akr7a5	159.988	82.107	8.47165e-05	+
ENSMUST00000073868	naca	124.937	93.6404	0.00365873	+
ENSMUST00000073889	polg	160.515	155.908	0.877048	ns
ENSMUST00000074002	ube3b	173.507	114.972	0.000388092	+
ENSMUST00000074038	acp1	161.984	87.5605	0.000169308	+
ENSMUST00000074053	sap18b	114.189	104.692	0.505765	ns
ENSMUST00000074156	ak8	161.006	101.268	0.000274848	+
ENSMUST00000074208	ndufaf3	157.166	88.1763	0.00160393	+
ENSMUST00000074267	rps7	147.26	92.2131	8.64684e-07	+
ENSMUST00000074380	cimip4	166.819	170.592	0.593436	ns
ENSMUST00000074465	aqp9	181.835	109.666	0.0189833	+
ENSMUST00000074608	ndufb11b	93.0295	114.106	0.0387345	-
ENSMUST00000074613	acyp2	136.802	106.967	0.138905	ns
ENSMUST00000074628	wbp2	132.062	114.894	0.0559873	ns
ENSMUST00000074669	hnrnpab	125.348	100.54	0.00263329	+
ENSMUST00000074690	ubxn11	173.071	115.108	0.000115573	+
ENSMUST00000074941	zfp35	166.431	104.591	0.000734828	+
ENSMUST00000074969	cage1	139.509	106.18	0.00609021	+
ENSMUST00000074976	h2ac19	132.635	112.28	0.0303779	+
ENSMUST00000075180	baiap2	153.987	110.118	0.253945	ns
ENSMUST00000075280	exosc1	149.275	95.5212	0.0238516	+
ENSMUST00000075363	acot7	178.201	111.602	2.02964e-05	+
ENSMUST00000075452	chic2	83.638	118.696	0.024664	-
ENSMUST00000075491	fkbp8	159.102	90.4239	0.00418828	+
ENSMUST00000075537	cetn4	170.627	127.233	0.0207458	+
ENSMUST00000075641	npm1	102.621	87.9605	0.11391	ns
ENSMUST00000075670	slbp	159.025	132.787	0.0234299	+
ENSMUST00000075748	ddx4	148.655	136.814	0.180802	ns
ENSMUST00000075845	arhgap35	181.945	114.697	0.031857	+
ENSMUST00000075954	taf1b	118.61	86.7358	0.18483	ns
ENSMUST00000075980	tmem107	172.117	128.119	0.00401595	+
ENSMUST00000076070	zcrb1	173.85	91.353	0.00424604	+
ENSMUST00000076260	itgb1bp1	175.226	112.901	6.94393e-06	+
ENSMUST00000076362	eif4e2	167.858	109.781	0.101192	ns
ENSMUST00000076372	sf3b4	95.6276	84.1409	0.252946	ns
ENSMUST00000076431	pmpca	158.651	112.604	0.0484963	+
ENSMUST00000076454	ubqln1	153.06	107.748	0.0025887	+
ENSMUST00000076493	slc22a21	163.131	111.786	9.52455e-05	+
ENSMUST00000076500	speer2	131.846	96.4399	0.0280279	+
ENSMUST00000076532	serpinb6a	171.49	101.461	0.00201131	+
ENSMUST00000076541	cdk5rap2	172.637	117.751	0.000691046	+
ENSMUST00000076657	ndufa3	165.268	80.9927	0.00461386	+
ENSMUST00000076694	slc25a3	166.08	152.646	0.598932	ns
ENSMUST00000076698	sypl1	149.394	124.189	0.0303904	+
ENSMUST00000076894	cop1	176.823	118.892	0.0256009	+
ENSMUST00000076961	rabac1	165.981	89.1286	0.000592368	+
ENSMUST00000076991	4930453n24rik	177.826	106.558	0.000125481	+
ENSMUST00000077037	pcbp2	206.84	154.914	0.0113748	+
ENSMUST00000077208		136.363	88.0526	0.000518765	+
ENSMUST00000077338	dmac2	123.371	99.5534	0.312057	ns
ENSMUST00000077451	rhot1	177.328	103.15	0.0826656	ns
ENSMUST00000077577	tuba1b	123.203	136.133	0.338704	ns
ENSMUST00000077798	ssrp1	176.465	95.8933	0.00513833	+
ENSMUST00000077856	rpl27	92.4789	71.761	0.00356856	+
ENSMUST00000077889	spata45	149.225	149.254	0.995627	ns
ENSMUST00000077915	rpl38	149.175	87.0631	0.00091968	+
ENSMUST00000077916	mlf1	146.248	107.17	0.00477679	+
ENSMUST00000077938	haghl	163.413	106.892	0.00887127	+
ENSMUST00000077983	entr1	181.626	126.068	0.0222249	+
ENSMUST00000078034	rpl9-ps6	122.455	78.8614	0.00763145	+
ENSMUST00000078061	ehmt2	184.378	119.459	0.00712088	+
ENSMUST00000078124	cfl2	174.366	116.223	0.00109463	+
ENSMUST00000078170	dynlrb2	98.744	123.861	0.0188466	-
ENSMUST00000078314	slc22a16	129.867	105.956	0.00477123	+
ENSMUST00000078404	pcbp2	198.323	189.672	0.68529	ns
ENSMUST00000078432	rpl28	163.774	89.2052	0.0091506	+
ENSMUST00000078434	ppp3cc	147.356	108.354	0.0179423	+
ENSMUST00000078448	lrrc51	182.311	120.981	0.00305398	+
ENSMUST00000078505	rtn1	157.577	133.867	0.543564	ns
ENSMUST00000078568	slc9b1	148.558	101.864	0.0455733	+
ENSMUST00000078615	tsbp1	178.57	118.357	0.000754771	+
ENSMUST00000078676	uqcrh	151.389	87.0886	5.83541e-05	+
ENSMUST00000078717	lrrc58	185.653	161.517	0.252132	ns
ENSMUST00000078756	h2ac18	125.657	115.791	0.014413	+
ENSMUST00000078770	ms4a19	130.317	135.003	0.439493	ns
ENSMUST00000078803	vps28	157.62	103.569	0.000541998	+
ENSMUST00000078804	rpl35a	130.864	90.0325	0.000306475	+
ENSMUST00000078832	1700084m14rik	162.508	152.953	0.152026	ns
ENSMUST00000078975	g6pc3	161.867	112.45	0.0145355	+
ENSMUST00000078976	zfp706	120.192	135.643	0.537793	ns
ENSMUST00000079009	tdrd9	173.639	113.984	0.00974516	+
ENSMUST00000079033	bloc1s2	145.587	101.473	0.00702461	+
ENSMUST00000079085	rpl34	108.915	74.2565	3.65521e-05	+
ENSMUST00000079121	mrpl18	144.142	104.075	0.00600363	+
ENSMUST00000079125	scand1	138.693	93.337	0.0019228	+
ENSMUST00000079160	letm2	175.29	115.107	0.00260627	+
ENSMUST00000079213	prpf38a	135.101	91.5139	0.0323548	+
ENSMUST00000079287	nme5	174.089	100.251	0.013426	+
ENSMUST00000079306	lypd4	177.745	106.436	0.000384502	+
ENSMUST00000079368	adam1b	158.02	105.935	0.00146077	+
ENSMUST00000079419	rpl15	135.431	93.4332	0.00625828	+
ENSMUST00000079421	daxx	114.503	112.404	0.858792	ns
ENSMUST00000079496	ube2s	120.88	114.098	0.0289313	+
ENSMUST00000079634	exosc5	161.69	101.054	0.00117901	+
[truncated: 1,825 more rows]

## Sheet: Fig.1c
condition	replicate	polya_length	DEG_ES_WT_RS_WT	frequency
RS_WT_TENT5c	RS_TENT5c_WT_1	117	unchanged	1.27607
RS_WT_TENT5c	RS_TENT5c_WT_1	57	unchanged	0.934127
RS_WT_TENT5c	RS_TENT5c_WT_1	138	unchanged	1.62018
RS_WT_TENT5c	RS_TENT5c_WT_1	156	unchanged	2.33518
RS_WT_TENT5c	RS_TENT5c_WT_1	87	unchanged	1.22305
RS_WT_TENT5c	RS_TENT5c_WT_1	174	unchanged	2.37251
RS_WT_TENT5c	RS_TENT5c_WT_1	99	unchanged	1.21439
RS_WT_TENT5c	RS_TENT5c_WT_1	129	unchanged	1.38888
RS_WT_TENT5c	RS_TENT5c_WT_1	288	unchanged	0.0941431
RS_WT_TENT5c	RS_TENT5c_WT_1	201	unchanged	1.25795
RS_WT_TENT5c	RS_TENT5c_WT_1	45	unchanged	0.705532
RS_WT_TENT5c	RS_TENT5c_WT_1	81	unchanged	1.21169
RS_WT_TENT5c	RS_TENT5c_WT_1	303	unchanged	0.0692547
RS_WT_TENT5c	RS_TENT5c_WT_1	93	unchanged	1.19383
RS_WT_TENT5c	RS_TENT5c_WT_1	141	unchanged	1.72406
RS_WT_TENT5c	RS_TENT5c_WT_1	63	unchanged	1.005
RS_WT_TENT5c	RS_TENT5c_WT_1	84	unchanged	1.1895
RS_WT_TENT5c	RS_TENT5c_WT_1	75	unchanged	1.12566
RS_WT_TENT5c	RS_TENT5c_WT_1	72	unchanged	1.13729
RS_WT_TENT5c	RS_TENT5c_WT_1	132	unchanged	1.54011
RS_WT_TENT5c	RS_TENT5c_WT_2	42	unchanged	0.801685
RS_WT_TENT5c	RS_TENT5c_WT_2	21	unchanged	0.214292
RS_WT_TENT5c	RS_TENT5c_WT_2	105	unchanged	1.37099
RS_WT_TENT5c	RS_TENT5c_WT_2	216	unchanged	0.685091
RS_WT_TENT5c	RS_TENT5c_WT_2	186	unchanged	1.70348
RS_WT_TENT5c	RS_TENT5c_WT_2	156	unchanged	2.16544
RS_WT_TENT5c	RS_TENT5c_WT_2	96	unchanged	1.32998
RS_WT_TENT5c	RS_TENT5c_WT_2	84	unchanged	1.37018
RS_WT_TENT5c	RS_TENT5c_WT_2	147	unchanged	1.85505
RS_WT_TENT5c	RS_TENT5c_WT_2	30	unchanged	0.479644
RS_WT_TENT5c	RS_TENT5c_WT_3	150	unchanged	2.18568
RS_WT_TENT5c	RS_TENT5c_WT_3	153	unchanged	2.26405
RS_WT_TENT5c	RS_TENT5c_WT_3	99	unchanged	1.26823
RS_WT_TENT5c	RS_TENT5c_WT_3	72	unchanged	1.14275
RS_WT_TENT5c	RS_TENT5c_WT_3	114	unchanged	1.31193
RS_WT_TENT5c	RS_TENT5c_WT_3	90	unchanged	1.23736
RS_WT_TENT5c	RS_TENT5c_WT_3	75	unchanged	1.14255
RS_WT_TENT5c	RS_TENT5c_WT_3	42	unchanged	0.697958
RS_WT_TENT5c	RS_TENT5c_WT_3	63	unchanged	1.01988
RS_WT_TENT5c	RS_TENT5c_WT_3	186	unchanged	1.84291
RS_WT_TENT5c	RS_TENT5c_WT_3	105	unchanged	1.27204
RS_WT_TENT5c	RS_TENT5c_WT_3	126	unchanged	1.48932
RS_WT_TENT5c	RS_TENT5c_WT_3	132	unchanged	1.61561
RS_WT_TENT5c	RS_TENT5c_WT_3	195	unchanged	1.40754
RS_WT_TENT5c	RS_TENT5c_WT_3	183	unchanged	1.95937
RS_WT_TENT5c	RS_TENT5c_WT_3	171	unchanged	2.32278
RS_WT_TENT5c	RS_TENT5c_WT_3	165	unchanged	2.39675
RS_WT_TENT5c	RS_TENT5c_WT_3	66	unchanged	1.07781
RS_WT_TENT5c	RS_TENT5c_WT_3	213	unchanged	0.760497
RS_WT_TENT5c	RS_TENT5c_WT_1	69	unchanged	1.07832
RS_WT_TENT5c	RS_TENT5c_WT_1	105	unchanged	1.23549
RS_WT_TENT5c	RS_TENT5c_WT_1	159	unchanged	2.31273
RS_WT_TENT5c	RS_TENT5c_WT_1	150	unchanged	2.08846
RS_WT_TENT5c	RS_TENT5c_WT_1	66	unchanged	1.05776
RS_WT_TENT5c	RS_TENT5c_WT_1	42	unchanged	0.648992
RS_WT_TENT5c	RS_TENT5c_WT_1	90	unchanged	1.22954
RS_WT_TENT5c	RS_TENT5c_WT_1	114	unchanged	1.28311
RS_WT_TENT5c	RS_TENT5c_WT_1	96	unchanged	1.23008
RS_WT_TENT5c	RS_TENT5c_WT_1	111	unchanged	1.23766
RS_WT_TENT5c	RS_TENT5c_WT_2	51	unchanged	1.01196
RS_WT_TENT5c	RS_TENT5c_WT_2	27	unchanged	0.402451
RS_WT_TENT5c	RS_TENT5c_WT_2	63	unchanged	1.18001
RS_WT_TENT5c	RS_TENT5c_WT_2	33	unchanged	0.553621
RS_WT_TENT5c	RS_TENT5c_WT_2	126	unchanged	1.47632
RS_WT_TENT5c	RS_TENT5c_WT_2	390	unchanged	0.00522663
RS_WT_TENT5c	RS_TENT5c_WT_2	69	unchanged	1.26525
RS_WT_TENT5c	RS_TENT5c_WT_2	87	unchanged	1.34566
RS_WT_TENT5c	RS_TENT5c_WT_2	120	unchanged	1.43451
RS_WT_TENT5c	RS_TENT5c_WT_3	108	unchanged	1.31754
RS_WT_TENT5c	RS_TENT5c_WT_3	33	unchanged	0.463033
RS_WT_TENT5c	RS_TENT5c_WT_3	51	unchanged	0.848093
RS_WT_TENT5c	RS_TENT5c_WT_3	45	unchanged	0.749272
RS_WT_TENT5c	RS_TENT5c_WT_3	144	unchanged	1.98142
RS_WT_TENT5c	RS_TENT5c_WT_3	102	unchanged	1.27064
RS_WT_TENT5c	RS_TENT5c_WT_3	93	unchanged	1.2526
RS_WT_TENT5c	RS_TENT5c_WT_3	84	unchanged	1.21231
RS_WT_TENT5c	RS_TENT5c_WT_3	120	unchanged	1.38429
RS_WT_TENT5c	RS_TENT5c_WT_1	213	stable	0.825329
RS_WT_TENT5c	RS_TENT5c_WT_1	150	stable	2.77916
RS_WT_TENT5c	RS_TENT5c_WT_1	216	stable	0.768456
RS_WT_TENT5c	RS_TENT5c_WT_1	135	stable	1.7129
RS_WT_TENT5c	RS_TENT5c_WT_1	192	stable	1.93547
RS_WT_TENT5c	RS_TENT5c_WT_1	201	stable	1.37749
RS_WT_TENT5c	RS_TENT5c_WT_1	183	stable	2.46389
RS_WT_TENT5c	RS_TENT5c_WT_1	204	stable	1.19478
RS_WT_TENT5c	RS_TENT5c_WT_1	174	stable	2.9444
RS_WT_TENT5c	RS_TENT5c_WT_1	165	stable	3.11189
RS_WT_TENT5c	RS_TENT5c_WT_1	195	stable	1.70126
RS_WT_TENT5c	RS_TENT5c_WT_1	210	stable	0.982513
RS_WT_TENT5c	RS_TENT5c_WT_1	132	stable	1.57095
RS_WT_TENT5c	RS_TENT5c_WT_1	120	stable	1.04969
RS_WT_TENT5c	RS_TENT5c_WT_1	162	stable	3.22698
RS_WT_TENT5c	RS_TENT5c_WT_1	144	stable	2.32552
RS_WT_TENT5c	RS_TENT5c_WT_1	171	stable	3.08457
RS_WT_TENT5c	RS_TENT5c_WT_1	168	stable	3.21712
RS_WT_TENT5c	RS_TENT5c_WT_1	240	stable	0.300038
RS_WT_TENT5c	RS_TENT5c_WT_1	159	stable	3.03397
RS_WT_TENT5c	RS_TENT5c_WT_2	180	stable	2.29066
RS_WT_TENT5c	RS_TENT5c_WT_2	54	stable	0.861733
RS_WT_TENT5c	RS_TENT5c_WT_2	138	stable	2.05749
RS_WT_TENT5c	RS_TENT5c_WT_2	186	stable	1.95504
RS_WT_TENT5c	RS_TENT5c_WT_2	258	stable	0.139798
RS_WT_TENT5c	RS_TENT5c_WT_2	213	stable	0.662174
RS_WT_TENT5c	RS_TENT5c_WT_2	165	stable	2.95497
RS_WT_TENT5c	RS_TENT5c_WT_2	198	stable	1.25925
RS_WT_TENT5c	RS_TENT5c_WT_2	204	stable	1.01434
RS_WT_TENT5c	RS_TENT5c_WT_2	177	stable	2.50196
RS_WT_TENT5c	RS_TENT5c_WT_2	168	stable	2.81197
RS_WT_TENT5c	RS_TENT5c_WT_2	207	stable	0.900151
RS_WT_TENT5c	RS_TENT5c_WT_2	150	stable	2.72713
RS_WT_TENT5c	RS_TENT5c_WT_2	171	stable	2.70312
RS_WT_TENT5c	RS_TENT5c_WT_2	126	stable	1.42786
RS_WT_TENT5c	RS_TENT5c_WT_2	159	stable	2.9379
RS_WT_TENT5c	RS_TENT5c_WT_2	267	stable	0.0960446
RS_WT_TENT5c	RS_TENT5c_WT_2	183	stable	2.1514
RS_WT_TENT5c	RS_TENT5c_WT_2	174	stable	2.56546
RS_WT_TENT5c	RS_TENT5c_WT_2	147	stable	2.45501
RS_WT_TENT5c	RS_TENT5c_WT_2	300	stable	0.0410857
RS_WT_TENT5c	RS_TENT5c_WT_2	195	stable	1.40972
RS_WT_TENT5c	RS_TENT5c_WT_2	141	stable	2.20849
RS_WT_TENT5c	RS_TENT5c_WT_2	156	stable	2.89414
RS_WT_TENT5c	RS_TENT5c_WT_2	69	stable	0.909222
RS_WT_TENT5c	RS_TENT5c_WT_2	189	stable	1.74374
RS_WT_TENT5c	RS_TENT5c_WT_3	84	stable	0.803533
RS_WT_TENT5c	RS_TENT5c_WT_3	183	stable	2.13799
RS_WT_TENT5c	RS_TENT5c_WT_3	75	stable	0.797204
RS_WT_TENT5c	RS_TENT5c_WT_3	129	stable	1.70762
RS_WT_TENT5c	RS_TENT5c_WT_3	177	stable	2.50788
RS_WT_TENT5c	RS_TENT5c_WT_3	207	stable	0.854633
RS_WT_TENT5c	RS_TENT5c_WT_3	126	stable	1.55104
RS_WT_TENT5c	RS_TENT5c_WT_3	96	stable	0.868463
RS_WT_TENT5c	RS_TENT5c_WT_3	240	stable	0.218463
RS_WT_TENT5c	RS_TENT5c_WT_3	24	stable	0.328398
RS_WT_TENT5c	RS_TENT5c_WT_3	165	stable	3.00809
RS_WT_TENT5c	RS_TENT5c_WT_3	186	stable	1.9432
RS_WT_TENT5c	RS_TENT5c_WT_3	228	stable	0.360277
RS_WT_TENT5c	RS_TENT5c_WT_3	180	stable	2.32434
RS_WT_TENT5c	RS_TENT5c_WT_3	168	stable	2.9298
RS_WT_TENT5c	RS_TENT5c_WT_3	144	stable	2.65156
RS_WT_TENT5c	RS_TENT5c_WT_3	210	stable	0.744229
RS_WT_TENT5c	RS_TENT5c_WT_3	156	stable	3.12482
RS_WT_TENT5c	RS_TENT5c_WT_3	150	stable	2.93168
RS_WT_TENT5c	RS_TENT5c_WT_3	195	stable	1.37243
RS_WT_TENT5c	RS_TENT5c_WT_3	219	stable	0.522953
RS_WT_TENT5c	RS_TENT5c_WT_3	189	stable	1.73013
RS_WT_TENT5c	RS_TENT5c_WT_3	276	stable	0.0813378
RS_WT_TENT5c	RS_TENT5c_WT_3	174	stable	2.72986
RS_WT_TENT5c	RS_TENT5c_WT_3	198	stable	1.20905
RS_WT_TENT5c	RS_TENT5c_WT_3	246	stable	0.193148
RS_WT_TENT5c	RS_TENT5c_WT_3	201	stable	1.05411
RS_WT_TENT5c	RS_TENT5c_WT_3	153	stable	3.02731
RS_WT_TENT5c	RS_TENT5c_WT_3	222	stable	0.442318
RS_WT_TENT5c	RS_TENT5c_WT_3	171	stable	2.86112
RS_WT_TENT5c	RS_TENT5c_WT_3	231	stable	0.322773
RS_WT_TENT5c	RS_TENT5c_WT_3	192	stable	1.59206
RS_WT_TENT5c	RS_TENT5c_WT_3	399	stable	0.00304724
RS_WT_TENT5c	RS_TENT5c_WT_3	123	stable	1.37735
RS_WT_TENT5c	RS_TENT5c_WT_1	165	unchanged	2.40417
RS_WT_TENT5c	RS_TENT5c_WT_1	153	unchanged	2.13256
RS_WT_TENT5c	RS_TENT5c_WT_1	198	unchanged	1.40674
RS_WT_TENT5c	RS_TENT5c_WT_1	180	unchanged	2.19505
RS_WT_TENT5c	RS_TENT5c_WT_1	147	unchanged	1.93047
RS_WT_TENT5c	RS_TENT5c_WT_1	177	unchanged	2.25294
RS_WT_TENT5c	RS_TENT5c_WT_1	213	unchanged	0.864872
RS_WT_TENT5c	RS_TENT5c_WT_1	183	unchanged	2.00595
RS_WT_TENT5c	RS_TENT5c_WT_1	240	unchanged	0.348708
RS_WT_TENT5c	RS_TENT5c_WT_1	162	unchanged	2.36061
RS_WT_TENT5c	RS_TENT5c_WT_1	219	unchanged	0.699581
RS_WT_TENT5c	RS_TENT5c_WT_1	171	unchanged	2.41039
RS_WT_TENT5c	RS_TENT5c_WT_2	219	unchanged	0.625186
RS_WT_TENT5c	RS_TENT5c_WT_2	198	unchanged	1.25801
RS_WT_TENT5c	RS_TENT5c_WT_2	183	unchanged	1.75615
RS_WT_TENT5c	RS_TENT5c_WT_2	177	unchanged	2.00743
RS_WT_TENT5c	RS_TENT5c_WT_2	180	unchanged	1.95436
RS_WT_TENT5c	RS_TENT5c_WT_2	138	unchanged	1.63473
RS_WT_TENT5c	RS_TENT5c_WT_3	216	unchanged	0.702969
RS_WT_TENT5c	RS_TENT5c_WT_3	168	unchanged	2.37029
RS_WT_TENT5c	RS_TENT5c_WT_3	189	unchanged	1.65349
RS_WT_TENT5c	RS_TENT5c_WT_3	270	unchanged	0.131093
RS_WT_TENT5c	RS_TENT5c_WT_3	117	unchanged	1.34861
RS_WT_TENT5c	RS_TENT5c_WT_3	204	unchanged	1.08582
RS_WT_TENT5c	RS_TENT5c_WT_3	198	unchanged	1.29088
RS_WT_TENT5c	RS_TENT5c_WT_3	225	unchanged	0.504727
RS_WT_TENT5c	RS_TENT5c_WT_3	174	unchanged	2.28049
RS_WT_TENT5c	RS_TENT5c_WT_3	162	unchanged	2.43343
RS_WT_TENT5c	RS_TENT5c_WT_3	192	unchanged	1.5667
RS_WT_TENT5c	RS_TENT5c_WT_1	147	unstable	1.74449
RS_WT_TENT5c	RS_TENT5c_WT_1	96	unstable	1.8077
RS_WT_TENT5c	RS_TENT5c_WT_1	201	unstable	0.832271
RS_WT_TENT5c	RS_TENT5c_WT_1	177	unstable	1.47902
RS_WT_TENT5c	RS_TENT5c_WT_1	129	unstable	1.71442
RS_WT_TENT5c	RS_TENT5c_WT_1	90	unstable	1.84459
RS_WT_TENT5c	RS_TENT5c_WT_1	114	unstable	1.76226
RS_WT_TENT5c	RS_TENT5c_WT_1	165	unstable	1.73732
RS_WT_TENT5c	RS_TENT5c_WT_1	174	unstable	1.59245
RS_WT_TENT5c	RS_TENT5c_WT_1	180	unstable	1.42402
RS_WT_TENT5c	RS_TENT5c_WT_1	210	unstable	0.596871
RS_WT_TENT5c	RS_TENT5c_WT_1	132	unstable	1.72057
RS_WT_TENT5c	RS_TENT5c_WT_1	150	unstable	1.75611
RS_WT_TENT5c	RS_TENT5c_WT_1	153	unstable	1.72604
RS_WT_TENT5c	RS_TENT5c_WT_1	228	unstable	0.344388
RS_WT_TENT5c	RS_TENT5c_WT_1	168	unstable	1.74654
RS_WT_TENT5c	RS_TENT5c_WT_1	123	unstable	1.70315
RS_WT_TENT5c	RS_TENT5c_WT_1	75	unstable	1.7462
RS_WT_TENT5c	RS_TENT5c_WT_1	159	unstable	1.81009
RS_WT_TENT5c	RS_TENT5c_WT_1	207	unstable	0.683651
RS_WT_TENT5c	RS_TENT5c_WT_1	102	unstable	1.89311
RS_WT_TENT5c	RS_TENT5c_WT_1	216	unstable	0.47695
RS_WT_TENT5c	RS_TENT5c_WT_1	99	unstable	1.834
RS_WT_TENT5c	RS_TENT5c_WT_1	240	unstable	0.24155
RS_WT_TENT5c	RS_TENT5c_WT_1	117	unstable	1.7298
RS_WT_TENT5c	RS_TENT5c_WT_1	81	unstable	1.82273
RS_WT_TENT5c	RS_TENT5c_WT_1	126	unstable	1.67308
RS_WT_TENT5c	RS_TENT5c_WT_1	219	unstable	0.47695
RS_WT_TENT5c	RS_TENT5c_WT_1	144	unstable	1.69495
RS_WT_TENT5c	RS_TENT5c_WT_1	156	unstable	1.85143
RS_WT_TENT5c	RS_TENT5c_WT_1	120	unstable	1.79676
RS_WT_TENT5c	RS_TENT5c_WT_1	108	unstable	1.79198
RS_WT_TENT5c	RS_TENT5c_WT_1	84	unstable	1.81145
RS_WT_TENT5c	RS_TENT5c_WT_1	192	unstable	1.05742
RS_WT_TENT5c	RS_TENT5c_WT_1	243	unstable	0.209093
RS_WT_TENT5c	RS_TENT5c_WT_1	225	unstable	0.370354
RS_WT_TENT5c	RS_TENT5c_WT_1	135	unstable	1.71442
RS_WT_TENT5c	RS_TENT5c_WT_1	195	unstable	0.98055
RS_WT_TENT5c	RS_TENT5c_WT_1	105	unstable	1.84084
RS_WT_TENT5c	RS_TENT5c_WT_1	162	unstable	1.7257
RS_WT_TENT5c	RS_TENT5c_WT_1	141	unstable	1.70349
RS_WT_TENT5c	RS_TENT5c_WT_1	198	unstable	0.906752
RS_WT_TENT5c	RS_TENT5c_WT_1	69	unstable	1.58767
RS_WT_TENT5c	RS_TENT5c_WT_1	93	unstable	1.86339
RS_WT_TENT5c	RS_TENT5c_WT_1	171	unstable	1.6191
RS_WT_TENT5c	RS_TENT5c_WT_1	111	unstable	1.78925
RS_WT_TENT5c	RS_TENT5c_WT_1	138	unstable	1.71716
RS_WT_TENT5c	RS_TENT5c_WT_1	87	unstable	1.81419
RS_WT_TENT5c	RS_TENT5c_WT_1	72	unstable	1.69632
RS_WT_TENT5c	RS_TENT5c_WT_1	258	unstable	0.127437
RS_WT_TENT5c	RS_TENT5c_WT_1	183	unstable	1.33109
RS_WT_TENT5c	RS_TENT5c_WT_1	204	unstable	0.768382
RS_WT_TENT5c	RS_TENT5c_WT_1	63	unstable	1.4616
RS_WT_TENT5c	RS_TENT5c_WT_1	261	unstable	0.122312
RS_WT_TENT5c	RS_TENT5c_WT_1	45	unstable	0.944334
RS_WT_TENT5c	RS_TENT5c_WT_1	57	unstable	1.3099
RS_WT_TENT5c	RS_TENT5c_WT_1	186	unstable	1.27711
RS_WT_TENT5c	RS_TENT5c_WT_1	189	unstable	1.16129
RS_WT_TENT5c	RS_TENT5c_WT_1	246	unstable	0.195427
RS_WT_TENT5c	RS_TENT5c_WT_1	273	unstable	0.087122
RS_WT_TENT5c	RS_TENT5c_WT_1	483	unstable	0.000341655
RS_WT_TENT5c	RS_TENT5c_WT_1	234	unstable	0.267857
RS_WT_TENT5c	RS_TENT5c_WT_1	78	unstable	1.76875
RS_WT_TENT5c	RS_TENT5c_WT_1	48	unstable	1.09056
RS_WT_TENT5c	RS_TENT5c_WT_1	222	unstable	0.407253
RS_WT_TENT5c	RS_TENT5c_WT_1	249	unstable	0.163994
RS_WT_TENT5c	RS_TENT5c_WT_1	66	unstable	1.56102
RS_WT_TENT5c	RS_TENT5c_WT_1	270	unstable	0.0949801
RS_WT_TENT5c	RS_TENT5c_WT_1	285	unstable	0.0758474
RS_WT_TENT5c	RS_TENT5c_WT_1	27	unstable	0.299631
RS_WT_TENT5c	RS_TENT5c_WT_1	213	unstable	0.556214
RS_WT_TENT5c	RS_TENT5c_WT_1	54	unstable	1.2385
RS_WT_TENT5c	RS_TENT5c_WT_1	60	unstable	1.37311
RS_WT_TENT5c	RS_TENT5c_WT_2	195	unstable	0.927448
RS_WT_TENT5c	RS_TENT5c_WT_2	162	unstable	1.58955
RS_WT_TENT5c	RS_TENT5c_WT_2	102	unstable	1.93835
RS_WT_TENT5c	RS_TENT5c_WT_2	138	unstable	1.6865
RS_WT_TENT5c	RS_TENT5c_WT_2	144	unstable	1.65252
RS_WT_TENT5c	RS_TENT5c_WT_2	183	unstable	1.20528
RS_WT_TENT5c	RS_TENT5c_WT_2	153	unstable	1.64452
RS_WT_TENT5c	RS_TENT5c_WT_2	213	unstable	0.5037
RS_WT_TENT5c	RS_TENT5c_WT_2	291	unstable	0.0469721
RS_WT_TENT5c	RS_TENT5c_WT_2	99	unstable	1.94984
RS_WT_TENT5c	RS_TENT5c_WT_2	90	unstable	1.94784
RS_WT_TENT5c	RS_TENT5c_WT_2	192	unstable	0.915955
RS_WT_TENT5c	RS_TENT5c_WT_2	231	unstable	0.271339
RS_WT_TENT5c	RS_TENT5c_WT_2	123	unstable	1.71848
RS_WT_TENT5c	RS_TENT5c_WT_2	150	unstable	1.69299
RS_WT_TENT5c	RS_TENT5c_WT_2	174	unstable	1.44064
RS_WT_TENT5c	RS_TENT5c_WT_2	177	unstable	1.32971
RS_WT_TENT5c	RS_TENT5c_WT_2	93	unstable	1.93085
RS_WT_TENT5c	RS_TENT5c_WT_2	72	unstable	1.82092
RS_WT_TENT5c	RS_TENT5c_WT_2	87	unstable	1.91086
RS_WT_TENT5c	RS_TENT5c_WT_2	111	unstable	1.86289
RS_WT_TENT5c	RS_TENT5c_WT_2	108	unstable	1.91486
RS_WT_TENT5c	RS_TENT5c_WT_2	117	unstable	1.79143
RS_WT_TENT5c	RS_TENT5c_WT_2	228	unstable	0.312314
RS_WT_TENT5c	RS_TENT5c_WT_2	114	unstable	1.86089
RS_WT_TENT5c	RS_TENT5c_WT_2	84	unstable	1.91386
RS_WT_TENT5c	RS_TENT5c_WT_2	165	unstable	1.61754
RS_WT_TENT5c	RS_TENT5c_WT_2	141	unstable	1.68999
RS_WT_TENT5c	RS_TENT5c_WT_2	189	unstable	1.0024
RS_WT_TENT5c	RS_TENT5c_WT_2	96	unstable	1.97033
RS_WT_TENT5c	RS_TENT5c_WT_2	156	unstable	1.64952
RS_WT_TENT5c	RS_TENT5c_WT_2	126	unstable	1.77145
RS_WT_TENT5c	RS_TENT5c_WT_2	132	unstable	1.74196
RS_WT_TENT5c	RS_TENT5c_WT_2	78	unstable	1.88488
RS_WT_TENT5c	RS_TENT5c_WT_2	69	unstable	1.6745
RS_WT_TENT5c	RS_TENT5c_WT_2	159	unstable	1.65102
RS_WT_TENT5c	RS_TENT5c_WT_2	120	unstable	1.81992
RS_WT_TENT5c	RS_TENT5c_WT_2	216	unstable	0.443736
RS_WT_TENT5c	RS_TENT5c_WT_2	129	unstable	1.72947
RS_WT_TENT5c	RS_TENT5c_WT_2	204	unstable	0.633123
RS_WT_TENT5c	RS_TENT5c_WT_2	81	unstable	1.90437
RS_WT_TENT5c	RS_TENT5c_WT_2	171	unstable	1.45164
RS_WT_TENT5c	RS_TENT5c_WT_2	135	unstable	1.65252
RS_WT_TENT5c	RS_TENT5c_WT_2	246	unstable	0.174896
RS_WT_TENT5c	RS_TENT5c_WT_2	168	unstable	1.5111
RS_WT_TENT5c	RS_TENT5c_WT_2	48	unstable	1.23177
RS_WT_TENT5c	RS_TENT5c_WT_2	207	unstable	0.610137
RS_WT_TENT5c	RS_TENT5c_WT_2	147	unstable	1.65951
RS_WT_TENT5c	RS_TENT5c_WT_2	210	unstable	0.553671
RS_WT_TENT5c	RS_TENT5c_WT_2	201	unstable	0.766544
RS_WT_TENT5c	RS_TENT5c_WT_2	219	unstable	0.391267
RS_WT_TENT5c	RS_TENT5c_WT_2	252	unstable	0.145913
RS_WT_TENT5c	RS_TENT5c_WT_2	33	unstable	0.632624
RS_WT_TENT5c	RS_TENT5c_WT_2	180	unstable	1.25775
RS_WT_TENT5c	RS_TENT5c_WT_2	249	unstable	0.144414
RS_WT_TENT5c	RS_TENT5c_WT_2	366	unstable	0.00599643
RS_WT_TENT5c	RS_TENT5c_WT_2	105	unstable	1.94384
RS_WT_TENT5c	RS_TENT5c_WT_2	186	unstable	1.14082
RS_WT_TENT5c	RS_TENT5c_WT_2	198	unstable	0.810018
RS_WT_TENT5c	RS_TENT5c_WT_2	240	unstable	0.208876
RS_WT_TENT5c	RS_TENT5c_WT_2	360	unstable	0.00649613
RS_WT_TENT5c	RS_TENT5c_WT_2	258	unstable	0.122427
RS_WT_TENT5c	RS_TENT5c_WT_2	330	unstable	0.0179893
RS_WT_TENT5c	RS_TENT5c_WT_2	75	unstable	1.82342
RS_WT_TENT5c	RS_TENT5c_WT_2	225	unstable	0.333302
RS_WT_TENT5c	RS_TENT5c_WT_2	63	unstable	1.53759
RS_WT_TENT5c	RS_TENT5c_WT_2	66	unstable	1.65551
RS_WT_TENT5c	RS_TENT5c_WT_2	60	unstable	1.55308
RS_WT_TENT5c	RS_TENT5c_WT_2	21	unstable	0.200381
RS_WT_TENT5c	RS_TENT5c_WT_2	234	unstable	0.242856
RS_WT_TENT5c	RS_TENT5c_WT_2	36	unstable	0.752552
RS_WT_TENT5c	RS_TENT5c_WT_2	45	unstable	1.07886
RS_WT_TENT5c	RS_TENT5c_WT_2	54	unstable	1.36069
RS_WT_TENT5c	RS_TENT5c_WT_3	159	unstable	1.81345
RS_WT_TENT5c	RS_TENT5c_WT_3	147	unstable	1.82918
RS_WT_TENT5c	RS_TENT5c_WT_3	135	unstable	1.75946
RS_WT_TENT5c	RS_TENT5c_WT_3	72	unstable	1.68319
RS_WT_TENT5c	RS_TENT5c_WT_3	177	unstable	1.43315
RS_WT_TENT5c	RS_TENT5c_WT_3	207	unstable	0.627986
RS_WT_TENT5c	RS_TENT5c_WT_3	180	unstable	1.40668
RS_WT_TENT5c	RS_TENT5c_WT_3	105	unstable	1.82394
RS_WT_TENT5c	RS_TENT5c_WT_3	141	unstable	1.74164
RS_WT_TENT5c	RS_TENT5c_WT_3	201	unstable	0.781838
RS_WT_TENT5c	RS_TENT5c_WT_3	300	unstable	0.0366937
RS_WT_TENT5c	RS_TENT5c_WT_3	120	unstable	1.82604
RS_WT_TENT5c	RS_TENT5c_WT_3	171	unstable	1.62239
RS_WT_TENT5c	RS_TENT5c_WT_3	213	unstable	0.519478
RS_WT_TENT5c	RS_TENT5c_WT_3	195	unstable	0.924681
RS_WT_TENT5c	RS_TENT5c_WT_3	162	unstable	1.78069
RS_WT_TENT5c	RS_TENT5c_WT_3	165	unstable	1.71097
RS_WT_TENT5c	RS_TENT5c_WT_3	153	unstable	1.79747
RS_WT_TENT5c	RS_TENT5c_WT_3	219	unstable	0.435869
RS_WT_TENT5c	RS_TENT5c_WT_3	129	unstable	1.717
RS_WT_TENT5c	RS_TENT5c_WT_3	117	unstable	1.76235
RS_WT_TENT5c	RS_TENT5c_WT_3	75	unstable	1.73823
RS_WT_TENT5c	RS_TENT5c_WT_3	114	unstable	1.80402
RS_WT_TENT5c	RS_TENT5c_WT_3	186	unstable	1.23343
RS_WT_TENT5c	RS_TENT5c_WT_3	222	unstable	0.365888
RS_WT_TENT5c	RS_TENT5c_WT_3	168	unstable	1.66013
RS_WT_TENT5c	RS_TENT5c_WT_3	111	unstable	1.80035
RS_WT_TENT5c	RS_TENT5c_WT_3	183	unstable	1.2848
RS_WT_TENT5c	RS_TENT5c_WT_3	90	unstable	1.89077
RS_WT_TENT5c	RS_TENT5c_WT_3	144	unstable	1.78777
RS_WT_TENT5c	RS_TENT5c_WT_3	39	unstable	0.752483
RS_WT_TENT5c	RS_TENT5c_WT_3	93	unstable	1.85722
RS_WT_TENT5c	RS_TENT5c_WT_3	27	unstable	0.329719
RS_WT_TENT5c	RS_TENT5c_WT_3	156	unstable	1.80664
RS_WT_TENT5c	RS_TENT5c_WT_3	69	unstable	1.59853
RS_WT_TENT5c	RS_TENT5c_WT_3	150	unstable	1.85985
RS_WT_TENT5c	RS_TENT5c_WT_3	258	unstable	0.137077
RS_WT_TENT5c	RS_TENT5c_WT_3	204	unstable	0.706616
RS_WT_TENT5c	RS_TENT5c_WT_3	66	unstable	1.55817
RS_WT_TENT5c	RS_TENT5c_WT_3	225	unstable	0.327098
RS_WT_TENT5c	RS_TENT5c_WT_3	87	unstable	1.82682
RS_WT_TENT5c	RS_TENT5c_WT_3	138	unstable	1.77178
RS_WT_TENT5c	RS_TENT5c_WT_3	198	unstable	0.838189
RS_WT_TENT5c	RS_TENT5c_WT_3	54	unstable	1.19962
RS_WT_TENT5c	RS_TENT5c_WT_3	102	unstable	1.8685
RS_WT_TENT5c	RS_TENT5c_WT_3	189	unstable	1.08325
RS_WT_TENT5c	RS_TENT5c_WT_3	231	unstable	0.284638
RS_WT_TENT5c	RS_TENT5c_WT_3	246	unstable	0.165384
RS_WT_TENT5c	RS_TENT5c_WT_3	126	unstable	1.76968
RS_WT_TENT5c	RS_TENT5c_WT_3	84	unstable	1.84333
RS_WT_TENT5c	RS_TENT5c_WT_3	99	unstable	1.89051
RS_WT_TENT5c	RS_TENT5c_WT_3	192	unstable	1.04131
RS_WT_TENT5c	RS_TENT5c_WT_3	123	unstable	1.73378
RS_WT_TENT5c	RS_TENT5c_WT_3	174	unstable	1.53851
RS_WT_TENT5c	RS_TENT5c_WT_3	132	unstable	1.75108
RS_WT_TENT5c	RS_TENT5c_WT_3	78	unstable	1.76654
RS_WT_TENT5c	RS_TENT5c_WT_3	96	unstable	1.9044
RS_WT_TENT5c	RS_TENT5c_WT_3	108	unstable	1.86089
RS_WT_TENT5c	RS_TENT5c_WT_3	81	unstable	1.78069
RS_WT_TENT5c	RS_TENT5c_WT_3	216	unstable	0.46732
RS_WT_TENT5c	RS_TENT5c_WT_3	210	unstable	0.578712
RS_WT_TENT5c	RS_TENT5c_WT_3	33	unstable	0.511615
RS_WT_TENT5c	RS_TENT5c_WT_3	60	unstable	1.37287
RS_WT_TENT5c	RS_TENT5c_WT_3	42	unstable	0.872524
RS_WT_TENT5c	RS_TENT5c_WT_3	234	unstable	0.266291
RS_WT_TENT5c	RS_TENT5c_WT_3	228	unstable	0.305868
RS_WT_TENT5c	RS_TENT5c_WT_3	399	unstable	0.00235888
RS_WT_TENT5c	RS_TENT5c_WT_3	48	unstable	1.09006
RS_WT_TENT5c	RS_TENT5c_WT_3	45	unstable	0.940407
RS_WT_TENT5c	RS_TENT5c_WT_3	327	unstable	0.0183468
RS_WT_TENT5c	RS_TENT5c_WT_3	30	unstable	0.430627
RS_WT_TENT5c	RS_TENT5c_WT_3	57	unstable	1.29319
RS_WT_TENT5c	RS_TENT5c_WT_3	291	unstable	0.0513712
RS_WT_TENT5c	RS_TENT5c_WT_3	315	unstable	0.0280445
RS_WT_TENT5c	RS_TENT5c_WT_3	252	unstable	0.155424
RS_WT_TENT5c	RS_TENT5c_WT_3	51	unstable	1.14851
RS_WT_TENT5c	RS_TENT5c_WT_3	243	unstable	0.20994
RS_WT_TENT5c	RS_TENT5c_WT_3	273	unstable	0.0841334
RS_WT_TENT5c	RS_TENT5c_WT_3	21	unstable	0.185565
RS_WT_TENT5c	RS_TENT5c_WT_3	36	unstable	0.644236
RS_WT_TENT5c	RS_TENT5c_WT_3	63	unstable	1.51388
RS_WT_TENT5c	RS_TENT5c_WT_1	186	unchanged	1.96429
RS_WT_TENT5c	RS_TENT5c_WT_1	210	unchanged	0.940349
RS_WT_TENT5c	RS_TENT5c_WT_1	207	unchanged	1.04856
RS_WT_TENT5c	RS_TENT5c_WT_1	261	unchanged	0.18504
RS_WT_TENT5c	RS_TENT5c_WT_1	39	unchanged	0.571081
RS_WT_TENT5c	RS_TENT5c_WT_1	102	unchanged	1.29257
RS_WT_TENT5c	RS_TENT5c_WT_2	54	unchanged	1.07588
RS_WT_TENT5c	RS_TENT5c_WT_2	174	unchanged	2.10915
RS_WT_TENT5c	RS_TENT5c_WT_2	129	unchanged	1.51693
RS_WT_TENT5c	RS_TENT5c_WT_2	108	unchanged	1.38908
RS_WT_TENT5c	RS_TENT5c_WT_2	132	unchanged	1.56719
RS_WT_TENT5c	RS_TENT5c_WT_2	150	unchanged	1.99296
RS_WT_TENT5c	RS_TENT5c_WT_2	114	unchanged	1.39913
RS_WT_TENT5c	RS_TENT5c_WT_2	78	unchanged	1.31952
RS_WT_TENT5c	RS_TENT5c_WT_3	156	unchanged	2.32238
RS_WT_TENT5c	RS_TENT5c_WT_3	141	unchanged	1.91147
RS_WT_TENT5c	RS_TENT5c_WT_3	147	unchanged	2.04657
RS_WT_TENT5c	RS_TENT5c_WT_3	135	unchanged	1.66872
RS_WT_TENT5c	RS_TENT5c_WT_3	96	unchanged	1.23656
RS_WT_TENT5c	RS_TENT5c_WT_3	159	unchanged	2.36007
RS_WT_TENT5c	RS_TENT5c_WT_3	261	unchanged	0.16577
RS_WT_TENT5c	RS_TENT5c_WT_3	177	unchanged	2.14559
RS_WT_TENT5c	RS_TENT5c_WT_3	81	unchanged	1.17643
RS_WT_TENT5c	RS_TENT5c_WT_3	123	unchanged	1.40373
RS_WT_TENT5c	RS_TENT5c_WT_3	129	unchanged	1.52921
RS_WT_TENT5c	RS_TENT5c_WT_1	153	stable	2.81678
RS_WT_TENT5c	RS_TENT5c_WT_1	90	stable	0.736213
RS_WT_TENT5c	RS_TENT5c_WT_1	87	stable	0.716509
RS_WT_TENT5c	RS_TENT5c_WT_1	66	stable	0.701731
RS_WT_TENT5c	RS_TENT5c_WT_1	207	stable	1.08506
RS_WT_TENT5c	RS_TENT5c_WT_1	126	stable	1.27315
RS_WT_TENT5c	RS_TENT5c_WT_1	315	stable	0.0376167
RS_WT_TENT5c	RS_TENT5c_WT_1	156	stable	2.97754
RS_WT_TENT5c	RS_TENT5c_WT_1	189	stable	2.0931
RS_WT_TENT5c	RS_TENT5c_WT_1	129	stable	1.39674
RS_WT_TENT5c	RS_TENT5c_WT_1	141	stable	2.0725
RS_WT_TENT5c	RS_TENT5c_WT_1	93	stable	0.729496
RS_WT_TENT5c	RS_TENT5c_WT_1	102	stable	0.814133
RS_WT_TENT5c	RS_TENT5c_WT_2	129	stable	1.59167
RS_WT_TENT5c	RS_TENT5c_WT_2	303	stable	0.0373507
RS_WT_TENT5c	RS_TENT5c_WT_2	51	stable	0.81211
RS_WT_TENT5c	RS_TENT5c_WT_2	102	stable	0.949774
RS_WT_TENT5c	RS_TENT5c_WT_2	81	stable	0.874539
RS_WT_TENT5c	RS_TENT5c_WT_2	114	stable	1.12959
RS_WT_TENT5c	RS_TENT5c_WT_2	96	stable	0.89695
RS_WT_TENT5c	RS_TENT5c_WT_2	153	stable	2.80023
RS_WT_TENT5c	RS_TENT5c_WT_2	93	stable	0.904953
RS_WT_TENT5c	RS_TENT5c_WT_2	45	stable	0.800371
RS_WT_TENT5c	RS_TENT5c_WT_2	87	stable	0.895882
RS_WT_TENT5c	RS_TENT5c_WT_2	162	stable	2.96884
RS_WT_TENT5c	RS_TENT5c_WT_2	132	stable	1.75975
RS_WT_TENT5c	RS_TENT5c_WT_2	21	stable	0.358566
RS_WT_TENT5c	RS_TENT5c_WT_2	111	stable	1.04955
RS_WT_TENT5c	RS_TENT5c_WT_2	108	stable	1.03034
RS_WT_TENT5c	RS_TENT5c_WT_2	90	stable	0.909755
RS_WT_TENT5c	RS_TENT5c_WT_2	210	stable	0.773159
RS_WT_TENT5c	RS_TENT5c_WT_3	162	stable	3.13631
RS_WT_TENT5c	RS_TENT5c_WT_3	81	stable	0.78103
RS_WT_TENT5c	RS_TENT5c_WT_3	138	stable	2.273
RS_WT_TENT5c	RS_TENT5c_WT_3	57	stable	0.731571
RS_WT_TENT5c	RS_TENT5c_WT_3	117	stable	1.15818
RS_WT_TENT5c	RS_TENT5c_WT_3	132	stable	1.88249
RS_WT_TENT5c	RS_TENT5c_WT_3	39	stable	0.595618
RS_WT_TENT5c	RS_TENT5c_WT_3	243	stable	0.214479
RS_WT_TENT5c	RS_TENT5c_WT_3	159	stable	3.11545
RS_WT_TENT5c	RS_TENT5c_WT_3	141	stable	2.4113
RS_WT_TENT5c	RS_TENT5c_WT_3	147	stable	2.73689
RS_WT_TENT5c	RS_TENT5c_WT_3	63	stable	0.739307
RS_WT_TENT5c	RS_TENT5c_WT_3	33	stable	0.475838
RS_WT_TENT5c	RS_TENT5c_WT_3	48	stable	0.733915
RS_WT_TENT5c	RS_TENT5c_WT_3	135	stable	2.02571
RS_WT_TENT5c	RS_TENT5c_WT_3	111	stable	1.02176
RS_WT_TENT5c	RS_TENT5c_WT_3	27	stable	0.382311
RS_WT_TENT5c	RS_TENT5c_WT_3	51	stable	0.744229
RS_WT_TENT5c	RS_TENT5c_WT_3	36	stable	0.539595
RS_WT_TENT5c	RS_TENT5c_WT_3	114	stable	1.12091
RS_WT_TENT5c	RS_TENT5c_WT_3	108	stable	0.998322
RS_WT_TENT5c	RS_TENT5c_WT_3	15	stable	0.203462
RS_WT_TENT5c	RS_TENT5c_WT_1	63	stable	0.682027
RS_WT_TENT5c	RS_TENT5c_WT_1	117	stable	0.952509
RS_WT_TENT5c	RS_TENT5c_WT_1	186	stable	2.30358
RS_WT_TENT5c	RS_TENT5c_WT_1	285	stable	0.0846376
RS_WT_TENT5c	RS_TENT5c_WT_1	114	stable	0.940418
RS_WT_TENT5c	RS_TENT5c_WT_1	180	stable	2.62511
RS_WT_TENT5c	RS_TENT5c_WT_1	225	stable	0.5029
RS_WT_TENT5c	RS_TENT5c_WT_1	237	stable	0.362285
RS_WT_TENT5c	RS_TENT5c_WT_1	42	stable	0.542755
RS_WT_TENT5c	RS_TENT5c_WT_1	294	stable	0.0613511
RS_WT_TENT5c	RS_TENT5c_WT_1	69	stable	0.716509
RS_WT_TENT5c	RS_TENT5c_WT_2	135	stable	1.85366
RS_WT_TENT5c	RS_TENT5c_WT_2	99	stable	0.89695
RS_WT_TENT5c	RS_TENT5c_WT_2	144	stable	2.439
RS_WT_TENT5c	RS_TENT5c_WT_2	24	stable	0.397518
RS_WT_TENT5c	RS_TENT5c_WT_2	201	stable	1.10718
RS_WT_TENT5c	RS_TENT5c_WT_2	219	stable	0.52451
RS_WT_TENT5c	RS_TENT5c_WT_2	255	stable	0.15047
RS_WT_TENT5c	RS_TENT5c_WT_2	222	stable	0.462615
RS_WT_TENT5c	RS_TENT5c_WT_3	93	stable	0.8183
RS_WT_TENT5c	RS_TENT5c_WT_3	204	stable	0.957301
RS_WT_TENT5c	RS_TENT5c_WT_3	105	stable	0.933158
RS_WT_TENT5c	RS_TENT5c_WT_3	264	stable	0.107591
RS_WT_TENT5c	RS_TENT5c_WT_3	54	stable	0.766966
RS_WT_TENT5c	RS_TENT5c_WT_3	90	stable	0.828145
RS_WT_TENT5c	RS_TENT5c_WT_3	225	stable	0.407392
RS_WT_TENT5c	RS_TENT5c_WT_3	321	stable	0.0274251
RS_WT_TENT5c	RS_TENT5c_WT_3	78	stable	0.805877
RS_WT_TENT5c	RS_TENT5c_WT_3	363	stable	0.0100793
RS_WT_TENT5c	RS_TENT5c_WT_3	294	stable	0.0443021
RS_WT_TENT5c	RS_TENT5c_WT_1	42	unstable	0.858237
RS_WT_TENT5c	RS_TENT5c_WT_1	282	unstable	0.0734558
RS_WT_TENT5c	RS_TENT5c_WT_1	21	unstable	0.184494
RS_WT_TENT5c	RS_TENT5c_WT_1	237	unstable	0.259999
RS_WT_TENT5c	RS_TENT5c_WT_1	342	unstable	0.0143495
RS_WT_TENT5c	RS_TENT5c_WT_2	333	unstable	0.0154908
RS_WT_TENT5c	RS_TENT5c_WT_2	39	unstable	0.842499
RS_WT_TENT5c	RS_TENT5c_WT_2	267	unstable	0.0899465
RS_WT_TENT5c	RS_TENT5c_WT_2	57	unstable	1.38168
RS_WT_TENT5c	RS_TENT5c_WT_2	297	unstable	0.0434741
RS_WT_TENT5c	RS_TENT5c_WT_3	285	unstable	0.0610688
RS_WT_TENT5c	RS_TENT5c_WT_3	24	unstable	0.266553
RS_WT_TENT5c	RS_TENT5c_WT_3	261	unstable	0.120827
RS_WT_TENT5c	RS_TENT5c_WT_3	294	unstable	0.0516333
RS_WT_TENT5c	RS_TENT5c_WT_3	249	unstable	0.160142
RS_WT_TENT5c	RS_TENT5c_WT_1	51	unchanged	0.84837
RS_WT_TENT5c	RS_TENT5c_WT_1	144	unchanged	1.83498
RS_WT_TENT5c	RS_TENT5c_WT_1	36	unchanged	0.502908
RS_WT_TENT5c	RS_TENT5c_WT_1	270	unchanged	0.139592
RS_WT_TENT5c	RS_TENT5c_WT_1	54	unchanged	0.881915
RS_WT_TENT5c	RS_TENT5c_WT_1	135	unchanged	1.56256
RS_WT_TENT5c	RS_TENT5c_WT_1	60	unchanged	0.990126
RS_WT_TENT5c	RS_TENT5c_WT_1	24	unchanged	0.205329
RS_WT_TENT5c	RS_TENT5c_WT_1	27	unchanged	0.269985
RS_WT_TENT5c	RS_TENT5c_WT_2	90	unchanged	1.39712
RS_WT_TENT5c	RS_TENT5c_WT_2	60	unchanged	1.16353
RS_WT_TENT5c	RS_TENT5c_WT_2	111	unchanged	1.43853
RS_WT_TENT5c	RS_TENT5c_WT_2	57	unchanged	1.07628
RS_WT_TENT5c	RS_TENT5c_WT_2	342	unchanged	0.0184942
RS_WT_TENT5c	RS_TENT5c_WT_2	117	unchanged	1.38144
RS_WT_TENT5c	RS_TENT5c_WT_2	192	unchanged	1.47874
RS_WT_TENT5c	RS_TENT5c_WT_2	48	unchanged	0.98703
RS_WT_TENT5c	RS_TENT5c_WT_2	168	unchanged	2.18514
RS_WT_TENT5c	RS_TENT5c_WT_2	201	unchanged	1.11448
RS_WT_TENT5c	RS_TENT5c_WT_2	285	unchanged	0.0860385
RS_WT_TENT5c	RS_TENT5c_WT_2	228	unchanged	0.445068
RS_WT_TENT5c	RS_TENT5c_WT_2	18	unchanged	0.162026
RS_WT_TENT5c	RS_TENT5c_WT_2	39	unchanged	0.719265
RS_WT_TENT5c	RS_TENT5c_WT_2	153	unchanged	2.03758
RS_WT_TENT5c	RS_TENT5c_WT_2	171	unchanged	2.12885
RS_WT_TENT5c	RS_TENT5c_WT_2	66	unchanged	1.20655
RS_WT_TENT5c	RS_TENT5c_WT_3	234	unchanged	0.369625
RS_WT_TENT5c	RS_TENT5c_WT_3	48	unchanged	0.819629
RS_WT_TENT5c	RS_TENT5c_WT_3	39	unchanged	0.614973
RS_WT_TENT5c	RS_TENT5c_WT_3	54	unchanged	0.918049
RS_WT_TENT5c	RS_TENT5c_WT_3	30	unchanged	0.379647
RS_WT_TENT5c	RS_TENT5c_WT_3	36	unchanged	0.552834
RS_WT_TENT5c	RS_TENT5c_WT_3	111	unchanged	1.33117
RS_WT_TENT5c	RS_TENT5c_WT_3	57	unchanged	0.957537
RS_WT_TENT5c	RS_TENT5c_WT_3	12	unchanged	0.0601342
RS_WT_TENT5c	RS_TENT5c_WT_3	27	unchanged	0.303678
RS_WT_TENT5c	RS_TENT5c_WT_3	60	unchanged	0.99021
RS_WT_TENT5c	RS_TENT5c_WT_3	138	unchanged	1.78619
RS_WT_TENT5c	RS_TENT5c_WT_3	15	unchanged	0.0960143
RS_WT_TENT5c	RS_TENT5c_WT_3	24	unchanged	0.250359
RS_WT_TENT5c	RS_TENT5c_WT_3	87	unchanged	1.19908
RS_WT_TENT5c	RS_TENT5c_WT_3	69	unchanged	1.06197
RS_WT_TENT5c	RS_TENT5c_WT_3	180	unchanged	2.08305
RS_WT_TENT5c	RS_TENT5c_WT_3	78	unchanged	1.17162
RS_WT_TENT5c	RS_TENT5c_WT_1	123	unchanged	1.33829
RS_WT_TENT5c	RS_TENT5c_WT_1	108	unchanged	1.24929
RS_WT_TENT5c	RS_TENT5c_WT_1	126	unchanged	1.36967
RS_WT_TENT5c	RS_TENT5c_WT_1	282	unchanged	0.101177
RS_WT_TENT5c	RS_TENT5c_WT_1	294	unchanged	0.0798052
RS_WT_TENT5c	RS_TENT5c_WT_1	267	unchanged	0.15447
RS_WT_TENT5c	RS_TENT5c_WT_1	195	unchanged	1.53524
RS_WT_TENT5c	RS_TENT5c_WT_1	309	unchanged	0.0516705
RS_WT_TENT5c	RS_TENT5c_WT_1	315	unchanged	0.0470716
RS_WT_TENT5c	RS_TENT5c_WT_1	390	unchanged	0.0105505
RS_WT_TENT5c	RS_TENT5c_WT_2	102	unchanged	1.38385
RS_WT_TENT5c	RS_TENT5c_WT_2	195	unchanged	1.32877
RS_WT_TENT5c	RS_TENT5c_WT_2	144	unchanged	1.79113
RS_WT_TENT5c	RS_TENT5c_WT_2	270	unchanged	0.116594
RS_WT_TENT5c	RS_TENT5c_WT_2	189	unchanged	1.64237
RS_WT_TENT5c	RS_TENT5c_WT_3	243	unchanged	0.274613
RS_WT_TENT5c	RS_TENT5c_WT_3	318	unchanged	0.0392877
RS_WT_TENT5c	RS_TENT5c_WT_3	255	unchanged	0.196438
RS_WT_TENT5c	RS_TENT5c_WT_3	207	unchanged	0.948718
RS_WT_TENT5c	RS_TENT5c_WT_3	210	unchanged	0.86473
RS_WT_TENT5c	RS_TENT5c_WT_1	378	unchanged	0.0129853
RS_WT_TENT5c	RS_TENT5c_WT_1	321	unchanged	0.0419316
RS_WT_TENT5c	RS_TENT5c_WT_1	234	unchanged	0.412552
RS_WT_TENT5c	RS_TENT5c_WT_1	225	unchanged	0.569458
RS_WT_TENT5c	RS_TENT5c_WT_1	273	unchanged	0.137157
RS_WT_TENT5c	RS_TENT5c_WT_2	231	unchanged	0.407275
RS_WT_TENT5c	RS_TENT5c_WT_2	207	unchanged	0.931547
RS_WT_TENT5c	RS_TENT5c_WT_3	312	unchanged	0.0428957
RS_WT_TENT5c	RS_TENT5c_WT_1	324	unchanged	0.0357095
RS_WT_TENT5c	RS_TENT5c_WT_1	189	unchanged	1.76599
RS_WT_TENT5c	RS_TENT5c_WT_1	168	unchanged	2.4185
RS_WT_TENT5c	RS_TENT5c_WT_1	192	unchanged	1.67077
RS_WT_TENT5c	RS_TENT5c_WT_1	246	unchanged	0.284052
RS_WT_TENT5c	RS_TENT5c_WT_1	264	unchanged	0.16989
RS_WT_TENT5c	RS_TENT5c_WT_1	237	unchanged	0.380089
RS_WT_TENT5c	RS_TENT5c_WT_1	249	unchanged	0.266468
RS_WT_TENT5c	RS_TENT5c_WT_2	135	unchanged	1.58528
RS_WT_TENT5c	RS_TENT5c_WT_2	99	unchanged	1.37943
RS_WT_TENT5c	RS_TENT5c_WT_2	6	unchanged	0.016484
RS_WT_TENT5c	RS_TENT5c_WT_2	36	unchanged	0.650515
RS_WT_TENT5c	RS_TENT5c_WT_3	294	unchanged	0.0745664
RS_WT_TENT5c	RS_TENT5c_WT_3	222	unchanged	0.573881
RS_WT_TENT5c	RS_TENT5c_WT_1	33	unchanged	0.400108
RS_WT_TENT5c	RS_TENT5c_WT_1	369	unchanged	0.0124442
RS_WT_TENT5c	RS_TENT5c_WT_1	48	unchanged	0.8224
RS_WT_TENT5c	RS_TENT5c_WT_1	120	unchanged	1.28689
RS_WT_TENT5c	RS_TENT5c_WT_1	285	unchanged	0.102259
RS_WT_TENT5c	RS_TENT5c_WT_1	204	unchanged	1.15406
RS_WT_TENT5c	RS_TENT5c_WT_2	165	unchanged	2.14292
RS_WT_TENT5c	RS_TENT5c_WT_2	141	unchanged	1.74931
RS_WT_TENT5c	RS_TENT5c_WT_2	162	unchanged	2.19157
RS_WT_TENT5c	RS_TENT5c_WT_2	93	unchanged	1.35893
RS_WT_TENT5c	RS_TENT5c_WT_2	210	unchanged	0.837066
RS_WT_TENT5c	RS_TENT5c_WT_2	159	unchanged	2.08864
RS_WT_TENT5c	RS_TENT5c_WT_2	234	unchanged	0.344958
RS_WT_TENT5c	RS_TENT5c_WT_2	324	unchanged	0.032968
RS_WT_TENT5c	RS_TENT5c_WT_3	219	unchanged	0.622189
RS_WT_TENT5c	RS_TENT5c_WT_3	240	unchanged	0.305482
RS_WT_TENT5c	RS_TENT5c_WT_3	387	unchanged	0.00641432
RS_WT_TENT5c	RS_TENT5c_WT_3	258	unchanged	0.175792
RS_WT_TENT5c	RS_TENT5c_WT_3	276	unchanged	0.108642
RS_WT_TENT5c	RS_TENT5c_WT_3	249	unchanged	0.23292
RS_WT_TENT5c	RS_TENT5c_WT_3	282	unchanged	0.0904018
RS_WT_TENT5c	RS_TENT5c_WT_3	231	unchanged	0.395282
RS_WT_TENT5c	RS_TENT5c_WT_3	264	unchanged	0.145926
RS_WT_TENT5c	RS_TENT5c_WT_3	237	unchanged	0.34958
RS_WT_TENT5c	RS_TENT5c_WT_3	246	unchanged	0.259579
RS_WT_TENT5c	RS_TENT5c_WT_3	201	unchanged	1.1634
RS_WT_TENT5c	RS_TENT5c_WT_3	252	unchanged	0.215481
RS_WT_TENT5c	RS_TENT5c_WT_1	33	unstable	0.502574
RS_WT_TENT5c	RS_TENT5c_WT_1	39	unstable	0.733191
RS_WT_TENT5c	RS_TENT5c_WT_1	24	unstable	0.24155
RS_WT_TENT5c	RS_TENT5c_WT_1	51	unstable	1.1401
RS_WT_TENT5c	RS_TENT5c_WT_1	15	unstable	0.0700393
RS_WT_TENT5c	RS_TENT5c_WT_1	36	unstable	0.632403
RS_WT_TENT5c	RS_TENT5c_WT_1	30	unstable	0.418186
RS_WT_TENT5c	RS_TENT5c_WT_1	267	unstable	0.112063
RS_WT_TENT5c	RS_TENT5c_WT_2	51	unstable	1.31272
RS_WT_TENT5c	RS_TENT5c_WT_2	42	unstable	0.983415
RS_WT_TENT5c	RS_TENT5c_WT_2	18	unstable	0.165901
RS_WT_TENT5c	RS_TENT5c_WT_2	27	unstable	0.398763
RS_WT_TENT5c	RS_TENT5c_WT_2	12	unstable	0.0684593
RS_WT_TENT5c	RS_TENT5c_WT_2	30	unstable	0.496704
RS_WT_TENT5c	RS_TENT5c_WT_3	18	unstable	0.128952
RS_WT_TENT5c	RS_TENT5c_WT_1	255	unchanged	0.203165
RS_WT_TENT5c	RS_TENT5c_WT_1	219	stable	0.670831
RS_WT_TENT5c	RS_TENT5c_WT_1	222	stable	0.612167
RS_WT_TENT5c	RS_TENT5c_WT_1	177	stable	2.82394
RS_WT_TENT5c	RS_TENT5c_WT_1	246	stable	0.254808
RS_WT_TENT5c	RS_TENT5c_WT_1	243	stable	0.266004
RS_WT_TENT5c	RS_TENT5c_WT_1	111	stable	0.863393
RS_WT_TENT5c	RS_TENT5c_WT_1	96	stable	0.75323
RS_WT_TENT5c	RS_TENT5c_WT_1	108	stable	0.856228
RS_WT_TENT5c	RS_TENT5c_WT_1	105	stable	0.85175
RS_WT_TENT5c	RS_TENT5c_WT_1	36	stable	0.455431
RS_WT_TENT5c	RS_TENT5c_WT_1	99	stable	0.768008
RS_WT_TENT5c	RS_TENT5c_WT_1	81	stable	0.747856
RS_WT_TENT5c	RS_TENT5c_WT_1	78	stable	0.739795
RS_WT_TENT5c	RS_TENT5c_WT_1	72	stable	0.73263
RS_WT_TENT5c	RS_TENT5c_WT_1	147	stable	2.52122
RS_WT_TENT5c	RS_TENT5c_WT_1	138	stable	1.93054
RS_WT_TENT5c	RS_TENT5c_WT_1	30	stable	0.33049
RS_WT_TENT5c	RS_TENT5c_WT_1	51	stable	0.643514
RS_WT_TENT5c	RS_TENT5c_WT_1	261	stable	0.173306
RS_WT_TENT5c	RS_TENT5c_WT_1	228	stable	0.483196
RS_WT_TENT5c	RS_TENT5c_WT_1	123	stable	1.19209
RS_WT_TENT5c	RS_TENT5c_WT_1	300	stable	0.0577685
RS_WT_TENT5c	RS_TENT5c_WT_1	39	stable	0.51096
RS_WT_TENT5c	RS_TENT5c_WT_1	198	stable	1.52034
RS_WT_TENT5c	RS_TENT5c_WT_1	84	stable	0.744721
RS_WT_TENT5c	RS_TENT5c_WT_2	192	stable	1.62422
RS_WT_TENT5c	RS_TENT5c_WT_2	117	stable	1.13173
RS_WT_TENT5c	RS_TENT5c_WT_2	264	stable	0.111518
RS_WT_TENT5c	RS_TENT5c_WT_2	78	stable	0.874539
RS_WT_TENT5c	RS_TENT5c_WT_2	285	stable	0.066164
RS_WT_TENT5c	RS_TENT5c_WT_2	216	stable	0.636028
RS_WT_TENT5c	RS_TENT5c_WT_2	120	stable	1.26299
RS_WT_TENT5c	RS_TENT5c_WT_2	123	stable	1.3713
RS_WT_TENT5c	RS_TENT5c_WT_2	306	stable	0.0389514
RS_WT_TENT5c	RS_TENT5c_WT_2	66	stable	0.901218
RS_WT_TENT5c	RS_TENT5c_WT_2	39	stable	0.661107
RS_WT_TENT5c	RS_TENT5c_WT_2	105	stable	0.978587
RS_WT_TENT5c	RS_TENT5c_WT_3	270	stable	0.0942299
RS_WT_TENT5c	RS_TENT5c_WT_3	234	stable	0.293941
RS_WT_TENT5c	RS_TENT5c_WT_3	300	stable	0.0435989
RS_WT_TENT5c	RS_TENT5c_WT_3	267	stable	0.0918859
RS_WT_TENT5c	RS_TENT5c_WT_3	66	stable	0.752668
RS_WT_TENT5c	RS_TENT5c_WT_3	327	stable	0.0213307
RS_WT_TENT5c	RS_TENT5c_WT_3	237	stable	0.247529
RS_WT_TENT5c	RS_TENT5c_WT_3	348	stable	0.0114857
RS_WT_TENT5c	RS_TENT5c_WT_3	102	stable	0.922375
RS_WT_TENT5c	RS_TENT5c_WT_3	45	stable	0.724774
RS_WT_TENT5c	RS_TENT5c_WT_3	261	stable	0.135485
RS_WT_TENT5c	RS_TENT5c_WT_3	120	stable	1.29179
RS_WT_TENT5c	RS_TENT5c_WT_3	216	stable	0.584601
RS_WT_TENT5c	RS_TENT5c_WT_3	87	stable	0.788766
RS_WT_TENT5c	RS_TENT5c_WT_3	30	stable	0.419581
RS_WT_TENT5c	RS_TENT5c_WT_3	42	stable	0.671564
RS_WT_TENT5c	RS_TENT5c_WT_3	72	stable	0.79697
RS_WT_TENT5c	RS_TENT5c_WT_3	99	stable	0.858618
RS_WT_TENT5c	RS_TENT5c_WT_3	12	stable	0.15705
RS_WT_TENT5c	RS_TENT5c_WT_3	213	stable	0.640154
RS_WT_TENT5c	RS_TENT5c_WT_3	252	stable	0.155643
RS_WT_TENT5c	RS_TENT5c_WT_3	258	stable	0.13361
RS_WT_TENT5c	RS_TENT5c_WT_1	216	unchanged	0.763425
RS_WT_TENT5c	RS_TENT5c_WT_1	300	unchanged	0.0654673
RS_WT_TENT5c	RS_TENT5c_WT_1	228	unchanged	0.498309
RS_WT_TENT5c	RS_TENT5c_WT_2	225	unchanged	0.503365
RS_WT_TENT5c	RS_TENT5c_WT_2	258	unchanged	0.159211
RS_WT_TENT5c	RS_TENT5c_WT_3	228	unchanged	0.433768
RS_WT_TENT5c	RS_TENT5c_WT_1	243	unchanged	0.309752
RS_WT_TENT5c	RS_TENT5c_WT_2	288	unchanged	0.0703585
RS_WT_TENT5c	RS_TENT5c_WT_2	123	unchanged	1.40114
RS_WT_TENT5c	RS_TENT5c_WT_1	351	unchanged	0.0221831
RS_WT_TENT5c	RS_TENT5c_WT_1	423	unchanged	0.00486947
RS_WT_TENT5c	RS_TENT5c_WT_1	408	unchanged	0.00459894
RS_WT_TENT5c	RS_TENT5c_WT_1	78	unchanged	1.1822
RS_WT_TENT5c	RS_TENT5c_WT_1	222	unchanged	0.638171
RS_WT_TENT5c	RS_TENT5c_WT_1	231	unchanged	0.448803
RS_WT_TENT5c	RS_TENT5c_WT_1	276	unchanged	0.126065
RS_WT_TENT5c	RS_TENT5c_WT_2	45	unchanged	0.879281
RS_WT_TENT5c	RS_TENT5c_WT_2	249	unchanged	0.224745
RS_WT_TENT5c	RS_TENT5c_WT_2	75	unchanged	1.30666
RS_WT_TENT5c	RS_TENT5c_WT_2	72	unchanged	1.28455
RS_WT_TENT5c	RS_TENT5c_WT_2	81	unchanged	1.32475
RS_WT_TENT5c	RS_TENT5c_WT_2	204	unchanged	1.03085
RS_WT_TENT5c	RS_TENT5c_WT_2	246	unchanged	0.266156
RS_WT_TENT5c	RS_TENT5c_WT_2	252	unchanged	0.199416
RS_WT_TENT5c	RS_TENT5c_WT_3	300	unchanged	0.0581297
RS_WT_TENT5c	RS_TENT5c_WT_2	213	unchanged	0.742986
RS_WT_TENT5c	RS_TENT5c_WT_2	222	unchanged	0.545178
RS_WT_TENT5c	RS_TENT5c_WT_2	237	unchanged	0.332896
RS_WT_TENT5c	RS_TENT5c_WT_2	261	unchanged	0.158005
RS_WT_TENT5c	RS_TENT5c_WT_2	267	unchanged	0.130666
RS_WT_TENT5c	RS_TENT5c_WT_3	336	unchanged	0.0230515
RS_WT_TENT5c	RS_TENT5c_WT_3	351	unchanged	0.017038
RS_WT_TENT5c	RS_TENT5c_WT_2	294	unchanged	0.0767913
RS_WT_TENT5c	RS_TENT5c_WT_3	378	unchanged	0.00821834
RS_WT_TENT5c	RS_TENT5c_WT_3	291	unchanged	0.0693548
RS_WT_TENT5c	RS_TENT5c_WT_3	273	unchanged	0.122473
RS_WT_TENT5c	RS_TENT5c_WT_3	342	unchanged	0.021047
RS_WT_TENT5c	RS_TENT5c_WT_1	15	unchanged	0.0595158
RS_WT_TENT5c	RS_TENT5c_WT_1	279	unchanged	0.120384
RS_WT_TENT5c	RS_TENT5c_WT_1	30	unchanged	0.342757
RS_WT_TENT5c	RS_TENT5c_WT_1	21	unchanged	0.157717
RS_WT_TENT5c	RS_TENT5c_WT_1	12	unchanged	0.0367916
RS_WT_TENT5c	RS_TENT5c_WT_1	297	unchanged	0.0771
RS_WT_TENT5c	RS_TENT5c_WT_1	306	unchanged	0.0633031
RS_WT_TENT5c	RS_TENT5c_WT_1	9	unchanged	0.0156905
RS_WT_TENT5c	RS_TENT5c_WT_1	18	unchanged	0.110645
RS_WT_TENT5c	RS_TENT5c_WT_1	393	unchanged	0.00757473
RS_WT_TENT5c	RS_TENT5c_WT_2	276	unchanged	0.103327
RS_WT_TENT5c	RS_TENT5c_WT_2	12	unchanged	0.0663381
RS_WT_TENT5c	RS_TENT5c_WT_2	240	unchanged	0.297114
RS_WT_TENT5c	RS_TENT5c_WT_2	9	unchanged	0.0361844
RS_WT_TENT5c	RS_TENT5c_WT_2	24	unchanged	0.326866
RS_WT_TENT5c	RS_TENT5c_WT_2	306	unchanged	0.0454315
RS_WT_TENT5c	RS_TENT5c_WT_2	15	unchanged	0.123429
RS_WT_TENT5c	RS_TENT5c_WT_2	255	unchanged	0.182932
RS_WT_TENT5c	RS_TENT5c_WT_2	282	unchanged	0.0920692
RS_WT_TENT5c	RS_TENT5c_WT_2	273	unchanged	0.118202
RS_WT_TENT5c	RS_TENT5c_WT_2	303	unchanged	0.0454315
RS_WT_TENT5c	RS_TENT5c_WT_2	279	unchanged	0.104935
RS_WT_TENT5c	RS_TENT5c_WT_2	243	unchanged	0.249672
RS_WT_TENT5c	RS_TENT5c_WT_2	321	unchanged	0.0394008
RS_WT_TENT5c	RS_TENT5c_WT_3	267	unchanged	0.124478
RS_WT_TENT5c	RS_TENT5c_WT_3	285	unchanged	0.0835866
RS_WT_TENT5c	RS_TENT5c_WT_3	393	unchanged	0.00521163
RS_WT_TENT5c	RS_TENT5c_WT_3	21	unchanged	0.193231
RS_WT_TENT5c	RS_TENT5c_WT_3	309	unchanged	0.0465038
RS_WT_TENT5c	RS_TENT5c_WT_3	297	unchanged	0.0641432
RS_WT_TENT5c	RS_TENT5c_WT_3	3	unchanged	0.00701566
RS_WT_TENT5c	RS_TENT5c_WT_3	288	unchanged	0.0871946
RS_WT_TENT5c	RS_TENT5c_WT_3	9	unchanged	0.0312698
RS_WT_TENT5c	RS_TENT5c_WT_3	18	unchanged	0.146527
RS_WT_TENT5c	RS_TENT5c_WT_3	6	unchanged	0.0126282
RS_WT_TENT5c	RS_TENT5c_WT_1	354	stable	0.0165693
RS_WT_TENT5c	RS_TENT5c_WT_1	270	stable	0.117776
RS_WT_TENT5c	RS_TENT5c_WT_1	288	stable	0.0761291
RS_WT_TENT5c	RS_TENT5c_WT_1	267	stable	0.135241
RS_WT_TENT5c	RS_TENT5c_WT_1	429	stable	0.00268691
RS_WT_TENT5c	RS_TENT5c_WT_1	231	stable	0.411993
RS_WT_TENT5c	RS_TENT5c_WT_1	48	stable	0.608585
RS_WT_TENT5c	RS_TENT5c_WT_1	21	stable	0.232865
RS_WT_TENT5c	RS_TENT5c_WT_2	234	stable	0.318014
RS_WT_TENT5c	RS_TENT5c_WT_2	327	stable	0.0197425
RS_WT_TENT5c	RS_TENT5c_WT_2	246	stable	0.195824
RS_WT_TENT5c	RS_TENT5c_WT_2	240	stable	0.24438
RS_WT_TENT5c	RS_TENT5c_WT_2	57	stable	0.835054
RS_WT_TENT5c	RS_TENT5c_WT_2	42	stable	0.741144
RS_WT_TENT5c	RS_TENT5c_WT_3	333	stable	0.0185178
RS_WT_TENT5c	RS_TENT5c_WT_1	306	unstable	0.0406569
RS_WT_TENT5c	RS_TENT5c_WT_2	348	unstable	0.0119929
RS_WT_TENT5c	RS_TENT5c_WT_2	24	unstable	0.305318
RS_WT_TENT5c	RS_TENT5c_WT_3	390	unstable	0.00183468
RS_WT_TENT5c	RS_TENT5c_WT_1	348	unchanged	0.0216421
RS_WT_TENT5c	RS_TENT5c_WT_1	402	unchanged	0.0062221
RS_WT_TENT5c	RS_TENT5c_WT_3	306	unchanged	0.0507132
RS_WT_TENT5c	RS_TENT5c_WT_3	303	unchanged	0.053319
RS_WT_TENT5c	RS_TENT5c_WT_3	327	unchanged	0.030468
RS_WT_TENT5c	RS_TENT5c_WT_1	345	unchanged	0.0227242
RS_WT_TENT5c	RS_TENT5c_WT_1	339	unchanged	0.0235358
RS_WT_TENT5c	RS_TENT5c_WT_2	315	unchanged	0.0389987
RS_WT_TENT5c	RS_TENT5c_WT_1	330	unchanged	0.036521
RS_WT_TENT5c	RS_TENT5c_WT_1	354	unchanged	0.0197484
RS_WT_TENT5c	RS_TENT5c_WT_3	447	unstable	0.00104839
RS_WT_TENT5c	RS_TENT5c_WT_1	450	unchanged	0.00243474
RS_WT_TENT5c	RS_TENT5c_WT_1	252	unchanged	0.249696
RS_WT_TENT5c	RS_TENT5c_WT_1	318	unchanged	0.0538347
RS_WT_TENT5c	RS_TENT5c_WT_1	336	unchanged	0.0294874
RS_WT_TENT5c	RS_TENT5c_WT_2	297	unchanged	0.0582971
RS_WT_TENT5c	RS_TENT5c_WT_3	345	unchanged	0.0188421
RS_WT_TENT5c	RS_TENT5c_WT_3	459	unchanged	0.00100224
RS_WT_TENT5c	RS_TENT5c_WT_2	327	unchanged	0.024525
RS_WT_TENT5c	RS_TENT5c_WT_3	456	unchanged	0.00080179
RS_WT_TENT5c	RS_TENT5c_WT_3	375	unchanged	0.00821834
RS_WT_TENT5c	RS_TENT5c_WT_3	405	unchanged	0.0042094
RS_WT_TENT5c	RS_TENT5c_WT_3	324	unchanged	0.0336752
RS_WT_TENT5c	RS_TENT5c_WT_1	279	unstable	0.0833638
RS_WT_TENT5c	RS_TENT5c_WT_1	315	unstable	0.0310906
RS_WT_TENT5c	RS_TENT5c_WT_3	330	unstable	0.0235888
RS_WT_TENT5c	RS_TENT5c_WT_3	264	unstable	0.114013
RS_WT_TENT5c	RS_TENT5c_WT_3	270	unstable	0.0888511
RS_WT_TENT5c	RS_TENT5c_WT_3	342	unstable	0.0175606
RS_WT_TENT5c	RS_TENT5c_WT_1	291	unchanged	0.0871094
RS_WT_TENT5c	RS_TENT5c_WT_3	321	unchanged	0.0388868
RS_WT_TENT5c	RS_TENT5c_WT_1	258	stable	0.17241
RS_WT_TENT5c	RS_TENT5c_WT_1	255	stable	0.195249
RS_WT_TENT5c	RS_TENT5c_WT_1	252	stable	0.214505
RS_WT_TENT5c	RS_TENT5c_WT_1	60	stable	0.65471
RS_WT_TENT5c	RS_TENT5c_WT_2	72	stable	0.878808
RS_WT_TENT5c	RS_TENT5c_WT_2	75	stable	0.909755
RS_WT_TENT5c	RS_TENT5c_WT_2	3	stable	0.0224104
RS_WT_TENT5c	RS_TENT5c_WT_2	15	stable	0.240645
RS_WT_TENT5c	RS_TENT5c_WT_2	243	stable	0.238511
RS_WT_TENT5c	RS_TENT5c_WT_3	255	stable	0.144158
RS_WT_TENT5c	RS_TENT5c_WT_3	273	stable	0.0726649
RS_WT_TENT5c	RS_TENT5c_WT_3	60	stable	0.765091
RS_WT_TENT5c	RS_TENT5c_WT_1	258	unchanged	0.200189
RS_WT_TENT5c	RS_TENT5c_WT_1	6	unchanged	0.00946842
RS_WT_TENT5c	RS_TENT5c_WT_1	288	unstable	0.0604729
RS_WT_TENT5c	RS_TENT5c_WT_1	303	unstable	0.0444151
RS_WT_TENT5c	RS_TENT5c_WT_2	312	unstable	0.0309816
RS_WT_TENT5c	RS_TENT5c_WT_3	240	unstable	0.186089
RS_WT_TENT5c	RS_TENT5c_WT_3	303	unstable	0.0419356
RS_WT_TENT5c	RS_TENT5c_WT_1	381	unstable	0.0068331
RS_WT_TENT5c	RS_TENT5c_WT_1	255	unstable	0.147937
RS_WT_TENT5c	RS_TENT5c_WT_1	252	unstable	0.153403
RS_WT_TENT5c	RS_TENT5c_WT_1	441	unstable	0.00102496
RS_WT_TENT5c	RS_TENT5c_WT_2	378	unstable	0.00399762
RS_WT_TENT5c	RS_TENT5c_WT_2	243	unstable	0.176395
RS_WT_TENT5c	RS_TENT5c_WT_2	294	unstable	0.0439738
RS_WT_TENT5c	RS_TENT5c_WT_2	261	unstable	0.0964426
RS_WT_TENT5c	RS_TENT5c_WT_2	282	unstable	0.0609637
RS_WT_TENT5c	RS_TENT5c_WT_3	267	unstable	0.0982867
RS_WT_TENT5c	RS_TENT5c_WT_3	255	unstable	0.128166
RS_WT_TENT5c	RS_TENT5c_WT_3	282	unstable	0.0600204
RS_WT_TENT5c	RS_TENT5c_WT_3	426	unchanged	0.00260582
RS_WT_TENT5c	RS_TENT5c_WT_1	360	unchanged	0.0156905
RS_WT_TENT5c	RS_TENT5c_WT_3	279	unchanged	0.0883973
RS_WT_TENT5c	RS_TENT5c_WT_2	312	unchanged	0.0402049
RS_WT_TENT5c	RS_TENT5c_WT_1	276	stable	0.104342
RS_WT_TENT5c	RS_TENT5c_WT_1	264	stable	0.146884
RS_WT_TENT5c	RS_TENT5c_WT_1	399	stable	0.00447818
RS_WT_TENT5c	RS_TENT5c_WT_2	237	stable	0.278529
RS_WT_TENT5c	RS_TENT5c_WT_3	453	stable	0.000937611
RS_WT_TENT5c	RS_TENT5c_WT_1	75	stable	0.746065
RS_WT_TENT5c	RS_TENT5c_WT_1	12	stable	0.0994156
RS_WT_TENT5c	RS_TENT5c_WT_1	27	stable	0.301382
RS_WT_TENT5c	RS_TENT5c_WT_1	15	stable	0.130763
RS_WT_TENT5c	RS_TENT5c_WT_2	276	stable	0.0682984
RS_WT_TENT5c	RS_TENT5c_WT_2	27	stable	0.42473
RS_WT_TENT5c	RS_TENT5c_WT_2	33	stable	0.568797
RS_WT_TENT5c	RS_TENT5c_WT_2	18	stable	0.299872
RS_WT_TENT5c	RS_TENT5c_WT_2	12	stable	0.167011
RS_WT_TENT5c	RS_TENT5c_WT_2	270	stable	0.0805707
RS_WT_TENT5c	RS_TENT5c_WT_3	9	stable	0.0982148
RS_WT_TENT5c	RS_TENT5c_WT_3	21	stable	0.296285
RS_WT_TENT5c	RS_TENT5c_WT_3	3	stable	0.015705
RS_WT_TENT5c	RS_TENT5c_WT_3	69	stable	0.777045
RS_WT_TENT5c	RS_TENT5c_WT_3	18	stable	0.254796
RS_WT_TENT5c	RS_TENT5c_WT_1	57	stable	0.681579
RS_WT_TENT5c	RS_TENT5c_WT_1	330	stable	0.0398558
RS_WT_TENT5c	RS_TENT5c_WT_1	234	stable	0.386915
RS_WT_TENT5c	RS_TENT5c_WT_1	282	stable	0.0864289
RS_WT_TENT5c	RS_TENT5c_WT_1	273	stable	0.120463
RS_WT_TENT5c	RS_TENT5c_WT_1	306	stable	0.0483643
RS_WT_TENT5c	RS_TENT5c_WT_2	48	stable	0.80464
RS_WT_TENT5c	RS_TENT5c_WT_2	297	stable	0.0490894
RS_WT_TENT5c	RS_TENT5c_WT_2	294	stable	0.0522909
RS_WT_TENT5c	RS_TENT5c_WT_2	231	stable	0.345227
RS_WT_TENT5c	RS_TENT5c_WT_2	84	stable	0.877207
RS_WT_TENT5c	RS_TENT5c_WT_2	333	stable	0.0160074
RS_WT_TENT5c	RS_TENT5c_WT_2	228	stable	0.401253
RS_WT_TENT5c	RS_TENT5c_WT_3	249	stable	0.17252
RS_WT_TENT5c	RS_TENT5c_WT_3	6	stable	0.0499278
RS_WT_TENT5c	RS_TENT5c_WT_3	285	stable	0.0586007
RS_WT_TENT5c	RS_TENT5c_WT_3	483	stable	0.000234403
RS_WT_TENT5c	RS_TENT5c_WT_1	291	unstable	0.0512482
RS_WT_TENT5c	RS_TENT5c_WT_1	333	unstable	0.0167411
RS_WT_TENT5c	RS_TENT5c_WT_1	264	unstable	0.10933
RS_WT_TENT5c	RS_TENT5c_WT_1	294	unstable	0.0498816
RS_WT_TENT5c	RS_TENT5c_WT_1	309	unstable	0.0327989
RS_WT_TENT5c	RS_TENT5c_WT_1	369	unstable	0.010933
RS_WT_TENT5c	RS_TENT5c_WT_1	405	unstable	0.00341655
RS_WT_TENT5c	RS_TENT5c_WT_1	393	unstable	0.0037582
RS_WT_TENT5c	RS_TENT5c_WT_2	270	unstable	0.0884474
RS_WT_TENT5c	RS_TENT5c_WT_2	255	unstable	0.127424
RS_WT_TENT5c	RS_TENT5c_WT_2	285	unstable	0.0514694
RS_WT_TENT5c	RS_TENT5c_WT_2	237	unstable	0.226365
RS_WT_TENT5c	RS_TENT5c_WT_2	318	unstable	0.0264842
RS_WT_TENT5c	RS_TENT5c_WT_2	336	unstable	0.0169899
RS_WT_TENT5c	RS_TENT5c_WT_3	369	unstable	0.00629035
RS_WT_TENT5c	RS_TENT5c_WT_3	237	unstable	0.227501
RS_WT_TENT5c	RS_TENT5c_WT_3	15	unstable	0.0854439
RS_WT_TENT5c	RS_TENT5c_WT_3	354	unstable	0.00891132
RS_WT_TENT5c	RS_TENT5c_WT_1	363	unstable	0.0102496
RS_WT_TENT5c	RS_TENT5c_WT_2	309	unstable	0.0344795
RS_WT_TENT5c	RS_TENT5c_WT_2	300	unstable	0.0339798
RS_WT_TENT5c	RS_TENT5c_WT_3	414	unstable	0.00235888
RS_WT_TENT5c	RS_TENT5c_WT_1	231	unstable	0.291773
RS_WT_TENT5c	RS_TENT5c_WT_1	276	unstable	0.0765307
RS_WT_TENT5c	RS_TENT5c_WT_1	300	unstable	0.0430485
RS_WT_TENT5c	RS_TENT5c_WT_1	318	unstable	0.0273324
RS_WT_TENT5c	RS_TENT5c_WT_2	222	unstable	0.378775
RS_WT_TENT5c	RS_TENT5c_WT_2	315	unstable	0.0279833
RS_WT_TENT5c	RS_TENT5c_WT_2	327	unstable	0.0149911
RS_WT_TENT5c	RS_TENT5c_WT_2	273	unstable	0.0759548
RS_WT_TENT5c	RS_TENT5c_WT_2	411	unstable	0.00249851
RS_WT_TENT5c	RS_TENT5c_WT_2	387	unstable	0.00499703
RS_WT_TENT5c	RS_TENT5c_WT_2	276	unstable	0.0759548
RS_WT_TENT5c	RS_TENT5c_WT_2	288	unstable	0.0599643
RS_WT_TENT5c	RS_TENT5c_WT_2	264	unstable	0.0929447
RS_WT_TENT5c	RS_TENT5c_WT_2	303	unstable	0.0314813
RS_WT_TENT5c	RS_TENT5c_WT_2	15	unstable	0.0844498
RS_WT_TENT5c	RS_TENT5c_WT_2	363	unstable	0.00849495
RS_WT_TENT5c	RS_TENT5c_WT_3	321	unstable	0.0262098
RS_WT_TENT5c	RS_TENT5c_WT_3	474	unstable	0.00104839
RS_WT_TENT5c	RS_TENT5c_WT_3	318	unstable	0.0285687
RS_WT_TENT5c	RS_TENT5c_WT_3	339	unstable	0.0144154
RS_WT_TENT5c	RS_TENT5c_WT_3	312	unstable	0.026734
RS_WT_TENT5c	RS_TENT5c_WT_3	309	unstable	0.0377421
RS_WT_TENT5c	RS_TENT5c_WT_3	630	unstable	0.000524196
RS_WT_TENT5c	RS_TENT5c_WT_3	279	unstable	0.0707664
RS_WT_TENT5c	RS_TENT5c_WT_2	264	unchanged	0.136295
RS_WT_TENT5c	RS_TENT5c_WT_1	54	stable	0.65874
RS_WT_TENT5c	RS_TENT5c_WT_1	309	stable	0.04926
RS_WT_TENT5c	RS_TENT5c_WT_1	45	stable	0.618884
RS_WT_TENT5c	RS_TENT5c_WT_2	252	stable	0.173947
RS_WT_TENT5c	RS_TENT5c_WT_2	249	stable	0.184085
RS_WT_TENT5c	RS_TENT5c_WT_2	225	stable	0.402854
RS_WT_TENT5c	RS_TENT5c_WT_2	288	stable	0.0581603
RS_WT_TENT5c	RS_TENT5c_WT_2	63	stable	0.835054
RS_WT_TENT5c	RS_TENT5c_WT_3	297	stable	0.0461774
RS_WT_TENT5c	RS_TENT5c_WT_3	288	stable	0.0630544
RS_WT_TENT5c	RS_TENT5c_WT_3	336	stable	0.0152362
RS_WT_TENT5c	RS_TENT5c_WT_1	453	stable	0.00134345
RS_WT_TENT5c	RS_TENT5c_WT_1	24	stable	0.26063
RS_WT_TENT5c	RS_TENT5c_WT_1	291	stable	0.0617989
RS_WT_TENT5c	RS_TENT5c_WT_1	312	stable	0.0429905
RS_WT_TENT5c	RS_TENT5c_WT_1	462	stable	0.00134345
RS_WT_TENT5c	RS_TENT5c_WT_1	18	stable	0.170619
RS_WT_TENT5c	RS_TENT5c_WT_1	402	stable	0.00626945
RS_WT_TENT5c	RS_TENT5c_WT_1	327	unchanged	0.0362505
RS_WT_TENT5c	RS_TENT5c_WT_3	315	unchanged	0.0402899
RS_WT_TENT5c	RS_TENT5c_WT_1	297	stable	0.0626945
RS_WT_TENT5c	RS_TENT5c_WT_1	381	stable	0.00806072
RS_WT_TENT5c	RS_TENT5c_WT_1	321	stable	0.0362733
RS_WT_TENT5c	RS_TENT5c_WT_1	303	stable	0.0483643
RS_WT_TENT5c	RS_TENT5c_WT_2	339	stable	0.016541
RS_WT_TENT5c	RS_TENT5c_WT_2	312	stable	0.0373507
RS_WT_TENT5c	RS_TENT5c_WT_2	30	stable	0.486626
RS_WT_TENT5c	RS_TENT5c_WT_3	282	stable	0.0637576
RS_WT_TENT5c	RS_TENT5c_WT_3	306	stable	0.0457086
RS_WT_TENT5c	RS_TENT5c_WT_2	60	stable	0.860132
RS_WT_TENT5c	RS_TENT5c_WT_3	477	unchanged	0.00080179
RS_WT_TENT5c	RS_TENT5c_WT_2	9	stable	0.0928431
RS_WT_TENT5c	RS_TENT5c_WT_1	249	stable	0.242717
RS_WT_TENT5c	RS_TENT5c_WT_1	279	stable	0.0998634
RS_WT_TENT5c	RS_TENT5c_WT_1	324	stable	0.0371689
RS_WT_TENT5c	RS_TENT5c_WT_1	33	stable	0.364076
RS_WT_TENT5c	RS_TENT5c_WT_1	342	stable	0.0192562
RS_WT_TENT5c	RS_TENT5c_WT_1	375	stable	0.00582163
RS_WT_TENT5c	RS_TENT5c_WT_2	273	stable	0.0923095
RS_WT_TENT5c	RS_TENT5c_WT_2	36	stable	0.605614
RS_WT_TENT5c	RS_TENT5c_WT_2	309	stable	0.0341492
RS_WT_TENT5c	RS_TENT5c_WT_2	261	stable	0.128059
RS_WT_TENT5c	RS_TENT5c_WT_2	357	stable	0.00853729
RS_WT_TENT5c	RS_TENT5c_WT_2	360	stable	0.0133395
RS_WT_TENT5c	RS_TENT5c_WT_2	6	stable	0.0480223
RS_WT_TENT5c	RS_TENT5c_WT_3	279	stable	0.06868
RS_WT_TENT5c	RS_TENT5c_WT_3	345	stable	0.0135954
RS_WT_TENT5c	RS_TENT5c_WT_3	339	stable	0.0140642
RS_WT_TENT5c	RS_TENT5c_WT_3	315	stable	0.0271907
RS_WT_TENT5c	RS_TENT5c_WT_3	342	stable	0.0117201
RS_WT_TENT5c	RS_TENT5c_WT_3	303	stable	0.0384421
RS_WT_TENT5c	RS_TENT5c_WT_3	312	stable	0.034926
RS_WT_TENT5c	RS_TENT5c_WT_3	324	stable	0.0227371
RS_WT_TENT5c	RS_TENT5c_WT_3	417	unchanged	0.00400895
RS_WT_TENT5c	RS_TENT5c_WT_1	447	unchanged	0.00216421
RS_WT_TENT5c	RS_TENT5c_WT_1	327	unstable	0.0239158
RS_WT_TENT5c	RS_TENT5c_WT_1	378	unstable	0.00819972
RS_WT_TENT5c	RS_TENT5c_WT_3	276	unstable	0.0746979
RS_WT_TENT5c	RS_TENT5c_WT_3	324	unstable	0.0225404
RS_WT_TENT5c	RS_TENT5c_WT_1	321	unstable	0.027674
RS_WT_TENT5c	RS_TENT5c_WT_1	324	unstable	0.0228909
RS_WT_TENT5c	RS_TENT5c_WT_1	627	unstable	0.000341655
RS_WT_TENT5c	RS_TENT5c_WT_3	465	unstable	0.000524196
RS_WT_TENT5c	RS_TENT5c_WT_1	348	stable	0.0201518
RS_WT_TENT5c	RS_TENT5c_WT_2	291	stable	0.0608282
RS_WT_TENT5c	RS_TENT5c_WT_2	330	stable	0.0176082
RS_WT_TENT5c	RS_TENT5c_WT_3	372	stable	0.0079697
RS_WT_TENT5c	RS_TENT5c_WT_3	465	stable	0.00117201
RS_WT_TENT5c	RS_TENT5c_WT_2	291	unchanged	0.0635237
RS_WT_TENT5c	RS_TENT5c_WT_2	378	unchanged	0.00603073
RS_WT_TENT5c	RS_TENT5c_WT_3	333	unchanged	0.0244546
RS_WT_TENT5c	RS_TENT5c_WT_3	339	unchanged	0.0202452
RS_WT_TENT5c	RS_TENT5c_WT_1	471	unchanged	0.000541052
RS_WT_TENT5c	RS_TENT5c_WT_1	312	unstable	0.0327989
RS_WT_TENT5c	RS_TENT5c_WT_1	351	unstable	0.0160578
RS_WT_TENT5c	RS_TENT5c_WT_1	312	unchanged	0.0551873
RS_WT_TENT5c	RS_TENT5c_WT_1	399	unchanged	0.00703368
RS_WT_TENT5c	RS_TENT5c_WT_1	372	unchanged	0.0165021
RS_WT_TENT5c	RS_TENT5c_WT_3	288	unstable	0.050847
RS_WT_TENT5c	RS_TENT5c_WT_3	360	unchanged	0.0140313
RS_WT_TENT5c	RS_TENT5c_WT_1	342	unchanged	0.0246179
RS_WT_TENT5c	RS_TENT5c_WT_3	396	unchanged	0.00621387
RS_WT_TENT5c	RS_TENT5c_WT_1	357	unchanged	0.0156905
RS_WT_TENT5c	RS_TENT5c_WT_1	333	stable	0.0237344
RS_WT_TENT5c	RS_TENT5c_WT_1	327	stable	0.039408
RS_WT_TENT5c	RS_TENT5c_WT_1	363	stable	0.0161214
RS_WT_TENT5c	RS_TENT5c_WT_2	324	stable	0.0245447
RS_WT_TENT5c	RS_TENT5c_WT_2	441	stable	0.000533581
RS_WT_TENT5c	RS_TENT5c_WT_2	348	stable	0.0106716
RS_WT_TENT5c	RS_TENT5c_WT_3	387	stable	0.00398485
RS_WT_TENT5c	RS_TENT5c_WT_3	309	stable	0.0283627
RS_WT_TENT5c	RS_TENT5c_WT_1	441	unchanged	0.00162316
RS_WT_TENT5c	RS_TENT5c_WT_1	387	unchanged	0.01028
RS_WT_TENT5c	RS_TENT5c_WT_2	318	unchanged	0.0365864
RS_WT_TENT5c	RS_TENT5c_WT_1	12	unstable	0.0365571
RS_WT_TENT5c	RS_TENT5c_WT_2	447	unstable	0.00149911
RS_WT_TENT5c	RS_TENT5c_WT_2	336	unchanged	0.0257311
RS_WT_TENT5c	RS_TENT5c_WT_1	18	unstable	0.0997632
RS_WT_TENT5c	RS_TENT5c_WT_1	330	unstable	0.0174244
RS_WT_TENT5c	RS_TENT5c_WT_2	9	unstable	0.0254848
RS_WT_TENT5c	RS_TENT5c_WT_2	300	unchanged	0.0498541
RS_WT_TENT5c	RS_TENT5c_WT_3	414	unchanged	0.00240537
RS_WT_TENT5c	RS_TENT5c_WT_2	333	unchanged	0.0277414
RS_WT_TENT5c	RS_TENT5c_WT_2	306	unstable	0.0299822
RS_WT_TENT5c	RS_TENT5c_WT_3	453	unstable	0.000524196
RS_WT_TENT5c	RS_TENT5c_WT_3	348	unstable	0.013367
RS_WT_TENT5c	RS_TENT5c_WT_3	351	unstable	0.0120565
RS_WT_TENT5c	RS_TENT5c_WT_3	366	unchanged	0.0138309
RS_WT_TENT5c	RS_TENT5c_WT_3	399	unchanged	0.00481074
RS_WT_TENT5c	RS_TENT5c_WT_2	345	unchanged	0.0180922
RS_WT_TENT5c	RS_TENT5c_WT_3	498	unchanged	0.00080179
RS_WT_TENT5c	RS_TENT5c_WT_1	366	stable	0.009852
RS_WT_TENT5c	RS_TENT5c_WT_1	357	stable	0.0170171
RS_WT_TENT5c	RS_TENT5c_WT_2	357	unchanged	0.0136697
RS_WT_TENT5c	RS_TENT5c_WT_3	384	unchanged	0.00781745
RS_WT_TENT5c	RS_TENT5c_WT_3	447	unchanged	0.00200447
RS_WT_TENT5c	RS_TENT5c_WT_2	318	stable	0.0250783
RS_WT_TENT5c	RS_TENT5c_WT_1	336	stable	0.0214953
RS_WT_TENT5c	RS_TENT5c_WT_1	414	stable	0.00223909
RS_WT_TENT5c	RS_TENT5c_WT_1	318	stable	0.0335864
RS_WT_TENT5c	RS_TENT5c_WT_2	354	stable	0.010138
RS_WT_TENT5c	RS_TENT5c_WT_2	279	stable	0.0709663
RS_WT_TENT5c	RS_TENT5c_WT_2	381	stable	0.00480223
RS_WT_TENT5c	RS_TENT5c_WT_1	459	unstable	0.00102496
RS_WT_TENT5c	RS_TENT5c_WT_1	591	unchanged	0.000270526
RS_WT_TENT5c	RS_TENT5c_WT_3	369	unchanged	0.0102228
RS_WT_TENT5c	RS_TENT5c_WT_1	333	unchanged	0.0346274
RS_WT_TENT5c	RS_TENT5c_WT_3	471	unchanged	0.00080179
RS_WT_TENT5c	RS_TENT5c_WT_1	339	stable	0.0250778
RS_WT_TENT5c	RS_TENT5c_WT_1	372	stable	0.0143302
RS_WT_TENT5c	RS_TENT5c_WT_2	480	stable	0.000533581
RS_WT_TENT5c	RS_TENT5c_WT_2	282	stable	0.0709663
RS_WT_TENT5c	RS_TENT5c_WT_2	342	stable	0.0160074
RS_WT_TENT5c	RS_TENT5c_WT_3	330	stable	0.0189866
RS_WT_TENT5c	RS_TENT5c_WT_3	291	stable	0.0447709
RS_WT_TENT5c	RS_TENT5c_WT_3	396	stable	0.00421925
RS_WT_TENT5c	RS_TENT5c_WT_3	318	stable	0.0278939
RS_WT_TENT5c	RS_TENT5c_WT_1	9	stable	0.0510513
RS_WT_TENT5c	RS_TENT5c_WT_2	321	unstable	0.0194884
RS_WT_TENT5c	RS_TENT5c_WT_2	354	unchanged	0.0112574
RS_WT_TENT5c	RS_TENT5c_WT_2	351	unchanged	0.0148758
RS_WT_TENT5c	RS_TENT5c_WT_3	501	unchanged	0.000400895
RS_WT_TENT5c	RS_TENT5c_WT_1	3	unchanged	0.00432842
RS_WT_TENT5c	RS_TENT5c_WT_3	375	stable	0.00632888
RS_WT_TENT5c	RS_TENT5c_WT_3	366	stable	0.0084385
RS_WT_TENT5c	RS_TENT5c_WT_2	417	stable	0.00106716
RS_WT_TENT5c	RS_TENT5c_WT_3	297	unstable	0.0411494
RS_WT_TENT5c	RS_TENT5c_WT_1	297	unstable	0.0454401
RS_WT_TENT5c	RS_TENT5c_WT_1	6	unstable	0.00819972
RS_WT_TENT5c	RS_TENT5c_WT_1	354	unstable	0.0122996
RS_WT_TENT5c	RS_TENT5c_WT_2	372	unstable	0.00699584
RS_WT_TENT5c	RS_TENT5c_WT_3	306	unstable	0.032238
RS_WT_TENT5c	RS_TENT5c_WT_1	411	unstable	0.00341655
RS_WT_TENT5c	RS_TENT5c_WT_1	372	unstable	0.00990799
RS_WT_TENT5c	RS_TENT5c_WT_1	336	unstable	0.0191327
RS_WT_TENT5c	RS_TENT5c_WT_3	420	unstable	0.00183468
RS_WT_TENT5c	RS_TENT5c_WT_2	309	unchanged	0.0514623
RS_WT_TENT5c	RS_TENT5c_WT_3	372	unchanged	0.0108242
RS_WT_TENT5c	RS_TENT5c_WT_3	453	unchanged	0.00120268
RS_WT_TENT5c	RS_TENT5c_WT_1	432	stable	0.00268691
RS_WT_TENT5c	RS_TENT5c_WT_1	366	unstable	0.00922468
RS_WT_TENT5c	RS_TENT5c_WT_1	465	unchanged	0.0010821
RS_WT_TENT5c	RS_TENT5c_WT_3	357	stable	0.0105481
RS_WT_TENT5c	RS_TENT5c_WT_1	348	unstable	0.00922468
RS_WT_TENT5c	RS_TENT5c_WT_2	279	unstable	0.0619631
RS_WT_TENT5c	RS_TENT5c_WT_3	348	unchanged	0.0226506
RS_WT_TENT5c	RS_TENT5c_WT_2	429	stable	0.0026679
RS_WT_TENT5c	RS_TENT5c_WT_2	354	unstable	0.0114932
RS_WT_TENT5c	RS_TENT5c_WT_3	333	unstable	0.0178226
RS_WT_TENT5c	RS_TENT5c_WT_1	363	unchanged	0.0151495
RS_WT_TENT5c	RS_TENT5c_WT_2	330	unchanged	0.0257311
RS_WT_TENT5c	RS_TENT5c_WT_2	372	unchanged	0.00964917
RS_WT_TENT5c	RS_TENT5c_WT_3	384	stable	0.00468806
RS_WT_TENT5c	RS_TENT5c_WT_3	9	unstable	0.0193952
RS_WT_TENT5c	RS_TENT5c_WT_3	393	unstable	0.00419356
RS_WT_TENT5c	RS_TENT5c_WT_3	414	stable	0.00187522
RS_WT_TENT5c	RS_TENT5c_WT_1	339	unstable	0.0184494
RS_WT_TENT5c	RS_TENT5c_WT_1	618	unchanged	0.000270526
RS_WT_TENT5c	RS_TENT5c_WT_1	396	stable	0.00537382
RS_WT_TENT5c	RS_TENT5c_WT_2	315	stable	0.0288134
RS_WT_TENT5c	RS_TENT5c_WT_1	375	unchanged	0.00973894
RS_WT_TENT5c	RS_TENT5c_WT_3	330	unchanged	0.0284635
RS_WT_TENT5c	RS_TENT5c_WT_1	9	unstable	0.0153745
RS_WT_TENT5c	RS_TENT5c_WT_3	12	unstable	0.0461292
RS_WT_TENT5c	RS_TENT5c_WT_1	501	stable	0.000895636
RS_WT_TENT5c	RS_TENT5c_WT_1	384	stable	0.0102998
RS_WT_TENT5c	RS_TENT5c_WT_1	459	stable	0.000895636
RS_WT_TENT5c	RS_TENT5c_WT_3	444	unchanged	0.00140313
RS_WT_TENT5c	RS_TENT5c_WT_2	369	unstable	0.00649613
RS_WT_TENT5c	RS_TENT5c_WT_3	336	unstable	0.0170364
RS_WT_TENT5c	RS_TENT5c_WT_3	372	unstable	0.00550405
RS_WT_TENT5c	RS_TENT5c_WT_1	360	unstable	0.0102496
RS_WT_TENT5c	RS_TENT5c_WT_3	381	unstable	0.00366937
RS_WT_TENT5c	RS_TENT5c_WT_1	6	stable	0.0376167
RS_WT_TENT5c	RS_TENT5c_WT_1	468	stable	0.00179127
RS_WT_TENT5c	RS_TENT5c_WT_2	468	stable	0.00160074
RS_WT_TENT5c	RS_TENT5c_WT_1	426	unchanged	0.00541052
RS_WT_TENT5c	RS_TENT5c_WT_2	456	stable	0.000533581
RS_WT_TENT5c	RS_TENT5c_WT_2	423	unstable	0.00149911
RS_WT_TENT5c	RS_TENT5c_WT_2	6	unstable	0.013492
RS_WT_TENT5c	RS_TENT5c_WT_3	381	unchanged	0.00781745
RS_WT_TENT5c	RS_TENT5c_WT_2	336	stable	0.0117388
RS_WT_TENT5c	RS_TENT5c_WT_2	381	unchanged	0.00562868
RS_WT_TENT5c	RS_TENT5c_WT_1	396	unstable	0.00580813
RS_WT_TENT5c	RS_TENT5c_WT_1	345	stable	0.0161214
RS_WT_TENT5c	RS_TENT5c_WT_3	354	stable	0.0152362
RS_WT_TENT5c	RS_TENT5c_WT_2	324	unstable	0.0189887
RS_WT_TENT5c	RS_TENT5c_WT_3	354	unchanged	0.0132295
RS_WT_TENT5c	RS_TENT5c_WT_2	366	unchanged	0.0104533
RS_WT_TENT5c	RS_TENT5c_WT_1	456	unchanged	0.00243474
RS_WT_TENT5c	RS_TENT5c_WT_3	546	unchanged	0.000400895
RS_WT_TENT5c	RS_TENT5c_WT_2	369	unchanged	0.00723688
RS_WT_TENT5c	RS_TENT5c_WT_3	423	unstable	0.00288308
RS_WT_TENT5c	RS_TENT5c_WT_2	375	unstable	0.00749554
RS_WT_TENT5c	RS_TENT5c_WT_1	357	unstable	0.00956634
RS_WT_TENT5c	RS_TENT5c_WT_3	357	unstable	0.00864923
RS_WT_TENT5c	RS_TENT5c_WT_2	339	unchanged	0.0205045
RS_WT_TENT5c	RS_TENT5c_WT_1	369	stable	0.009852
RS_WT_TENT5c	RS_TENT5c_WT_2	357	unstable	0.00799524
RS_WT_TENT5c	RS_TENT5c_WT_3	378	unstable	0.00550405
RS_WT_TENT5c	RS_TENT5c_WT_1	438	unchanged	0.0010821
RS_WT_TENT5c	RS_TENT5c_WT_1	384	unchanged	0.00919789
RS_WT_TENT5c	RS_TENT5c_WT_1	444	unchanged	0.00135263
RS_WT_TENT5c	RS_TENT5c_WT_1	468	unchanged	0.00135263
RS_WT_TENT5c	RS_TENT5c_WT_1	477	unchanged	0.000811579
RS_WT_TENT5c	RS_TENT5c_WT_2	447	unchanged	0.00201024
RS_WT_TENT5c	RS_TENT5c_WT_2	375	unchanged	0.00884507
RS_WT_TENT5c	RS_TENT5c_WT_2	384	unchanged	0.00562868
RS_WT_TENT5c	RS_TENT5c_WT_2	360	unchanged	0.0168861
RS_WT_TENT5c	RS_TENT5c_WT_3	357	unchanged	0.0132295
RS_WT_TENT5c	RS_TENT5c_WT_3	435	unchanged	0.00140313
RS_WT_TENT5c	RS_TENT5c_WT_3	363	unchanged	0.015234
RS_WT_TENT5c	RS_TENT5c_WT_3	0	unchanged	0.00120268
RS_WT_TENT5c	RS_TENT5c_WT_3	417	unstable	0.00209678
RS_WT_TENT5c	RS_TENT5c_WT_1	411	stable	0.00403036
RS_WT_TENT5c	RS_TENT5c_WT_3	381	stable	0.00234403
RS_WT_TENT5c	RS_TENT5c_WT_2	3	unchanged	0.0104533
RS_WT_TENT5c	RS_TENT5c_WT_3	474	unchanged	0.000601342
RS_WT_TENT5c	RS_TENT5c_WT_3	411	unstable	0.00131049
RS_WT_TENT5c	RS_TENT5c_WT_3	351	stable	0.0103137
RS_WT_TENT5c	RS_TENT5c_WT_2	339	unstable	0.013492
RS_WT_TENT5c	RS_TENT5c_WT_3	552	stable	0.000234403
RS_WT_TENT5c	RS_TENT5c_WT_2	408	unstable	0.00249851
RS_WT_TENT5c	RS_TENT5c_WT_3	390	unchanged	0.00621387
RS_WT_TENT5c	RS_TENT5c_WT_3	441	unchanged	0.00220492
RS_WT_TENT5c	RS_TENT5c_WT_3	375	unstable	0.00629035
RS_WT_TENT5c	RS_TENT5c_WT_3	345	unstable	0.0115323
RS_WT_TENT5c	RS_TENT5c_WT_1	345	unstable	0.0157161
RS_WT_TENT5c	RS_TENT5c_WT_2	321	stable	0.0272126
RS_WT_TENT5c	RS_TENT5c_WT_3	390	stable	0.00562567
RS_WT_TENT5c	RS_TENT5c_WT_2	363	unchanged	0.016484
RS_WT_TENT5c	RS_TENT5c_WT_3	6	unstable	0.0104839
RS_WT_TENT5c	RS_TENT5c_WT_2	459	unstable	0.00149911
RS_WT_TENT5c	RS_TENT5c_WT_2	342	unstable	0.00899465
RS_WT_TENT5c	RS_TENT5c_WT_1	381	unchanged	0.00838631
RS_WT_TENT5c	RS_TENT5c_WT_1	504	unchanged	0.000811579
RS_WT_TENT5c	RS_TENT5c_WT_3	507	unchanged	0.000200447
RS_WT_TENT5c	RS_TENT5c_WT_2	348	unchanged	0.0116594
RS_WT_TENT5c	RS_TENT5c_WT_3	369	stable	0.0082041
RS_WT_TENT5c	RS_TENT5c_WT_2	393	unchanged	0.00482459
RS_WT_TENT5c	RS_TENT5c_WT_3	384	unstable	0.00393147
RS_WT_TENT5c	RS_TENT5c_WT_1	399	unstable	0.00170827
RS_WT_TENT5c	RS_TENT5c_WT_1	432	unstable	0.00136662
RS_WT_TENT5c	RS_TENT5c_WT_2	345	unstable	0.013492
RS_WT_TENT5c	RS_TENT5c_WT_3	3	unstable	0.00340727
RS_WT_TENT5c	RS_TENT5c_WT_3	402	unstable	0.00262098
RS_WT_TENT5c	RS_TENT5c_WT_3	360	unstable	0.00760084
RS_WT_TENT5c	RS_TENT5c_WT_3	594	unstable	0.000262098
RS_WT_TENT5c	RS_TENT5c_WT_3	408	unstable	0.00209678
RS_WT_TENT5c	RS_TENT5c_WT_3	366	unstable	0.00864923
RS_WT_TENT5c	RS_TENT5c_WT_3	429	unstable	0.00366937
RS_WT_TENT5c	RS_TENT5c_WT_2	402	unchanged	0.00482459
RS_WT_TENT5c	RS_TENT5c_WT_2	417	unstable	0.00199881
RS_WT_TENT5c	RS_TENT5c_WT_2	378	stable	0.00320149
RS_WT_TENT5c	RS_TENT5c_WT_1	375	unstable	0.0068331
RS_WT_TENT5c	RS_TENT5c_WT_1	564	stable	0.000895636
RS_WT_TENT5c	RS_TENT5c_WT_2	369	stable	0.00373507
RS_WT_TENT5c	RS_TENT5c_WT_1	420	unstable	0.00307489
RS_WT_TENT5c	RS_TENT5c_WT_3	432	unstable	0.00209678
RS_WT_TENT5c	RS_TENT5c_WT_3	435	unstable	0.00131049
RS_WT_TENT5c	RS_TENT5c_WT_3	438	unstable	0.000524196
RS_WT_TENT5c	RS_TENT5c_WT_2	351	unstable	0.00899465
RS_WT_TENT5c	RS_TENT5c_WT_2	411	unchanged	0.00402049
RS_WT_TENT5c	RS_TENT5c_WT_3	408	unchanged	0.00260582
RS_WT_TENT5c	RS_TENT5c_WT_3	363	unstable	0.00995972
RS_WT_TENT5c	RS_TENT5c_WT_1	408	unstable	0.00204993
RS_WT_TENT5c	RS_TENT5c_WT_2	345	stable	0.00853729
RS_WT_TENT5c	RS_TENT5c_WT_3	450	unstable	0.000524196
RS_WT_TENT5c	RS_TENT5c_WT_2	372	stable	0.00800371
RS_WT_TENT5c	RS_TENT5c_WT_2	387	unchanged	0.00643278
RS_WT_TENT5c	RS_TENT5c_WT_1	393	stable	0.00716509
RS_WT_TENT5c	RS_TENT5c_WT_1	474	unchanged	0.0010821
RS_WT_TENT5c	RS_TENT5c_WT_2	405	unchanged	0.00281434
RS_WT_TENT5c	RS_TENT5c_WT_2	0	unchanged	0.00361844
RS_WT_TENT5c	RS_TENT5c_WT_1	462	unchanged	0.00270526
RS_WT_TENT5c	RS_TENT5c_WT_2	426	unchanged	0.0016082
RS_WT_TENT5c	RS_TENT5c_WT_2	405	unstable	0.00199881
RS_WT_TENT5c	RS_TENT5c_WT_2	498	unstable	0.000999405
RS_WT_TENT5c	RS_TENT5c_WT_1	390	stable	0.00537382
RS_WT_TENT5c	RS_TENT5c_WT_1	408	stable	0.00403036
RS_WT_TENT5c	RS_TENT5c_WT_2	363	stable	0.00640297
RS_WT_TENT5c	RS_TENT5c_WT_3	408	stable	0.00257843
RS_WT_TENT5c	RS_TENT5c_WT_3	411	stable	0.00140642
RS_WT_TENT5c	RS_TENT5c_WT_2	450	unstable	0.00149911
RS_WT_TENT5c	RS_TENT5c_WT_3	387	unstable	0.00471776
RS_WT_TENT5c	RS_TENT5c_WT_3	396	unstable	0.00445566
RS_WT_TENT5c	RS_TENT5c_WT_3	402	stable	0.00281283
RS_WT_TENT5c	RS_TENT5c_WT_3	417	stable	0.00210963
RS_WT_TENT5c	RS_TENT5c_WT_3	378	stable	0.00679768
RS_WT_TENT5c	RS_TENT5c_WT_3	450	unchanged	0.00100224
RS_WT_TENT5c	RS_TENT5c_WT_1	390	unstable	0.00580813
RS_WT_TENT5c	RS_TENT5c_WT_1	417	unstable	0.00204993
RS_WT_TENT5c	RS_TENT5c_WT_1	384	unstable	0.00614979
RS_WT_TENT5c	RS_TENT5c_WT_1	426	unstable	0.00307489
RS_WT_TENT5c	RS_TENT5c_WT_3	405	unstable	0.00288308
RS_WT_TENT5c	RS_TENT5c_WT_3	483	unchanged	0.000601342
RS_WT_TENT5c	RS_TENT5c_WT_1	711	unchanged	0.000270526
RS_WT_TENT5c	RS_TENT5c_WT_2	432	stable	0.00373507
RS_WT_TENT5c	RS_TENT5c_WT_1	366	unchanged	0.0137968
RS_WT_TENT5c	RS_TENT5c_WT_1	417	stable	0.00179127
RS_WT_TENT5c	RS_TENT5c_WT_1	351	stable	0.0156736
RS_WT_TENT5c	RS_TENT5c_WT_3	516	unchanged	0.000400895
RS_WT_TENT5c	RS_TENT5c_WT_2	435	unstable	0.00149911
RS_WT_TENT5c	RS_TENT5c_WT_1	444	unstable	0.000341655
RS_WT_TENT5c	RS_TENT5c_WT_1	417	unchanged	0.00459894
RS_WT_TENT5c	RS_TENT5c_WT_1	405	stable	0.00582163
RS_WT_TENT5c	RS_TENT5c_WT_1	429	unstable	0.00102496
RS_WT_TENT5c	RS_TENT5c_WT_2	414	unchanged	0.00241229
RS_WT_TENT5c	RS_TENT5c_WT_3	507	unstable	0.000262098
RS_WT_TENT5c	RS_TENT5c_WT_2	417	unchanged	0.00120615
RS_WT_TENT5c	RS_TENT5c_WT_2	402	unstable	0.00349792
RS_WT_TENT5c	RS_TENT5c_WT_3	504	unchanged	0.000400895
RS_WT_TENT5c	RS_TENT5c_WT_2	366	stable	0.00747013
RS_WT_TENT5c	RS_TENT5c_WT_1	468	unstable	0.00102496
RS_WT_TENT5c	RS_TENT5c_WT_1	414	unchanged	0.00351684
RS_WT_TENT5c	RS_TENT5c_WT_1	387	unstable	0.00546648
RS_WT_TENT5c	RS_TENT5c_WT_1	426	stable	0.00223909
RS_WT_TENT5c	RS_TENT5c_WT_1	444	stable	0.00134345
RS_WT_TENT5c	RS_TENT5c_WT_2	657	unchanged	0.000402049
RS_WT_TENT5c	RS_TENT5c_WT_3	411	unchanged	0.00260582
RS_WT_TENT5c	RS_TENT5c_WT_1	3	stable	0.0107476
RS_WT_TENT5c	RS_TENT5c_WT_1	414	unstable	0.00239158
RS_WT_TENT5c	RS_TENT5c_WT_3	429	unchanged	0.00140313
RS_WT_TENT5c	RS_TENT5c_WT_3	420	stable	0.00164082
RS_WT_TENT5c	RS_TENT5c_WT_3	441	unstable	0.00104839
RS_WT_TENT5c	RS_TENT5c_WT_3	624	unstable	0.000524196
RS_WT_TENT5c	RS_TENT5c_WT_1	0	stable	0.000895636
RS_WT_TENT5c	RS_TENT5c_WT_1	420	stable	0.00223909
RS_WT_TENT5c	RS_TENT5c_WT_2	384	stable	0.00426865
RS_WT_TENT5c	RS_TENT5c_WT_2	423	stable	0.000533581
RS_WT_TENT5c	RS_TENT5c_WT_3	450	stable	0.00187522
RS_WT_TENT5c	RS_TENT5c_WT_3	0	stable	0.00257843
RS_WT_TENT5c	RS_TENT5c_WT_3	492	stable	0.000703209
RS_WT_TENT5c	RS_TENT5c_WT_3	360	stable	0.0105481
RS_WT_TENT5c	RS_TENT5c_WT_2	528	unstable	0.000499703
RS_WT_TENT5c	RS_TENT5c_WT_1	516	unchanged	0.000541052
RS_WT_TENT5c	RS_TENT5c_WT_2	555	unstable	0.000499703
RS_WT_TENT5c	RS_TENT5c_WT_3	405	stable	0.00140642
RS_WT_TENT5c	RS_TENT5c_WT_2	474	unstable	0.000999405
RS_WT_TENT5c	RS_TENT5c_WT_1	477	stable	0.00179127
RS_WT_TENT5c	RS_TENT5c_WT_2	351	stable	0.00800371
RS_WT_TENT5c	RS_TENT5c_WT_3	393	stable	0.00304724
RS_WT_TENT5c	RS_TENT5c_WT_2	390	unstable	0.00249851
RS_WT_TENT5c	RS_TENT5c_WT_1	420	unchanged	0.00378737
RS_WT_TENT5c	RS_TENT5c_WT_1	513	unchanged	0.000811579
RS_WT_TENT5c	RS_TENT5c_WT_3	423	stable	0.00187522
RS_WT_TENT5c	RS_TENT5c_WT_2	516	stable	0.000533581
RS_WT_TENT5c	RS_TENT5c_WT_2	0	unstable	0.00149911
RS_WT_TENT5c	RS_TENT5c_WT_3	456	unstable	0.00104839
RS_WT_TENT5c	RS_TENT5c_WT_3	468	unstable	0.000524196
RS_WT_TENT5c	RS_TENT5c_WT_2	384	unstable	0.00399762
RS_WT_TENT5c	RS_TENT5c_WT_1	396	unchanged	0.00514
RS_WT_TENT5c	RS_TENT5c_WT_3	426	unstable	0.000786293
RS_WT_TENT5c	RS_TENT5c_WT_1	486	unchanged	0.000541052
RS_WT_TENT5c	RS_TENT5c_WT_3	426	stable	0.00164082
RS_WT_TENT5c	RS_TENT5c_WT_1	405	unchanged	0.00405789
RS_WT_TENT5c	RS_TENT5c_WT_2	462	stable	0.00106716
RS_WT_TENT5c	RS_TENT5c_WT_2	441	unchanged	0.00120615
RS_WT_TENT5c	RS_TENT5c_WT_2	3	unstable	0.00849495
RS_WT_TENT5c	RS_TENT5c_WT_1	489	unchanged	0.000811579
RS_WT_TENT5c	RS_TENT5c_WT_3	420	unchanged	0.00360805
RS_WT_TENT5c	RS_TENT5c_WT_1	438	stable	0.00268691
RS_WT_TENT5c	RS_TENT5c_WT_3	438	stable	0.00164082
RS_WT_TENT5c	RS_TENT5c_WT_1	483	stable	0.000895636
RS_WT_TENT5c	RS_TENT5c_WT_3	471	stable	0.000468806
RS_WT_TENT5c	RS_TENT5c_WT_3	567	unchanged	0.000200447
RS_WT_TENT5c	RS_TENT5c_WT_3	402	unchanged	0.00440984
RS_WT_TENT5c	RS_TENT5c_WT_2	534	unchanged	0.000402049
RS_WT_TENT5c	RS_TENT5c_WT_2	510	stable	0.000533581
RS_WT_TENT5c	RS_TENT5c_WT_2	477	stable	0.00106716
RS_WT_TENT5c	RS_TENT5c_WT_2	396	unchanged	0.00402049
RS_WT_TENT5c	RS_TENT5c_WT_1	360	stable	0.0134345
RS_WT_TENT5c	RS_TENT5c_WT_2	408	stable	0.00160074
RS_WT_TENT5c	RS_TENT5c_WT_1	423	unstable	0.00239158
RS_WT_TENT5c	RS_TENT5c_WT_3	528	unchanged	0.000400895
RS_WT_TENT5c	RS_TENT5c_WT_3	573	stable	0.000234403
RS_WT_TENT5c	RS_TENT5c_WT_1	387	stable	0.00671727
RS_WT_TENT5c	RS_TENT5c_WT_2	483	unchanged	0.000402049
RS_WT_TENT5c	RS_TENT5c_WT_1	378	stable	0.00895636
RS_WT_TENT5c	RS_TENT5c_WT_2	402	stable	0.00213432
RS_WT_TENT5c	RS_TENT5c_WT_2	375	stable	0.00640297
RS_WT_TENT5c	RS_TENT5c_WT_3	543	stable	0.000234403
RS_WT_TENT5c	RS_TENT5c_WT_1	435	unstable	0.00068331
RS_WT_TENT5c	RS_TENT5c_WT_1	552	unstable	0.000341655
RS_WT_TENT5c	RS_TENT5c_WT_1	453	unstable	0.00102496
RS_WT_TENT5c	RS_TENT5c_WT_3	429	stable	0.00164082
RS_WT_TENT5c	RS_TENT5c_WT_3	525	unchanged	0.000200447
RS_WT_TENT5c	RS_TENT5c_WT_1	450	stable	0.00179127
RS_WT_TENT5c	RS_TENT5c_WT_2	390	stable	0.00640297
RS_WT_TENT5c	RS_TENT5c_WT_3	0	unstable	0.00157259
RS_WT_TENT5c	RS_TENT5c_WT_2	429	unchanged	0.00120615
RS_WT_TENT5c	RS_TENT5c_WT_3	504	unstable	0.000524196
RS_WT_TENT5c	RS_TENT5c_WT_1	534	unchanged	0.000811579
RS_WT_TENT5c	RS_TENT5c_WT_3	480	unstable	0.000524196
RS_WT_TENT5c	RS_TENT5c_WT_2	441	unstable	0.000499703
RS_WT_TENT5c	RS_TENT5c_WT_1	480	unstable	0.00068331
RS_WT_TENT5c	RS_TENT5c_WT_2	429	unstable	0.000999405
RS_WT_TENT5c	RS_TENT5c_WT_1	573	unstable	0.00068331
RS_WT_TENT5c	RS_TENT5c_WT_2	444	unchanged	0.00120615
RS_WT_TENT5c	RS_TENT5c_WT_1	411	unchanged	0.00324631
RS_WT_TENT5c	RS_TENT5c_WT_2	387	stable	0.00747013
RS_WT_TENT5c	RS_TENT5c_WT_2	501	stable	0.000533581
RS_WT_TENT5c	RS_TENT5c_WT_1	507	unchanged	0.000541052
RS_WT_TENT5c	RS_TENT5c_WT_3	594	unchanged	0.000200447
RS_WT_TENT5c	RS_TENT5c_WT_1	624	unstable	0.000341655
RS_WT_TENT5c	RS_TENT5c_WT_1	504	unstable	0.000341655
RS_WT_TENT5c	RS_TENT5c_WT_1	585	unstable	0.000341655
RS_WT_TENT5c	RS_TENT5c_WT_2	426	unstable	0.000999405
RS_WT_TENT5c	RS_TENT5c_WT_3	432	unchanged	0.00120268
RS_WT_TENT5c	RS_TENT5c_WT_3	462	unstable	0.00104839
RS_WT_TENT5c	RS_TENT5c_WT_1	540	unstable	0.00068331
RS_WT_TENT5c	RS_TENT5c_WT_3	477	unstable	0.000524196
RS_WT_TENT5c	RS_TENT5c_WT_3	480	stable	0.000468806
RS_WT_TENT5c	RS_TENT5c_WT_2	432	unstable	0.000499703
RS_WT_TENT5c	RS_TENT5c_WT_2	399	unchanged	0.00241229
RS_WT_TENT5c	RS_TENT5c_WT_3	459	stable	0.000703209
RS_WT_TENT5c	RS_TENT5c_WT_1	423	stable	0.00268691
RS_WT_TENT5c	RS_TENT5c_WT_2	456	unchanged	0.000804098
RS_WT_TENT5c	RS_TENT5c_WT_2	396	stable	0.00373507
RS_WT_TENT5c	RS_TENT5c_WT_3	444	stable	0.000937611
RS_WT_TENT5c	RS_TENT5c_WT_3	465	unchanged	0.00120268
RS_WT_TENT5c	RS_TENT5c_WT_2	423	unchanged	0.00281434
RS_WT_TENT5c	RS_TENT5c_WT_3	462	unchanged	0.000601342
RS_WT_TENT5c	RS_TENT5c_WT_2	432	unchanged	0.000804098
RS_WT_TENT5c	RS_TENT5c_WT_1	489	stable	0.000447818
RS_WT_TENT5c	RS_TENT5c_WT_3	432	stable	0.000234403
RS_WT_TENT5c	RS_TENT5c_WT_1	459	unchanged	0.0010821
RS_WT_TENT5c	RS_TENT5c_WT_3	459	unstable	0.00104839
RS_WT_TENT5c	RS_TENT5c_WT_3	534	stable	0.000234403
RS_WT_TENT5c	RS_TENT5c_WT_1	447	unstable	0.000341655
RS_WT_TENT5c	RS_TENT5c_WT_1	519	unstable	0.000341655
RS_WT_TENT5c	RS_TENT5c_WT_2	477	unstable	0.000499703
RS_WT_TENT5c	RS_TENT5c_WT_2	444	unstable	0.000499703
RS_WT_TENT5c	RS_TENT5c_WT_3	510	unstable	0.000262098
RS_WT_TENT5c	RS_TENT5c_WT_1	402	unstable	0.00136662
RS_WT_TENT5c	RS_TENT5c_WT_2	486	unstable	0.000499703
RS_WT_TENT5c	RS_TENT5c_WT_2	585	unstable	0.000499703
RS_WT_TENT5c	RS_TENT5c_WT_2	489	unstable	0.000499703
RS_WT_TENT5c	RS_TENT5c_WT_3	501	unstable	0.000524196
RS_WT_TENT5c	RS_TENT5c_WT_2	549	unchanged	0.000402049
RS_WT_TENT5c	RS_TENT5c_WT_3	510	unchanged	0.000601342
RS_WT_TENT5c	RS_TENT5c_WT_2	393	unstable	0.00149911
RS_WT_TENT5c	RS_TENT5c_WT_2	468	unchanged	0.000402049
RS_WT_TENT5c	RS_TENT5c_WT_3	423	unchanged	0.00140313
RS_WT_TENT5c	RS_TENT5c_WT_1	486	stable	0.000895636
RS_WT_TENT5c	RS_TENT5c_WT_1	438	unstable	0.00102496
RS_WT_TENT5c	RS_TENT5c_WT_3	516	stable	0.000234403
RS_WT_TENT5c	RS_TENT5c_WT_1	495	unchanged	0.000811579
RS_WT_TENT5c	RS_TENT5c_WT_1	504	stable	0.000447818
RS_WT_TENT5c	RS_TENT5c_WT_2	399	stable	0.00160074
RS_WT_TENT5c	RS_TENT5c_WT_3	462	stable	0.000234403
RS_WT_TENT5c	RS_TENT5c_WT_2	477	unchanged	0.000402049
RS_WT_TENT5c	RS_TENT5c_WT_2	453	stable	0.00213432
RS_WT_TENT5c	RS_TENT5c_WT_2	498	stable	0.000533581
RS_WT_TENT5c	RS_TENT5c_WT_3	507	stable	0.000937611
RS_WT_TENT5c	RS_TENT5c_WT_1	456	stable	0.000895636
RS_WT_TENT5c	RS_TENT5c_WT_2	501	unchanged	0.000804098
RS_WT_TENT5c	RS_TENT5c_WT_1	579	stable	0.000447818
RS_WT_TENT5c	RS_TENT5c_WT_1	432	unchanged	0.0010821
RS_WT_TENT5c	RS_TENT5c_WT_2	462	unstable	0.000499703
RS_WT_TENT5c	RS_TENT5c_WT_1	3	unstable	0.00204993
RS_WT_TENT5c	RS_TENT5c_WT_2	474	stable	0.000533581
RS_WT_TENT5c	RS_TENT5c_WT_3	456	stable	0.000937611
RS_WT_TENT5c	RS_TENT5c_WT_3	489	stable	0.000234403
RS_WT_TENT5c	RS_TENT5c_WT_2	414	stable	0.00106716
RS_WT_TENT5c	RS_TENT5c_WT_2	399	unstable	0.00149911
RS_WT_TENT5c	RS_TENT5c_WT_3	471	unstable	0.000786293
RS_WT_TENT5c	RS_TENT5c_WT_1	528	unchanged	0.000270526
RS_WT_TENT5c	RS_TENT5c_WT_2	480	unchanged	0.000804098
RS_WT_TENT5c	RS_TENT5c_WT_1	471	stable	0.000447818
RS_WT_TENT5c	RS_TENT5c_WT_3	441	stable	0.00140642
RS_WT_TENT5c	RS_TENT5c_WT_3	435	stable	0.000937611
RS_WT_TENT5c	RS_TENT5c_WT_1	543	unchanged	0.0010821
RS_WT_TENT5c	RS_TENT5c_WT_1	435	unchanged	0.00162316
RS_WT_TENT5c	RS_TENT5c_WT_3	492	unstable	0.000262098
RS_WT_TENT5c	RS_TENT5c_WT_1	429	unchanged	0.00189368
RS_WT_TENT5c	RS_TENT5c_WT_2	459	unchanged	0.00120615
RS_WT_TENT5c	RS_TENT5c_WT_2	420	unchanged	0.0016082
RS_WT_TENT5c	RS_TENT5c_WT_3	528	stable	0.000468806
RS_WT_TENT5c	RS_TENT5c_WT_1	0	unstable	0.000341655
RS_WT_TENT5c	RS_TENT5c_WT_1	594	unchanged	0.000270526
RS_WT_TENT5c	RS_TENT5c_WT_2	411	stable	0.0026679
RS_WT_TENT5c	RS_TENT5c_WT_1	0	unchanged	0.00135263
RS_WT_TENT5c	RS_TENT5c_WT_1	492	stable	0.000447818
RS_WT_TENT5c	RS_TENT5c_WT_2	420	stable	0.00213432
RS_WT_TENT5c	RS_TENT5c_WT_2	426	stable	0.00160074
RS_WT_TENT5c	RS_TENT5c_WT_3	447	stable	0.000468806
RS_WT_TENT5c	RS_TENT5c_WT_1	441	stable	0.00179127
RS_WT_TENT5c	RS_TENT5c_WT_1	555	unstable	0.00068331
RS_WT_TENT5c	RS_TENT5c_WT_3	438	unchanged	0.00080179
RS_WT_TENT5c	RS_TENT5c_WT_3	495	unstable	0.000262098
RS_WT_TENT5c	RS_TENT5c_WT_2	492	unchanged	0.000804098
RS_WT_TENT5c	RS_TENT5c_WT_1	447	stable	0.00179127
RS_WT_TENT5c	RS_TENT5c_WT_2	465	stable	0.00106716
RS_WT_TENT5c	RS_TENT5c_WT_2	519	stable	0.000533581
RS_WT_TENT5c	RS_TENT5c_WT_3	564	stable	0.000234403
RS_WT_TENT5c	RS_TENT5c_WT_2	471	unchanged	0.000402049
RS_WT_TENT5c	RS_TENT5c_WT_2	438	unstable	0.000999405
RS_WT_TENT5c	RS_TENT5c_WT_2	396	unstable	0.00299822
RS_WT_TENT5c	RS_TENT5c_WT_2	414	unstable	0.00199881
RS_WT_TENT5c	RS_TENT5c_WT_1	453	unchanged	0.000811579
RS_WT_TENT5c	RS_TENT5c_WT_3	519	unchanged	0.000200447
RS_WT_TENT5c	RS_TENT5c_WT_3	468	unchanged	0.000200447
RS_WT_TENT5c	RS_TENT5c_WT_3	555	stable	0.000234403
RS_WT_TENT5c	RS_TENT5c_WT_1	456	unstable	0.00068331
RS_WT_TENT5c	RS_TENT5c_WT_2	456	unstable	0.000499703
RS_WT_TENT5c	RS_TENT5c_WT_2	465	unstable	0.000999405
RS_WT_TENT5c	RS_TENT5c_WT_1	474	unstable	0.00102496
RS_WT_TENT5c	RS_TENT5c_WT_2	405	stable	0.00160074
RS_WT_TENT5c	RS_TENT5c_WT_3	630	unchanged	0.000200447
RS_WT_TENT5c	RS_TENT5c_WT_3	474	stable	0.000234403
RS_WT_TENT5c	RS_TENT5c_WT_3	567	stable	0.000234403
RS_WT_TENT5c	RS_TENT5c_WT_1	480	stable	0.00179127
RS_WT_TENT5c	RS_TENT5c_WT_3	534	unchanged	0.000601342
RS_WT_TENT5c	RS_TENT5c_WT_1	477	unstable	0.00068331
RS_WT_TENT5c	RS_TENT5c_WT_2	408	unchanged	0.00281434
RS_WT_TENT5c	RS_TENT5c_WT_1	498	unstable	0.00068331
RS_WT_TENT5c	RS_TENT5c_WT_1	450	unstable	0.000341655
RS_WT_TENT5c	RS_TENT5c_WT_1	543	unstable	0.000341655
RS_WT_TENT5c	RS_TENT5c_WT_3	513	unstable	0.000262098
RS_WT_TENT5c	RS_TENT5c_WT_2	381	unstable	0.00199881
RS_WT_TENT5c	RS_TENT5c_WT_2	393	stable	0.00426865
RS_WT_TENT5c	RS_TENT5c_WT_1	498	stable	0.000447818
RS_WT_TENT5c	RS_TENT5c_WT_3	477	stable	0.000468806
RS_WT_TENT5c	RS_TENT5c_WT_1	540	stable	0.000447818
RS_WT_TENT5c	RS_TENT5c_WT_3	486	unstable	0.000524196
RS_WT_TENT5c	RS_TENT5c_WT_3	540	unchanged	0.000200447
RS_WT_TENT5c	RS_TENT5c_WT_2	504	unstable	0.000499703
RS_WT_TENT5c	RS_TENT5c_WT_3	600	unchanged	0.000200447
RS_WT_TENT5c	RS_TENT5c_WT_3	525	stable	0.000234403
RS_WT_TENT5c	RS_TENT5c_WT_2	420	unstable	0.000499703
RS_WT_TENT5c	RS_TENT5c_WT_1	573	unchanged	0.000270526
RS_WT_TENT5c	RS_TENT5c_WT_2	438	unchanged	0.000402049
RS_WT_TENT5c	RS_TENT5c_WT_3	492	unchanged	0.000200447
RS_WT_TENT5c	RS_TENT5c_WT_1	519	stable	0.000895636
RS_WT_TENT5c	RS_TENT5c_WT_1	582	unchanged	0.000270526
RS_WT_TENT5c	RS_TENT5c_WT_1	474	stable	0.000447818
RS_WT_TENT5c	RS_TENT5c_WT_1	495	unstable	0.000341655
RS_WT_TENT5c	RS_TENT5c_WT_2	483	stable	0.000533581
RS_WT_TENT5c	RS_TENT5c_WT_1	522	unchanged	0.000811579
RS_WT_TENT5c	RS_TENT5c_WT_1	480	unchanged	0.000541052
RS_WT_TENT5c	RS_TENT5c_WT_3	576	unstable	0.000262098
RS_WT_TENT5c	RS_TENT5c_WT_2	546	unchanged	0.000402049
RS_WT_TENT5c	RS_TENT5c_WT_2	528	unchanged	0.000402049
RS_WT_TENT5c	RS_TENT5c_WT_2	507	unstable	0.000499703
RS_WT_TENT5c	RS_TENT5c_WT_3	579	unchanged	0.000200447
RS_WT_TENT5c	RS_TENT5c_WT_1	531	unstable	0.000341655
RS_WT_TENT5c	RS_TENT5c_WT_2	459	stable	0.00106716
RS_WT_TENT5c	RS_TENT5c_WT_3	516	unstable	0.000524196
RS_WT_TENT5c	RS_TENT5c_WT_1	522	unstable	0.000341655
RS_WT_TENT5c	RS_TENT5c_WT_1	435	stable	0.00179127
RS_WT_TENT5c	RS_TENT5c_WT_1	627	unchanged	0.000270526
RS_WT_TENT5c	RS_TENT5c_WT_3	558	unstable	0.000262098
RS_WT_TENT5c	RS_TENT5c_WT_2	582	unchanged	0.000402049
RS_WT_TENT5c	RS_TENT5c_WT_2	450	unchanged	0.000402049
RS_WT_TENT5c	RS_TENT5c_WT_1	642	unchanged	0.000270526
RS_WT_TENT5c	RS_TENT5c_WT_3	489	unchanged	0.000400895
RS_WT_TENT5c	RS_TENT5c_WT_1	492	unstable	0.000341655
RS_WT_TENT5c	RS_TENT5c_WT_3	636	unstable	0.000262098
RS_WT_TENT5c	RS_TENT5c_WT_1	549	unchanged	0.000270526
RS_WT_TENT5c	RS_TENT5c_WT_1	576	stable	0.000447818
RS_WT_TENT5c	RS_TENT5c_WT_1	498	unchanged	0.000541052
RS_WT_TENT5c	RS_TENT5c_WT_1	465	unstable	0.00068331
RS_WT_TENT5c	RS_TENT5c_WT_2	624	unchanged	0.000402049
RS_WT_TENT5c	RS_TENT5c_WT_2	447	stable	0.000533581
RS_WT_TENT5c	RS_TENT5c_WT_2	522	unchanged	0.000402049
RS_WT_TENT5c	RS_TENT5c_WT_1	483	unchanged	0.000270526
RS_WT_TENT5c	RS_TENT5c_WT_1	579	unchanged	0.000270526
RS_WT_TENT5c	RS_TENT5c_WT_2	465	unchanged	0.000402049
RS_WT_TENT5c	RS_TENT5c_WT_3	597	unchanged	0.000200447
RS_WT_TENT5c	RS_TENT5c_WT_1	519	unchanged	0.000541052
RS_WT_TENT5c	RS_TENT5c_WT_2	525	unchanged	0.000402049
RS_WT_TENT5c	RS_TENT5c_WT_2	471	unstable	0.000499703
RS_WT_TENT5c	RS_TENT5c_WT_3	480	unchanged	0.000400895
RS_WT_TENT5c	RS_TENT5c_WT_1	627	stable	0.000447818
RS_WT_TENT5c	RS_TENT5c_WT_2	597	unchanged	0.000402049
RS_WT_TENT5c	RS_TENT5c_WT_3	561	stable	0.000234403
RS_WT_TENT5c	RS_TENT5c_WT_1	603	unchanged	0.000270526
RS_WT_TENT5c	RS_TENT5c_WT_3	504	stable	0.000234403
RS_WT_TENT5c	RS_TENT5c_WT_3	513	unchanged	0.000400895
RS_WT_TENT5c	RS_TENT5c_WT_3	537	stable	0.000234403
RS_WT_TENT5c	RS_TENT5c_WT_2	453	unstable	0.000499703
RS_WT_TENT5c	RS_TENT5c_WT_1	525	unchanged	0.000270526
RS_WT_TENT5c	RS_TENT5c_WT_3	561	unchanged	0.000200447
RS_WT_TENT5c	RS_TENT5c_WT_3	558	unchanged	0.000200447
RS_WT_TENT5c	RS_TENT5c_WT_1	492	unchanged	0.000270526
RS_WT_TENT5c	RS_TENT5c_WT_3	486	unchanged	0.000200447
RS_WT_TENT5c	RS_TENT5c_WT_1	624	unchanged	0.000270526
RS_WT_TENT5c	RS_TENT5c_WT_2	435	unchanged	0.000804098
RS_WT_TENT5c	RS_TENT5c_WT_2	0	stable	0.00106716
RS_WT_TENT5c	RS_TENT5c_WT_2	435	stable	0.000533581
RS_WT_TENT5c	RS_TENT5c_WT_3	576	unchanged	0.000200447

## Sheet: Fig.1de
contig	FC_ES_WT_RS_WT	padj_ES_WT_RS_WT	DEG_ES_WT_RS_WT	Tail150_RS
ENSMUST00000057101	3.17737	4.15229e-102	stable	79.2722
ENSMUST00000113762	2.09959	2.08692e-33	stable	76.4641
ENSMUST00000212054	3.4902	2.26689e-33	stable	52.1592
ENSMUST00000130418	2.50177	5.3386e-33	stable	72.3783
ENSMUST00000055984	3.01633	1.44546e-32	stable	30.5293
ENSMUST00000031161	2.88798	1.85101e-31	stable	46.9752
ENSMUST00000001884	2.37348	1.85101e-31	stable	81.9092
ENSMUST00000052211	2.34355	3.86238e-31	stable	51.2927
ENSMUST00000060855	2.88781	7.18274e-31	stable	42.9803
ENSMUST00000029955	2.30269	7.61841e-30	stable	85.3948
ENSMUST00000144960	3.16382	8.1069e-30	stable	85.4964
ENSMUST00000032441	2.74857	8.4828e-30	stable	81.2678
ENSMUST00000028346	2.58034	1.214e-29	stable	54.2692
ENSMUST00000035243	2.87108	6.67731e-29	stable	72.3522
ENSMUST00000098908	3.33304	1.35121e-28	stable	42.2799
ENSMUST00000031719	2.75364	2.34329e-28	stable	80.2455
ENSMUST00000030306	2.30936	3.78706e-28	stable	60.3378
ENSMUST00000093336	2.71533	3.78706e-28	stable	55.019
ENSMUST00000020508	3.09839	8.67294e-28	stable	46.9399
ENSMUST00000074173	2.84067	9.15875e-28	stable	70.4789
ENSMUST00000057115	2.14195	9.46616e-28	stable	71.8812
ENSMUST00000007248	2.73775	1.08595e-27	stable	72.6292
ENSMUST00000045771	2.99838	4.07703e-27	stable	79.1795
ENSMUST00000048893	2.1979	5.36376e-27	stable	75.5081
ENSMUST00000121717	2.81343	6.97108e-27	stable	76.6747
ENSMUST00000108856	2.95505	8.07754e-27	stable	27.4117
ENSMUST00000167004	2.1294	8.07754e-27	stable	79.7659
ENSMUST00000008957	2.9603	6.12139e-26	stable	86.6313
ENSMUST00000050864	2.88959	6.99123e-26	stable	41.6042
ENSMUST00000135066	3.25187	8.51751e-26	stable	74.5578
ENSMUST00000060062	2.30046	9.51204e-26	stable	48.9495
ENSMUST00000102640	2.98848	9.67516e-26	stable	41.2049
ENSMUST00000008537	2.48145	1.99719e-25	stable	75.7701
ENSMUST00000047616	2.44754	2.40885e-25	stable	48.5495
ENSMUST00000033756	2.6637	2.40885e-25	stable	40.8397
ENSMUST00000031852	2.86002	3.76122e-25	stable	69.4441
ENSMUST00000115354	2.94102	3.76122e-25	stable	59.539
ENSMUST00000059121	2.93314	5.62048e-25	stable	78.5125
ENSMUST00000207614	3.1055	6.34858e-25	stable	46.8125
ENSMUST00000115857	2.71567	9.83125e-25	stable	71.3655
ENSMUST00000056781	3.20076	1.03896e-24	stable	52.5671
ENSMUST00000051297	2.97641	1.03896e-24	stable	44.929
ENSMUST00000000421	2.59369	1.26191e-24	stable	67.2129
ENSMUST00000029535	2.98045	1.88507e-24	stable	87.0044
ENSMUST00000160211	2.0503	1.99773e-24	stable	74.6398
ENSMUST00000210634	2.79074	2.04584e-24	stable	65.6633
ENSMUST00000139109	2.40457	2.08031e-24	stable	66.4162
MLT1A1_dup1817	2.55336	2.35134e-24	stable
ENSMUST00000029078	2.91694	3.89604e-24	stable	85.8166
ENSMUST00000164518	2.74819	4.53761e-24	stable	87.6156
ENSMUST00000231186	3.18656	6.89748e-24	stable
ENSMUST00000044987	2.88808	9.89514e-24	stable	63.0524
ENSMUST00000165413	2.26136	1.04163e-23	stable	58.4429
ENSMUST00000040806	2.26992	1.0739e-23	stable	82.9915
ENSMUST00000085111	2.25839	1.22035e-23	stable	85.8768
ENSMUST00000072204	3.06869	1.34342e-23	stable	73.4149
ENSMUST00000107923	2.21877	1.34888e-23	stable	61.8823
ENSMUST00000030394	3.13505	1.36615e-23	stable	56.3847
ENSMUST00000221634	2.46308	1.42255e-23	stable	68.1567
ENSMUST00000050236	2.6673	1.56617e-23	stable	71.7779
ENSMUST00000108089	2.28601	1.77555e-23	stable	77.7114
ENSMUST00000087143	2.78265	2.11689e-23	stable	60.6819
ENSMUST00000108182	2.32889	2.20591e-23	stable	75.27
ENSMUST00000163085	2.41446	2.32617e-23	stable	50.5957
ENSMUST00000062439	2.60251	2.33895e-23	stable	56.8936
ENSMUST00000106492	3.22423	2.64332e-23	stable	58.6794
ENSMUST00000073143	3.14727	4.07107e-23	stable	75.8036
ENSMUST00000107927	2.36902	4.43808e-23	stable	78.3522
ENSMUST00000037996	2.99557	4.59065e-23	stable	86.3773
ENSMUST00000120866	2.17194	5.00581e-23	stable	81.0324
ENSMUST00000050373	2.62901	5.27416e-23	stable	81.4557
ENSMUST00000114492	3.01553	7.02278e-23	stable	57.4387
ENSMUST00000081966	2.20946	7.98772e-23	stable	83.9487
ENSMUST00000057224	2.78661	8.27924e-23	stable	39.0291
ENSMUST00000023144	3.13528	9.86942e-23	stable	60.4269
ENSMUST00000164082	2.38239	1.176e-22	stable	61.829
ENSMUST00000238996	3.50907	1.42401e-22	stable	77.4476
ENSMUST00000058914	2.76095	1.50999e-22	stable	65.6626
ENSMUST00000075161	2.59769	1.80669e-22	stable	71.0825
ENSMUST00000043797	2.2353	1.88184e-22	stable	55.9982
ENSMUST00000209382	2.33038	1.98214e-22	stable	75.1951
ENSMUST00000228434	2.95128	2.04842e-22	stable	26.4926
ENSMUST00000223191	2.95318	2.31009e-22	stable	45.5019
ENSMUST00000062917	2.51007	2.51537e-22	stable
ENSMUST00000051907	2.10688	2.64949e-22	stable	57.4092
ENSMUST00000030778	2.13236	2.81557e-22	stable	72.2841
ENSMUST00000028167	2.2308	3.28917e-22	stable	67.993
ENSMUST00000034983	2.39807	3.92805e-22	stable	74.9434
ENSMUST00000063456	2.88219	4.05264e-22	stable	55.6162
ENSMUST00000028931	2.71961	5.89035e-22	stable	55.3857
ENSMUST00000189907	2.91971	6.75538e-22	stable	74.2624
ENSMUST00000004140	4.30876	7.41818e-22	stable
ENSMUST00000055374	2.16848	8.18849e-22	stable	60.417
ENSMUST00000195766	1.72147	9.84768e-22	stable	71.2908
ENSMUST00000085073	2.60727	1.07297e-21	stable	75.5461
ENSMUST00000180038	3.16962	1.16128e-21	stable	77.2524
ENSMUST00000079545	2.32393	1.26463e-21	stable	82.6127
ENSMUST00000103024	1.98278	1.27595e-21	stable	62.8203
ENSMUST00000056754	2.59997	1.32956e-21	stable	41.5035
ENSMUST00000102648	2.87776	1.40702e-21	stable	56.7072
ENSMUST00000185832	2.88155	1.52741e-21	stable	73.7909
ENSMUST00000105001	3.20413	1.79019e-21	stable	45.6452
ENSMUST00000124992	2.24455	2.28924e-21	stable	74.6162
ENSMUST00000115422	2.45307	2.38597e-21	stable	45.329
ENSMUST00000049813	2.27666	2.52259e-21	stable	52.5267
ENSMUST00000030125	2.46935	2.9528e-21	stable	81.7821
ENSMUST00000022316	3.20567	3.25838e-21	stable	34.1175
ENSMUST00000134023	2.6852	3.25838e-21	stable	79.2839
ENSMUST00000008051	3.11967	3.64524e-21	stable	50.9906
ENSMUST00000052853	2.59388	3.64584e-21	stable	84.2817
ENSMUST00000081940	2.40902	5.14012e-21	stable	55.3942
ENSMUST00000085113	2.07114	5.20275e-21	stable	85.1254
ENSMUST00000059833	2.24393	5.36205e-21	stable	72.3635
ENSMUST00000230258	2.39098	5.6837e-21	stable
ENSMUST00000091364	3.29702	5.93902e-21	stable	65.4276
ENSMUST00000209207	2.49552	6.12659e-21	stable	83.7045
ENSMUST00000091904	2.91417	6.49007e-21	stable	86.0623
ENSMUST00000008573	2.34736	6.97057e-21	stable	70.6266
ENSMUST00000032264	2.75042	7.18698e-21	stable	70.9108
ENSMUST00000135440	2.8103	7.82927e-21	stable	80.1225
ENSMUST00000109527	2.82497	8.87455e-21	stable	45.5661
ENSMUST00000056406	1.71036	1.04243e-20	stable	47.7064
ENSMUST00000110167	2.02295	1.04709e-20	stable	65.2448
ENSMUST00000055421	2.87997	1.05246e-20	stable	88.0877
ENSMUST00000111243	2.30703	1.06916e-20	stable	77.908
ENSMUST00000023336	2.40769	1.29701e-20	stable	44.6338
ENSMUST00000007993	3.02325	1.37944e-20	stable	44.6147
ENSMUST00000027036	2.78547	1.55947e-20	stable	82.599
ENSMUST00000112707	2.24739	2.00795e-20	stable	67.6829
ENSMUST00000216224	1.80324	2.04963e-20	stable	51.5828
ENSMUST00000201426	2.86699	2.05852e-20	stable	73.0285
ENSMUST00000219560	2.0391	2.80765e-20	stable	83.7042
ENSMUST00000035220	2.95987	3.04111e-20	stable	77.6249
ENSMUST00000036125	2.62936	3.04111e-20	stable	44.8926
ENSMUST00000088392	2.47681	3.35733e-20	stable	58.7388
ENSMUST00000098888	2.46163	4.08787e-20	stable	83.9129
ENSMUST00000028299	2.06735	4.08787e-20	stable	56.7517
ENSMUST00000105432	2.81352	4.36763e-20	stable	38.2674
ENSMUST00000094288	3.01958	4.47482e-20	stable	51.0386
ENSMUST00000074894	2.70841	4.99223e-20	stable	72.3398
ENSMUST00000143720	2.54015	5.16616e-20	stable	79.0417
ENSMUST00000154147	2.86293	5.50065e-20	stable	48.2803
ENSMUST00000178098	2.5173	5.8739e-20	stable	63.1587
ENSMUST00000095129	2.83388	6.23938e-20	stable	31.2229
ENSMUST00000035180	3.03408	6.41098e-20	stable	87.9375
ENSMUST00000080233	2.38723	6.8114e-20	stable	51.6898
ENSMUST00000049385	1.94684	6.9692e-20	stable	68.3491
ENSMUST00000082421	1.92682	1.08281e-19	stable
ENSMUST00000191273	2.36334	1.13825e-19	stable	75.4762
ENSMUST00000143879	2.32307	1.20831e-19	stable	78.6652
ENSMUST00000115286	2.87435	1.50602e-19	stable	84.5283
ENSMUST00000235101	2.72113	1.95527e-19	stable	70.1865
ENSMUST00000028898	3.14709	2.05247e-19	stable	56.1123
ENSMUST00000186213	2.98571	2.17408e-19	stable	18.7179
ENSMUST00000206296	2.71981	2.54436e-19	stable	75.5615
ENSMUST00000182910	2.51568	2.73299e-19	stable	68.2597
ENSMUST00000113763	1.81982	2.82332e-19	stable	76.0573
ENSMUST00000152804	2.54189	3.38874e-19	stable	63.086
ENSMUST00000113154	3.19282	3.38983e-19	stable	11.1367
MTD_dup22251	2.4357	3.52118e-19	stable
ENSMUST00000215525	2.95036	3.60558e-19	stable
ENSMUST00000063523	3.02425	3.82711e-19	stable	36.1229
ENSMUST00000045116	2.61505	4.07676e-19	stable	36.8969
ENSMUST00000161029	2.74604	4.15721e-19	stable	47.9637
ENSMUST00000069649	2.77885	4.16248e-19	stable	58.9773
ENSMUST00000189724	3.07881	4.4192e-19	stable	88.2323
ENSMUST00000156246	2.67278	4.65049e-19	stable	77.6483
ENSMUST00000165569	2.5032	5.04051e-19	stable	64.8625
ENSMUST00000070659	2.92206	5.60906e-19	stable	76.1279
ENSMUST00000030453	2.63305	5.60906e-19	stable	63.2017
ENSMUST00000028515	2.48755	5.75201e-19	stable	69.7642
ENSMUST00000046404	2.48129	7.42623e-19	stable	40.0977
ENSMUST00000168302	2.24572	7.50745e-19	stable	72.7443
ENSMUST00000196025	3.00336	8.43647e-19	stable	74.6251
ENSMUST00000159755	3.32076	9.13476e-19	stable	73.4587
ENSMUST00000106268	2.01567	9.4228e-19	stable	61.9151
ENSMUST00000164067	3.31969	1.04969e-18	stable
ENSMUST00000050658	1.98883	1.1501e-18	stable	84.3059
PB1D10_dup4937	3.25475	1.2508e-18	stable
ENSMUST00000128909	3.10344	1.38382e-18	stable	64.5996
ENSMUST00000070070	1.76349	1.675e-18	stable	48.9755
ENSMUST00000173324	2.53554	1.82484e-18	stable	67.3244
ENSMUST00000143400	2.57987	1.85323e-18	stable	62.3839
ENSMUST00000122078	2.90149	1.85675e-18	stable	57.6587
ENSMUST00000125184	2.09512	1.90352e-18	stable	63.4291
ENSMUST00000019876	2.28444	1.97161e-18	stable	32.8469
ENSMUST00000018875	1.59017	2.00819e-18	stable	65.3195
ENSMUST00000118724	2.64497	2.06464e-18	stable	74.8938
ENSMUST00000021514	1.92058	2.26365e-18	stable	69.5012
ENSMUST00000129909	2.12013	2.69745e-18	stable	73.4322
ENSMUST00000201722	3.20208	3.42662e-18	stable	65.2771
ENSMUST00000002845	1.46895	3.42662e-18	stable	76.5474
ENSMUST00000030518	2.755	4.22616e-18	stable	44.3548
ENSMUST00000206222	3.04995	5.25062e-18	stable	38.567
ENSMUST00000073949	2.83962	6.68472e-18	stable	44.5857
ENSMUST00000109937	2.46482	6.68472e-18	stable	77.5628
ENSMUST00000100497	2.42135	6.8266e-18	stable	41.864
ENSMUST00000059657	-1.18976	6.98983e-18	unstable	59.4633
ENSMUST00000222480	2.78784	7.4079e-18	stable	28.0625
ENSMUST00000093342	1.63782	7.54893e-18	stable	76.407
ENSMUST00000020712	2.40448	7.54893e-18	stable	66.2574
ENSMUST00000109954	2.84264	7.86874e-18	stable	54.0827
ERVB7_4-LTR_MM_dup126	2.78963	9.05411e-18	stable
ENSMUST00000105137	3.02006	1.06902e-17	stable	38.4292
ENSMUST00000089338	2.45581	1.06902e-17	stable	57.494
ENSMUST00000124840	2.34013	1.06902e-17	stable	62.1312
ENSMUST00000038928	2.14743	1.06902e-17	stable	51.4996
ENSMUST00000054425	2.9194	1.08091e-17	stable	82.1806
ENSMUST00000201926	3.13929	1.08091e-17	stable	84.5984
ENSMUST00000228913	2.61617	1.12452e-17	stable	44.7154
ENSMUST00000056941	2.86224	1.16736e-17	stable	83.4519
ENSMUST00000029080	2.50667	1.16816e-17	stable	36.8641
ENSMUST00000032356	2.1138	1.25203e-17	stable	59.8134
ENSMUST00000057718	2.26006	1.28933e-17	stable	55.5664
ENSMUST00000035854	2.80665	1.8577e-17	stable	85.6921
ENSMUST00000021929	2.70226	1.92288e-17	stable	76.3934
ENSMUST00000159876	3.18323	2.08336e-17	stable	73.3976
ENSMUST00000212637	1.90732	2.08336e-17	stable	79.1655
ENSMUST00000210529	2.54886	2.1116e-17	stable	65.4335
ENSMUST00000072008	2.86034	2.44134e-17	stable	80.6561
ENSMUST00000110281	3.27422	2.72934e-17	stable	55.8156
ENSMUST00000072847	2.48968	2.84442e-17	stable	72.2203
ENSMUST00000032233	2.068	3.13418e-17	stable	40.826
ENSMUST00000198948	2.81561	3.2575e-17	stable	67.275
ENSMUST00000030152	2.82964	3.35822e-17	stable	70.9258
ENSMUST00000110894	1.83696	3.35822e-17	stable	60.9585
ENSMUST00000005952	2.86076	3.40045e-17	stable	59.5346
ENSMUST00000167550	2.43285	3.7198e-17	stable	75.4641
ENSMUST00000170134	2.73167	3.7198e-17	stable	55.6574
ENSMUST00000075220	2.49762	3.95704e-17	stable	41.781
ENSMUST00000223375	3.10968	4.04197e-17	stable	57.2489
ENSMUST00000029777	3.10001	4.04197e-17	stable	67.2023
ENSMUST00000115750	2.64087	4.06379e-17	stable	78.6135
ENSMUST00000030248	2.85387	4.36953e-17	stable	74.5653
ENSMUST00000012348	4.11073	4.47357e-17	stable
ENSMUST00000134661	2.6625	4.62794e-17	stable	46.3597
ENSMUST00000202157	3.18974	5.0724e-17	stable	80.0794
ENSMUST00000027374	2.8867	5.19198e-17	stable	45.8141
ENSMUST00000095126	3.17915	5.42781e-17	stable	63.3622
ENSMUST00000061866	2.67516	5.50663e-17	stable	78.7167
ENSMUST00000216625	2.57701	6.16557e-17	stable
ENSMUST00000062684	2.31662	6.31166e-17	stable	49.2057
ENSMUST00000178105	2.16906	7.3761e-17	stable	63.7619
ENSMUST00000191513	2.84798	7.3761e-17	stable	76.6348
ENSMUST00000049355	2.13055	8.09262e-17	stable	55.0274
ENSMUST00000179859	2.60164	8.43484e-17	stable	45.6043
ENSMUST00000030581	2.1277	8.48969e-17	stable	64.9722
ENSMUST00000089430	2.07297	8.94829e-17	stable	52.813
ENSMUST00000187391	2.49691	9.50184e-17	stable	83.6335
ENSMUST00000075654	2.80732	1.02388e-16	stable	68.3449
ENSMUST00000053830	2.60437	1.02388e-16	stable	60.7795
ENSMUST00000099274	2.58296	1.04056e-16	stable	63.0413
ENSMUST00000081399	2.94526	1.06122e-16	stable	74.3119
ENSMUST00000052648	2.16291	1.25561e-16	stable	43.7569
ENSMUST00000114682	3.10111	1.34492e-16	stable	72.251
ENSMUST00000105912	3.57779	1.40164e-16	stable
ENSMUST00000145220	2.91488	1.45742e-16	stable	44.6812
ENSMUST00000155939	2.69648	1.56978e-16	stable	63.4216
ENSMUST00000120929	2.215	1.76623e-16	stable	53.7647
ENSMUST00000033692	2.38132	1.89284e-16	stable	61.1807
ENSMUST00000177325	2.82122	1.92194e-16	stable	73.9761
ENSMUST00000048945	2.86575	2.45367e-16	stable	77.2837
ENSMUST00000042452	2.29615	2.57926e-16	stable	63.2775
ENSMUST00000085614	2.34365	2.74617e-16	stable	59.5394
ENSMUST00000115391	2.35903	2.92927e-16	stable	65.1159
ENSMUST00000188439	2.74495	3.06009e-16	stable	38.4259
ENSMUST00000016106	2.65387	3.07473e-16	stable	47.2028
ENSMUST00000205694	1.74371	3.1538e-16	stable	72.7424
ENSMUST00000078471	2.71076	3.18708e-16	stable	54.7071
ENSMUST00000046647	2.96206	3.52663e-16	stable	46.7341
ENSMUST00000174088	1.86346	3.6315e-16	stable	72.2389
ENSMUST00000021375	2.87177	3.8538e-16	stable	60.0122
ENSMUST00000091579	-1.33016	4.00681e-16	unstable	49.6023
ENSMUST00000216932	2.90298	4.24838e-16	stable
ENSMUST00000018714	2.69224	4.54032e-16	stable	74.9898
ENSMUST00000163172	2.47984	4.63737e-16	stable	64.3697
ENSMUST00000108204	2.73028	4.63737e-16	stable	33.0578
ENSMUST00000034046	2.16373	5.5701e-16	stable	71.5593
ENSMUST00000236947	2.44187	5.99564e-16	stable	73.6233
ENSMUST00000180052	2.78481	6.20018e-16	stable	74.3474
ENSMUST00000020550	2.25387	7.15917e-16	stable	38.3044
ENSMUST00000087557	2.90172	7.43246e-16	stable	68.1247
ENSMUST00000105354	2.40554	7.84288e-16	stable	88.2525
ENSMUST00000134455	2.75773	8.50631e-16	stable	77.8784
ENSMUST00000023707	1.68786	8.60234e-16	stable	72.4612
ENSMUST00000149825	2.80493	8.79718e-16	stable	63.5054
ENSMUST00000046656	2.89775	8.79718e-16	stable	46.9136
ENSMUST00000084241	3.69793	9.11501e-16	stable	49.3939
RMER1A_dup1717	2.99419	9.18452e-16	stable
ENSMUST00000106968	2.1545	1.1022e-15	stable	76.8475
ENSMUST00000066949	2.38575	1.13816e-15	stable	77.9536
ENSMUST00000018988	2.46173	1.2986e-15	stable	73.5765
ENSMUST00000114493	2.23032	1.30587e-15	stable	69.8264
ENSMUST00000056949	-1.45567	1.33447e-15	unstable	45.799
ENSMUST00000065692	1.83938	1.48673e-15	stable	68.5582
ENSMUST00000042172	1.88148	1.50635e-15	stable	69.113
ENSMUST00000029132	2.23641	1.7371e-15	stable	63.6961
ENSMUST00000020775	2.6121	1.74122e-15	stable	35.0323
ENSMUST00000120108	3.13974	1.79878e-15	stable	91.6788
ENSMUST00000028984	2.778	2.13536e-15	stable	72.4003
ENSMUST00000009435	1.89008	2.28964e-15	stable	58.8889
ENSMUST00000170373	2.51344	2.28964e-15	stable	81.5708
ENSMUST00000107903	2.8019	2.33472e-15	stable	73.9488
ENSMUST00000044089	2.57843	2.33472e-15	stable	49.4772
ENSMUST00000145969	2.38842	2.63201e-15	stable	79.935
ENSMUST00000034261	4.29018	2.70861e-15	stable	80.2778
ENSMUST00000106043	1.80535	2.70861e-15	stable	67.1481
ENSMUST00000238567	2.556	2.7529e-15	stable	52.4625
ENSMUST00000031967	2.5798	2.81009e-15	stable	38.8791
B3_dup66373	2.17236	2.99982e-15	stable
ENSMUST00000032898	1.75628	3.07705e-15	stable	61.9825
ENSMUST00000093914	2.3756	3.12622e-15	stable	57.1291
ENSMUST00000069562	1.78035	3.27414e-15	stable	50.4784
ENSMUST00000056474	1.57066	3.42718e-15	stable	70.982
ENSMUST00000073674	2.95915	3.53667e-15	stable	23.0513
ENSMUST00000185758	3.05401	3.74073e-15	stable	89.3079
ENSMUST00000128384	2.80041	4.00118e-15	stable	68.9543
ENSMUST00000107556	1.4619	4.05933e-15	stable	79.5692
ENSMUST00000078832	2.39301	4.47042e-15	stable	68.4972
ENSMUST00000027884	2.98488	5.60765e-15	stable	80.7964
ENSMUST00000103076	2.64187	5.76221e-15	stable	80.2239
ENSMUST00000085114	2.61301	5.93825e-15	stable	77.7262
ENSMUST00000106068	2.27934	5.95406e-15	stable	64.4261
ENSMUST00000082396	1.97731	6.74267e-15	stable
ENSMUST00000075552	3.31235	6.87693e-15	stable
ENSMUST00000079773	2.32334	7.71117e-15	stable	74.7619
ENSMUST00000038027	2.58064	7.96764e-15	stable	76.9818
ENSMUST00000035673	2.08627	8.1025e-15	stable	53.5997
ENSMUST00000041314	1.92153	8.79612e-15	stable	68.0039
ENSMUST00000022808	1.87018	9.07713e-15	stable	44.0686
ENSMUST00000109955	2.98498	9.46559e-15	stable	54.3496
ENSMUST00000108317	2.27438	1.0393e-14	stable	79.8753
ENSMUST00000102927	2.56451	1.05003e-14	stable	56.143
ENSMUST00000043062	2.02539	1.13523e-14	stable	84.9337
L2_dup12450	2.06781	1.1486e-14	stable
ENSMUST00000211288	2.19383	1.20118e-14	stable	59.6781
ENSMUST00000021620	2.80987	1.21185e-14	stable	71.77
ENSMUST00000111993	2.72206	1.26121e-14	stable	45.5433
ENSMUST00000095267	2.49273	1.27423e-14	stable	37.6203
ENSMUST00000099329	1.56101	1.31462e-14	stable	60.5347
ENSMUST00000034452	2.90544	1.33975e-14	stable	71.1457
ENSMUST00000115409	2.94169	1.47449e-14	stable	41.9234
ENSMUST00000235278	2.26125	1.50835e-14	stable	65.0072
ENSMUST00000084949	2.5184	1.69699e-14	stable	31.3034
ENSMUST00000155425	3.61095	1.76669e-14	stable
ENSMUST00000020965	2.12851	1.96118e-14	stable	63.6063
ENSMUST00000022537	2.52263	2.15664e-14	stable	35.4856
ENSMUST00000106788	3.15331	2.16644e-14	stable	54.5151
ENSMUST00000034473	2.06816	2.5248e-14	stable	66.8609
ENSMUST00000123331	2.46058	2.5248e-14	stable	86.2434
ENSMUST00000164950	2.64031	2.52658e-14	stable	33.9977
ENSMUST00000238729	2.20971	2.53157e-14	stable	72.9562
ENSMUST00000087315	2.15312	3.16597e-14	stable	66.1606
ENSMUST00000123987	2.78262	3.17875e-14	stable	76.3439
ENSMUST00000051706	1.43647	3.51273e-14	stable	72.3457
ENSMUST00000029915	2.95144	3.86095e-14	stable	63.7681
ENSMUST00000172433	2.26186	3.86922e-14	stable	48.9894
ENSMUST00000057254	1.67786	3.90244e-14	stable	76.1624
ENSMUST00000049703	2.44667	4.10758e-14	stable	76.3459
ENSMUST00000226671	3.14162	4.38972e-14	stable	76.3543
ENSMUST00000169658	2.15506	4.5184e-14	stable	65.6635
ENSMUST00000233506	2.09451	4.5184e-14	stable	43.609
ENSMUST00000119972	1.49929	4.88352e-14	stable	73.1363
ENSMUST00000212436	2.41543	5.09919e-14	stable	66.2115
ENSMUST00000052854	2.8361	6.20504e-14	stable	79.6474
ENSMUST00000039922	2.03401	6.96589e-14	stable	46.3176
ENSMUST00000046004	2.80364	7.02607e-14	stable	44.7616
ENSMUST00000113767	1.99667	7.11893e-14	stable	78.5617
ENSMUST00000020754	-1.17446	7.25553e-14	unstable	65.2331
ENSMUST00000064550	2.98403	7.40666e-14	stable	71.4994
ENSMUST00000110372	2.26046	7.91232e-14	stable	79.5748
ENSMUST00000198051	2.36202	7.9334e-14	stable	56.3086
ENSMUST00000049927	2.87878	8.23677e-14	stable
ENSMUST00000102862	1.98651	8.5314e-14	stable	74.2728
ENSMUST00000041763	1.86999	8.78694e-14	stable	63.7474
ENSMUST00000055944	1.82619	8.80486e-14	stable	76.6032
ENSMUST00000114401	2.42605	8.92284e-14	stable	62.9687
ENSMUST00000024026	2.34181	8.96951e-14	stable	45.8077
ENSMUST00000125417	2.95463	9.34481e-14	stable	77.1837
ENSMUST00000152501	3.07727	1.01158e-13	stable	78.9242
ENSMUST00000207063	2.86478	1.05585e-13	stable	61.0411
ENSMUST00000114132	2.11576	1.11088e-13	stable	75.4463
ENSMUST00000060188	1.23963	1.11267e-13	stable	59.1838
ENSMUST00000138959	3.4906	1.14688e-13	stable
ENSMUST00000096371	2.15281	1.2579e-13	stable	63.3549
ENSMUST00000045674	2.54099	1.2656e-13	stable	68.7731
ENSMUST00000095691	2.54711	1.36647e-13	stable	75.1579
ENSMUST00000028938	2.34126	1.44717e-13	stable	49.8366
ENSMUST00000143971	1.79464	1.47805e-13	stable	66.4166
ENSMUST00000059448	2.80764	1.84493e-13	stable	64.5011
ENSMUST00000187546	2.81929	1.86551e-13	stable	73.8121
ENSMUST00000057236	2.08558	1.94608e-13	stable	55.3077
ENSMUST00000216521	2.18248	2.12339e-13	stable
ENSMUST00000112268	2.47637	2.2143e-13	stable	43.5511
ENSMUST00000031766	2.61533	2.34597e-13	stable	41.9143
ENSMUST00000038868	1.79048	2.37275e-13	stable	73.4213
ENSMUST00000205437	1.97883	2.41715e-13	stable	80.414
ENSMUST00000103242	-1.21122	2.627e-13	unstable	59.1253
ENSMUST00000207016	2.82883	2.7364e-13	stable	70.0759
ENSMUST00000186949	2.89616	2.81791e-13	stable	77.6025
ENSMUST00000174510	2.94917	2.8616e-13	stable	30.6139
ENSMUST00000231188	2.30929	3.01191e-13	stable
MT2A_dup9367	3.33555	3.0947e-13	stable
ENSMUST00000049040	3.00893	3.21029e-13	stable	73.5807
ENSMUST00000001963	1.8861	3.28427e-13	stable	65.8846
ENSMUST00000034109	1.43832	3.32435e-13	stable	72.0667
ENSMUST00000143677	2.97986	3.3856e-13	stable	49.3434
ENSMUST00000132201	2.82989	3.51557e-13	stable	33.4969
ENSMUST00000040217	1.69815	3.64154e-13	stable	62.748
ENSMUST00000050785	4.80855	3.71779e-13	stable
ENSMUST00000200392	2.26326	3.77904e-13	stable	64.3005
ENSMUST00000184543	2.54655	3.89737e-13	stable	81.1463
ENSMUST00000020804	1.67349	4.13391e-13	stable	54.156
ENSMUST00000134197	2.62214	4.22745e-13	stable	66.668
ENSMUST00000031935	1.35892	4.30847e-13	stable	74.4349
L3_dup7918	2.76279	4.4931e-13	stable
ENSMUST00000042251	1.94243	4.882e-13	stable	77.9492
ENSMUST00000077159	2.73605	4.92202e-13	stable	69.0072
ENSMUST00000103184	2.75624	5.16369e-13	stable	34.1219
ENSMUST00000187467	1.78494	5.34228e-13	stable	77.1505
MIR_dup10345	3.45681	5.52063e-13	stable
ENSMUST00000189531	2.74255	5.94948e-13	stable	45.303
ENSMUST00000028834	1.64583	6.06755e-13	stable	71.4382
ENSMUST00000124745	2.20916	6.33757e-13	stable	78.2323
RMER1B_dup446	3.07062	6.69577e-13	stable
ENSMUST00000052596	3.2718	7.03159e-13	stable	64.5477
ENSMUST00000070980	2.93341	7.1456e-13	stable	58.1502
ENSMUST00000096573	1.32757	7.1784e-13	stable	74.9695
ENSMUST00000146114	2.53126	7.54949e-13	stable	70.0984
ENSMUST00000031838	2.18262	7.63986e-13	stable	60.0741
ENSMUST00000092430	2.73389	8.5612e-13	stable	47.1532
ENSMUST00000027856	1.6809	8.94484e-13	stable	70.3585
ENSMUST00000200020	2.98174	9.31688e-13	stable	73.0769
ENSMUST00000014220	-1.35299	9.31688e-13	unstable	52.0918
ENSMUST00000074679	2.79553	1.01614e-12	stable	78.2156
ENSMUST00000018572	2.93133	1.01684e-12	stable	76.5501
ENSMUST00000074058	2.3329	1.10811e-12	stable	47.1465
ENSMUST00000172856	2.26878	1.16299e-12	stable	54.9574
ENSMUST00000131699	1.9004	1.27515e-12	stable	72.3993
ENSMUST00000107213	2.79437	1.43544e-12	stable	82.0036
MTC-int_dup3029	3.20032	1.56043e-12	stable
ENSMUST00000109746	2.95633	1.64997e-12	stable	78.0098
ENSMUST00000124863	2.26082	1.67259e-12	stable	81.9977
ENSMUST00000118963	2.69022	1.71265e-12	stable	80.404
B4_dup47986	2.78577	1.78021e-12	stable
ENSMUST00000214158	2.82757	1.80195e-12	stable	53.5185
ENSMUST00000117917	2.28079	1.87361e-12	stable	77.1599
ENSMUST00000108504	2.3182	2.23337e-12	stable	34.9425
ENSMUST00000155309	3.85093	2.23337e-12	stable
ENSMUST00000236301	2.50991	2.26411e-12	stable	38.22
ENSMUST00000051509	2.04717	2.32268e-12	stable	56.7613
ENSMUST00000229623	2.21337	2.32268e-12	stable
ENSMUST00000126303	3.38516	2.65648e-12	stable
ENSMUST00000080231	3.09454	2.66723e-12	stable	71.8018
ENSMUST00000205903	2.21725	2.75993e-12	stable	77.6963
ENSMUST00000143206	2.15111	2.80064e-12	stable	62.6163
ENSMUST00000001599	1.43035	2.83073e-12	stable	75.4518
ENSMUST00000022386	2.1998	2.89257e-12	stable	58.5261
ENSMUST00000075141	2.34936	2.95654e-12	stable	49.7159
ENSMUST00000035100	1.94329	2.96232e-12	stable	69.3355
ENSMUST00000036854	1.95157	3.00492e-12	stable	42.9465
ENSMUST00000067673	2.01619	3.22511e-12	stable	83.8964
ENSMUST00000031900	1.34844	3.25452e-12	stable	70.155
ENSMUST00000048824	1.26363	3.33782e-12	stable	80.2043
ENSMUST00000222874	2.41792	3.50156e-12	stable	62.7771
ENSMUST00000113990	3.07206	3.64084e-12	stable	79.949
ENSMUST00000236889	2.49568	4.03007e-12	stable	42.7303
ENSMUST00000061455	1.50294	4.1684e-12	stable	75.8077
ENSMUST00000071077	2.82416	4.30882e-12	stable	86.5262
ENSMUST00000034612	-0.993073	4.451e-12	unstable	70.2165
ENSMUST00000169687	2.11251	4.53794e-12	stable	67.8997
ENSMUST00000055915	-1.44976	4.55524e-12	unstable	35.0168
ENSMUST00000234468	2.61862	4.6511e-12	stable	72.6435
ENSMUST00000206398	2.19965	4.67863e-12	stable	77.1368
ENSMUST00000199678	2.51898	4.67863e-12	stable	80.3358
ENSMUST00000169241	2.38514	4.95305e-12	stable	53.9632
ENSMUST00000154543	2.5839	5.46529e-12	stable	48.7929
ENSMUST00000221069	2.62692	5.47077e-12	stable	58.125
ENSMUST00000028935	3.89842	5.53069e-12	stable
ENSMUST00000185057	2.60648	5.64907e-12	stable	59.127
ENSMUST00000234781	2.44592	5.69475e-12	stable	75.5689
ENSMUST00000129484	2.43319	5.70024e-12	stable	81.1558
ENSMUST00000078976	1.80685	5.873e-12	stable	31.8294
ENSMUST00000040746	-1.02205	6.02332e-12	unstable	52.725
ENSMUST00000165133	2.20402	6.2412e-12	stable	35.1716
ENSMUST00000178979	2.40922	6.90912e-12	stable	40.744
ENSMUST00000135698	1.96982	6.99923e-12	stable	60.9405
ENSMUST00000235307	2.46433	7.05363e-12	stable	78.2704
ENSMUST00000169214	4.08989	7.13156e-12	stable
ENSMUST00000021412	1.70801	7.29875e-12	stable	67.3027
ENSMUST00000203869	2.85861	7.35766e-12	stable	64.3122
ENSMUST00000049308	3.15699	7.39873e-12	stable	75.9091
ENSMUST00000143822	2.75576	7.8219e-12	stable	43.574
ENSMUST00000053180	3.49896	7.8219e-12	stable
ENSMUST00000033585	1.43412	7.89621e-12	stable	79.4075
ENSMUST00000203499	2.22067	8.06969e-12	stable	69.681
ENSMUST00000066905	2.22346	8.87303e-12	stable	74.5667
ENSMUST00000067976	3.16906	9.09832e-12	stable
ENSMUST00000224635	1.76493	9.18486e-12	stable	59.2001
ENSMUST00000086738	2.91179	9.69751e-12	stable	53.0392
ENSMUST00000105177	3.37201	9.95071e-12	stable
ENSMUST00000107590	2.50659	1.02654e-11	stable	46.5486
ENSMUST00000127944	2.9174	1.04571e-11	stable
ENSMUST00000210331	2.40289	1.1775e-11	stable	72.7358
ENSMUST00000057113	2.69516	1.21055e-11	stable	41.1161
ENSMUST00000009157	1.3308	1.31688e-11	stable	43.2438
ENSMUST00000195628	2.07307	1.31814e-11	stable	82.5397
ENSMUST00000119824	2.62557	1.32992e-11	stable	57.2857
ENSMUST00000030412	2.32291	1.40244e-11	stable	75.8034
ENSMUST00000176010	1.08744	1.48316e-11	stable	63.9782
ENSMUST00000023530	1.519	1.50011e-11	stable	64.8239
ENSMUST00000222740	3.16163	1.69901e-11	stable	75.5495
Lx8_dup17799	3.20003	1.80128e-11	stable
ENSMUST00000065977	1.42855	1.84386e-11	stable	78.7824
ENSMUST00000238662	3.6716	2.02988e-11	stable
ENSMUST00000106644	1.67782	2.07444e-11	stable	81.6906
ENSMUST00000065216	-0.985459	2.09065e-11	unstable	36.9903
ENSMUST00000027232	2.07269	2.14307e-11	stable	48.1481
ENSMUST00000214302	1.94881	2.14749e-11	stable
ENSMUST00000191110	2.76465	2.15356e-11	stable	75.8373
ENSMUST00000034817	3.38891	2.21136e-11	stable	88.2407
ENSMUST00000034856	-1.37468	2.38448e-11	unstable	43.6514
ENSMUST00000200692	1.96746	2.40533e-11	stable	27.5296
RLTR45_dup537	2.61924	2.43259e-11	stable
ENSMUST00000109086	2.45529	2.52844e-11	stable	42.6272
ENSMUST00000202574	1.67047	2.54037e-11	stable	60.645
ENSMUST00000002013	1.34614	2.54265e-11	stable	76.2238
ENSMUST00000131940	2.98319	2.57863e-11	stable	61.6858
ENSMUST00000194783	3.07035	2.62678e-11	stable
MER58D_dup16	2.27005	2.67663e-11	stable
ENSMUST00000173867	-1.06681	2.67926e-11	unstable	52.2144
ENSMUST00000101358	2.74498	2.72726e-11	stable	85.1502
ENSMUST00000114959	1.633	2.74095e-11	stable	73.0607
ENSMUST00000106715	2.20965	3.01358e-11	stable	67.6244
ENSMUST00000036155	1.29853	3.04628e-11	stable	70.011
ENSMUST00000099123	2.17131	3.45576e-11	stable	60.4807
ENSMUST00000179569	-1.16504	3.51857e-11	unstable	36.8283
ENSMUST00000050487	5.75855	3.6996e-11	stable
ENSMUST00000052374	2.41673	3.74626e-11	stable	52.7193
ENSMUST00000090487	2.11653	3.8993e-11	stable	76.8681
ENSMUST00000017193	1.6665	4.05736e-11	stable	75.5447
ENSMUST00000036682	2.80121	4.2098e-11	stable	47.7941
ENSMUST00000117687	3.46644	4.44788e-11	stable
ENSMUST00000194984	2.7945	4.74525e-11	stable	50.873
ENSMUST00000034834	2.74528	4.791e-11	stable	80.0468
ENSMUST00000082411	1.75006	5.14278e-11	stable
ENSMUST00000022548	1.45412	5.16825e-11	stable	67.4595
ENSMUST00000056460	1.62015	5.24251e-11	stable	57.5969
ENSMUST00000070210	2.62675	5.39473e-11	stable	50.7981
ENSMUST00000232095	2.12728	5.80443e-11	stable	52.0377
ENSMUST00000140840	-1.5457	5.91697e-11	unstable	67.1643
ENSMUST00000095668	2.49949	6.12101e-11	stable	72.6252
ENSMUST00000066510	3.131	7.0313e-11	stable
ENSMUST00000043150	3.04337	7.2497e-11	stable	50
ENSMUST00000030475	2.84074	7.33636e-11	stable
ENSMUST00000029485	1.333	7.63379e-11	stable	65.2761
ENSMUST00000045730	1.62955	7.70373e-11	stable	66.0183
ENSMUST00000136883	2.90409	8.0422e-11	stable	84.0805
ENSMUST00000102877	2.41053	8.14818e-11	stable	55.7483
ENSMUST00000000127	2.5933	8.2695e-11	stable	58.6704
ENSMUST00000238329	2.38788	8.74302e-11	stable	52.5477
ENSMUST00000048792	3.40147	8.83868e-11	stable
ENSMUST00000152420	2.74817	9.02906e-11	stable	90.9722
ENSMUST00000119865	2.59183	9.02906e-11	stable	60.8333
ENSMUST00000031437	2.6192	9.76333e-11	stable	77.165
ENSMUST00000036904	1.09695	9.77374e-11	stable	47.3044
ENSMUST00000180036	1.61751	9.8899e-11	stable	26.2266
ENSMUST00000077916	1.35973	1.1353e-10	stable	48.0469
ENSMUST00000171115	2.74968	1.15087e-10	stable	68.1106
ENSMUST00000100757	1.46853	1.20719e-10	stable	66.2082
ENSMUST00000017864	2.27603	1.23767e-10	stable	56.0561
ENSMUST00000125871	3.1105	1.23823e-10	stable
ENSMUST00000179554	-1.07395	1.35571e-10	unstable	22.1881
ENSMUST00000238487	3.88813	1.36784e-10	stable
ENSMUST00000105358	2.25891	1.374e-10	stable	88.462
ENSMUST00000027125	2.12903	1.44455e-10	stable	19.9141
ENSMUST00000096482	2.93864	1.47334e-10	stable	48.7464
ENSMUST00000201984	2.95688	1.53805e-10	stable
ENSMUST00000028286	2.78966	1.68511e-10	stable	49.4781
ENSMUST00000099547	1.77361	1.70032e-10	stable	63.1415
ENSMUST00000208118	3.08763	1.7022e-10	stable	59.4048
ENSMUST00000065896	2.21786	1.88843e-10	stable	46.1565
MLT1D_dup3137	2.86	1.88843e-10	stable
ENSMUST00000236525	2.4656	1.95694e-10	stable	57.1844
ENSMUST00000062990	2.12016	1.96903e-10	stable	91.2564
ENSMUST00000210714	2.41643	2.00495e-10	stable	65.3532
ENSMUST00000204487	3.51625	2.11487e-10	stable	73.2143
ENSMUST00000089011	2.89993	2.21165e-10	stable	71.7391
ENSMUST00000094434	3.19528	2.27026e-10	stable
ENSMUST00000052832	1.62597	2.27026e-10	stable	71.9274
ENSMUST00000022616	3.15518	2.30673e-10	stable	70
ENSMUST00000209518	2.29165	2.34134e-10	stable	70.1463
ENSMUST00000177163	1.44614	2.38244e-10	stable	54.4152
ENSMUST00000135865	2.49648	2.40415e-10	stable	97.0588
ENSMUST00000182634	2.84616	2.40639e-10	stable	81.6154
ENSMUST00000027965	1.62863	2.87323e-10	stable	48.7741
ENSMUST00000034162	1.64374	2.90975e-10	stable	76.1418
ENSMUST00000010985	2.06712	2.95623e-10	stable	61.3224
ENSMUST00000106434	2.35999	2.98302e-10	stable	69.2851
ENSMUST00000031778	2.51034	3.22313e-10	stable	77.3148
ENSMUST00000046589	1.97719	3.23217e-10	stable	41.5998
ENSMUST00000164965	2.09371	3.56509e-10	stable	67.6897
ENSMUST00000061099	1.85765	3.64187e-10	stable	72.4937
ENSMUST00000062638	2.08173	3.71413e-10	stable	79.7065
ENSMUST00000030245	2.02262	3.76635e-10	stable	66.0746
ENSMUST00000102861	1.9234	3.76635e-10	stable	71.7558
ENSMUST00000042576	2.34938	3.80109e-10	stable	52.8478
ENSMUST00000023062	-1.08334	3.80552e-10	unstable	60.1745
ENSMUST00000029651	2.91277	3.87594e-10	stable
ENSMUST00000114863	2.64226	3.87594e-10	stable	61.4461
ENSMUST00000125257	2.58382	3.99115e-10	stable	68.658
ENSMUST00000081260	2.04349	4.01275e-10	stable	78.4204
ENSMUST00000113278	2.41884	4.02774e-10	stable	74.588
ENSMUST00000171340	2.59375	4.5301e-10	stable	53.4632
RMER1C_dup5038	2.84182	4.58686e-10	stable
ENSMUST00000073575	3.32912	5.201e-10	stable
ENSMUST00000239145	2.13755	5.20177e-10	stable	79.2351
ENSMUST00000023344	1.87964	5.2535e-10	stable	42.4826
ENSMUST00000023351	-1.29109	5.64615e-10	unstable	47.6658
ENSMUST00000060251	1.47074	5.75134e-10	stable	28.6131
ENSMUST00000033933	1.57708	5.85472e-10	stable	44.3068
ENSMUST00000097651	2.18526	5.92896e-10	stable	66.2963
ENSMUST00000078897	2.9146	5.98009e-10	stable
ENSMUST00000114735	3.39859	6.12931e-10	stable
ENSMUST00000134926	2.82664	6.19488e-10	stable	84.4465
ENSMUST00000025377	2.71949	6.21391e-10	stable	65.9091
ENSMUST00000114859	3.15443	6.65516e-10	stable
ENSMUST00000033524	2.06645	6.76188e-10	stable	62.2983
ENSMUST00000130396	1.87055	7.02791e-10	stable	74.0126
ENSMUST00000045016	1.90293	7.20714e-10	stable	42.5189
ENSMUST00000027830	3.62453	7.36163e-10	stable
ENSMUST00000071308	2.53406	7.39739e-10	stable	60.799
ENSMUST00000106998	2.15585	7.5123e-10	stable	84.7689
ENSMUST00000022345	2.19095	7.63721e-10	stable	41.4845
ENSMUST00000066352	3.39259	7.65794e-10	stable
ENSMUST00000070649	2.60637	7.835e-10	stable	60.8822
ENSMUST00000029785	1.57984	8.15614e-10	stable	70.7093
ENSMUST00000040609	-1.05996	8.48294e-10	unstable	57.3457
ENSMUST00000118207	2.91223	8.9506e-10	stable	73.7522
ENSMUST00000142407	1.9042	8.98386e-10	stable	36.9115
ENSMUST00000237805	2.80917	9.1577e-10	stable
ENSMUST00000103098	2.3512	9.24803e-10	stable	67.8241
ENSMUST00000085450	3.32879	9.45395e-10	stable
ENSMUST00000215696	1.70303	9.81778e-10	stable	62.7792
ENSMUST00000113602	3.69165	9.81778e-10	stable
ENSMUST00000137933	2.04847	9.81778e-10	stable	41.5651
ENSMUST00000160664	2.04021	9.81778e-10	stable	51.9006
ENSMUST00000143107	1.19215	9.91292e-10	stable	40.5346
ENSMUST00000178196	2.66555	9.97407e-10	stable	41.9811
ENSMUST00000225023	1.24403	1.03131e-09	stable	66.0816
ENSMUST00000206816	1.99096	1.04771e-09	stable	73.5671
RMER17C-int_dup1710	3.06525	1.04771e-09	stable
ENSMUST00000115747	2.63471	1.09972e-09	stable
ENSMUST00000053743	2.78586	1.15215e-09	stable	60.181
ENSMUST00000205098	1.70704	1.15493e-09	stable	74.9077
ENSMUST00000190406	3.19399	1.16414e-09	stable	73.1884
ENSMUST00000082392	1.47198	1.21862e-09	stable
ENSMUST00000115447	1.44084	1.32085e-09	stable	67.7441
ENSMUST00000119215	2.50301	1.39929e-09	stable	85.1648
ENSMUST00000230568	3.8898	1.40677e-09	stable	56.5734
ENSMUST00000058093	1.58757	1.41535e-09	stable	55.8569
ENSMUST00000225905	2.02409	1.49077e-09	stable	70.9112
ENSMUST00000081828	-1.24767	1.60297e-09	unstable	49.7258
ENSMUST00000110408	-0.682184	1.63139e-09	unstable	70.4711
RSINE1_dup45566	2.50959	1.64187e-09	stable
ENSMUST00000130504	2.79495	1.64717e-09	stable	67.4601
ENSMUST00000223342	2.78817	1.64717e-09	stable
ENSMUST00000166599	1.27518	1.65363e-09	stable	68.4645
Lx4A_dup5198	3.0421	1.74674e-09	stable
ENSMUST00000059466	2.45844	1.75668e-09	stable	64.772
ENSMUST00000102580	2.11531	1.75668e-09	stable	70.1798
ENSMUST00000019470	2.00023	1.77988e-09	stable	48.3131
ENSMUST00000100969	2.971	1.83483e-09	stable	77.2727
ENSMUST00000238647	2.84293	1.86726e-09	stable
ENSMUST00000090025	3.74999	1.86726e-09	stable
ENSMUST00000189704	-0.926138	1.91261e-09	unstable	14.2677
ENSMUST00000111867	2.46517	2.00744e-09	stable
ENSMUST00000050567	2.72152	2.01505e-09	stable	63.3972
ENSMUST00000049294	1.39652	2.03434e-09	stable	59.0626
ENSMUST00000058865	2.1617	2.04261e-09	stable	75.8111
ENSMUST00000137078	2.40426	2.07166e-09	stable	77.1272
ENSMUST00000139727	1.72349	2.13661e-09	stable	76.462
ENSMUST00000136250	2.62536	2.18556e-09	stable	54.6016
ENSMUST00000156384	1.64317	2.18556e-09	stable	75.3629
ENSMUST00000106805	2.9788	2.23169e-09	stable	85.3571
MTE2b_dup10240	2.46243	2.49041e-09	stable
ENSMUST00000234107	1.9599	2.50418e-09	stable	70.6123
ENSMUST00000177950	2.55835	2.67629e-09	stable
ENSMUST00000175844	3.22269	2.7238e-09	stable
ENSMUST00000029803	1.22126	2.76308e-09	stable	32.8122
ENSMUST00000137182	2.78949	2.82944e-09	stable	82.619
ENSMUST00000230348	1.06878	2.84335e-09	stable
ENSMUST00000025563	1.71873	2.91624e-09	stable	64.578
ENSMUST00000074366	2.58237	3.01264e-09	stable
ENSMUST00000110082	-1.33292	3.01264e-09	unstable	57.4583
ENSMUST00000082402	1.10661	3.07558e-09	stable
ENSMUST00000006587	2.43751	3.11074e-09	stable	55.6903
ENSMUST00000101269	2.34312	3.15817e-09	stable	68.75
ENSMUST00000206861	3.63269	3.16404e-09	stable
MLT2B3_dup1145	1.96397	3.16404e-09	stable
ENSMUST00000023917	2.77878	3.18726e-09	stable	68.8578
ENSMUST00000109568	2.94698	3.23517e-09	stable	48.3333
ENSMUST00000079324	1.61354	3.23632e-09	stable	72.5908
ENSMUST00000060041	1.88634	3.24801e-09	stable	54.3505
ENSMUST00000079464	3.12032	3.28759e-09	stable	20.0817
ENSMUST00000052702	1.90861	3.5042e-09	stable	61.4334
ENSMUST00000076587	1.9949	3.60192e-09	stable	52.1398
ENSMUST00000033683	4.15682	3.66595e-09	stable
RMER1B_dup5659	3.12422	3.66595e-09	stable
ENSMUST00000026827	2.73553	3.69581e-09	stable
ENSMUST00000138502	1.21517	3.72165e-09	stable	63.6076
ENSMUST00000118472	2.33904	3.76808e-09	stable	57.6987
ENSMUST00000039021	2.04015	3.844e-09	stable	44.4696
ENSMUST00000205422	2.73102	3.88152e-09	stable	77.5758
ENSMUST00000041500	2.26473	3.91259e-09	stable	77.4921
ENSMUST00000202703	1.887	4.34037e-09	stable	57.5764
ENSMUST00000028963	2.51384	4.37064e-09	stable	72.5944
ENSMUST00000201688	2.38467	4.53563e-09	stable	64.7803
ENSMUST00000096314	1.90891	4.53632e-09	stable	77.3217
ENSMUST00000211623	-1.13012	4.64424e-09	unstable	52.6596
ENSMUST00000173460	2.7019	4.71426e-09	stable	87.8571
RLTR9E_dup284	2.07067	4.76248e-09	stable
ENSMUST00000021329	1.63922	4.76546e-09	stable	64.8351
ENSMUST00000209542	3.25428	5.20165e-09	stable
ENSMUST00000189185	2.83546	5.21618e-09	stable	52.4978
ENSMUST00000227729	1.06946	5.34169e-09	stable	76.1796
ENSMUST00000196929	2.16286	5.69657e-09	stable	73.4717
ENSMUST00000053956	1.46762	5.69657e-09	stable	58.889
ENSMUST00000207766	1.95118	5.75349e-09	stable	51.2191
ENSMUST00000221374	1.95383	5.80733e-09	stable	61.0057
ENSMUST00000031261	2.74603	5.90932e-09	stable	87.4359
ENSMUST00000164211	2.58003	6.01959e-09	stable
ENSMUST00000113755	1.96497	6.20324e-09	stable	79.6166
ENSMUST00000219230	2.62201	6.21208e-09	stable	55.8923
ENSMUST00000160893	1.80312	6.63177e-09	stable	57.7369
ENSMUST00000105440	2.39998	6.83941e-09	stable	57.5
ENSMUST00000001583	1.56804	6.95192e-09	stable	46.9878
ENSMUST00000117146	1.80007	7.01772e-09	stable	47.3307
ENSMUST00000082408	1.09467	7.3715e-09	stable
ORR1F_dup12049	2.6587	7.37469e-09	stable
ENSMUST00000028382	1.53249	7.39509e-09	stable	34.8413
ENSMUST00000209623	1.49296	7.47862e-09	stable	52.6737
ENSMUST00000113610	3.77912	7.5509e-09	stable
ENSMUST00000174064	3.1392	7.69279e-09	stable
ENSMUST00000050258	3.32111	7.80683e-09	stable
ENSMUST00000059889	2.29428	7.89139e-09	stable	53.6992
ENSMUST00000131315	2.95074	8.63001e-09	stable
ENSMUST00000212003	2.00111	8.7012e-09	stable	81.164
ENSMUST00000099121	2.9046	8.88295e-09	stable
ENSMUST00000217538	3.49023	9.03247e-09	stable
ENSMUST00000107070	1.9388	9.3106e-09	stable	78.5513
ENSMUST00000168937	1.56111	9.46767e-09	stable	54.2321
ENSMUST00000178178	-1.0962	1.01861e-08	unstable	12.6194
ENSMUST00000046384	3.00571	1.0256e-08	stable
ENSMUST00000142826	2.07332	1.03353e-08	stable	60.8336
ENSMUST00000238039	1.97179	1.04086e-08	stable	62.906
ENSMUST00000209004	1.7957	1.06923e-08	stable	64.9053
ENSMUST00000082414	1.31961	1.07883e-08	stable
ENSMUST00000202622	3.13605	1.08404e-08	stable	52.2146
ENSMUST00000065793	2.29376	1.11869e-08	stable	62.5661
ENSMUST00000037722	1.9325	1.13501e-08	stable	56.1263
ENSMUST00000188052	2.26774	1.15001e-08	stable	63.8258
ENSMUST00000235929	2.4732	1.15976e-08	stable	75.4337
ENSMUST00000029355	3.05105	1.19199e-08	stable
ENSMUST00000107836	1.92107	1.2143e-08	stable	59.0709
ENSMUST00000040538	-1.13538	1.23735e-08	unstable	67.3552
ENSMUST00000236020	2.87613	1.24763e-08	stable	73.0519
ENSMUST00000102499	2.28589	1.27271e-08	stable	83.5248
ENSMUST00000235476	2.23643	1.32153e-08	stable	56.0372
ENSMUST00000106153	1.3846	1.34007e-08	stable	48.5943
ENSMUST00000022009	-1.20941	1.364e-08	unstable	23.0117
ENSMUST00000107218	2.40548	1.37721e-08	stable	82.9487
ENSMUST00000153913	2.78222	1.38149e-08	stable
ENSMUST00000102897	1.46348	1.48302e-08	stable	72.6763
ENSMUST00000185436	3.69922	1.50061e-08	stable	95
ENSMUST00000214287	1.57049	1.50264e-08	stable	71.2553
ENSMUST00000114363	2.62516	1.54274e-08	stable	63.0303
ENSMUST00000082409	1.08318	1.54732e-08	stable
ENSMUST00000125387	2.50347	1.55142e-08	stable	74.5833
ENSMUST00000017610	1.53402	1.57316e-08	stable	74.7778
ENSMUST00000194660	2.50666	1.58244e-08	stable	59.2446
ENSMUST00000125656	3.33239	1.58327e-08	stable
ENSMUST00000072249	1.90359	1.58327e-08	stable	74.7237
ENSMUST00000062182	1.79278	1.60327e-08	stable	61.7724
ENSMUST00000020413	-1.05471	1.61155e-08	unstable	46.3433
ENSMUST00000172637	2.23349	1.61155e-08	stable	62.5
ENSMUST00000100396	2.19238	1.6131e-08	stable	64.7475
ENSMUST00000024970	-1.20788	1.61524e-08	unstable	63.658
ENSMUST00000102476	3.13637	1.62247e-08	stable
ENSMUST00000061597	2.83979	1.67302e-08	stable	40.6593
B4A_dup54499	3.26882	1.6997e-08	stable
ENSMUST00000110917	1.5213	1.79415e-08	stable	67.6961
ERVB7_1-LTR_MM_dup691	3.11176	1.81633e-08	stable
ENSMUST00000171317	2.60836	1.82308e-08	stable	56.0606
ENSMUST00000071537	2.98778	1.83791e-08	stable	90.9091
ENSMUST00000047144	2.90916	1.87281e-08	stable
ENSMUST00000172898	2.90253	1.89684e-08	stable
ENSMUST00000028309	1.81547	1.92084e-08	stable	51.0547
ENSMUST00000215326	2.96365	1.96791e-08	stable	73.8889
ENSMUST00000188335	2.51559	1.97731e-08	stable	76.9231
ENSMUST00000125794	1.8678	1.97751e-08	stable	56.2457
ENSMUST00000018506	-1.67181	1.9947e-08	unstable	13.9341
ENSMUST00000054226	1.96928	2.00699e-08	stable	68.4917
ENSMUST00000208457	2.87996	2.03072e-08	stable	85.8526
ENSMUST00000171798	2.27854	2.04315e-08	stable	55.5053
ENSMUST00000105357	2.48391	2.1648e-08	stable	83.8956
ENSMUST00000102657	-1.30614	2.24187e-08	unstable	64.2352
ENSMUST00000043382	-1.08255	2.27161e-08	unstable	42.1439
ENSMUST00000037422	2.82398	2.27425e-08	stable
ENSMUST00000001116	2.59278	2.31045e-08	stable
ENSMUST00000112172	2.20125	2.32533e-08	stable	45.6889
ENSMUST00000047630	2.06062	2.33054e-08	stable	46.8987
ENSMUST00000100026	1.47387	2.33054e-08	stable	72.9364
ENSMUST00000129934	2.25764	2.36365e-08	stable	82.4036
ENSMUST00000201316	2.10468	2.36578e-08	stable	79.1353
ENSMUST00000067741	2.51505	2.37248e-08	stable	54.7258
ENSMUST00000165720	2.33765	2.39805e-08	stable	57.1044
ENSMUST00000047186	2.65633	2.39805e-08	stable
ENSMUST00000217335	3.06954	2.39934e-08	stable
ENSMUST00000052904	2.42907	2.40949e-08	stable	64.4886
ENSMUST00000047206	2.12196	2.43314e-08	stable	70.6313
ENSMUST00000161576	2.36239	2.49646e-08	stable	66.502
ENSMUST00000186845	2.46705	2.57636e-08	stable	79.5556
ENSMUST00000219791	2.90228	2.65348e-08	stable	65.7754
ENSMUST00000043785	2.35465	2.68431e-08	stable	68.2353
RMER15_dup4997	3.50436	2.72714e-08	stable
ENSMUST00000190661	2.76562	2.87488e-08	stable	86.6776
RMER1A_dup2657	2.91903	3.02762e-08	stable
ENSMUST00000076037	2.8246	3.09075e-08	stable	67
ENSMUST00000114100	1.66528	3.12406e-08	stable	76.5335
ENSMUST00000113980	2.45583	3.14254e-08	stable	71.1538
ENSMUST00000115114	2.42711	3.19358e-08	stable	43.1818
ENSMUST00000116238	1.72508	3.24243e-08	stable	77.2984
ENSMUST00000045793	2.02807	3.24243e-08	stable	59.489
ENSMUST00000182047	1.53376	3.27408e-08	stable	63.5004
ENSMUST00000222821	-1.41406	3.31474e-08	unstable	57.9564
ENSMUST00000131937	2.78404	3.33963e-08	stable
ENSMUST00000228277	1.76956	3.34156e-08	stable	60.8197
ENSMUST00000036744	2.3204	3.46148e-08	stable	69.501
ENSMUST00000063219	-0.813563	3.47059e-08	unstable	50.1673
ENSMUST00000231612	2.41226	3.47152e-08	stable	36.8478
ENSMUST00000115231	4.74536	3.52003e-08	stable
ENSMUST00000109865	2.19059	3.59896e-08	stable	27.7778
ENSMUST00000107978	1.85766	3.6854e-08	stable	76.4732
ENSMUST00000167959	2.28104	3.72873e-08	stable	36.9697
ENSMUST00000033830	2.43955	3.81883e-08	stable	87.5992
MTEa_dup5047	2.89366	3.83644e-08	stable
ENSMUST00000162943	2.54478	3.83968e-08	stable	49.0683
ENSMUST00000152239	2.64092	3.89863e-08	stable	42.7803
ENSMUST00000166282	1.58242	3.94877e-08	stable	45.8404
ENSMUST00000006764	-1.24404	4.01575e-08	unstable	62.6799
ENSMUST00000101146	1.51773	4.14254e-08	stable	58.5431
ENSMUST00000050493	1.45478	4.16523e-08	stable	84.3495
ENSMUST00000102498	3.87765	4.32824e-08	stable	75.5981
ENSMUST00000168665	-1.19932	4.33061e-08	unstable	71.1821
ENSMUST00000005769	3.932	4.39479e-08	stable
ENSMUST00000028918	1.32708	4.64689e-08	stable	70.0008
ENSMUST00000047305	2.08839	4.67295e-08	stable	81.5431
ENSMUST00000009036	-1.14929	4.6916e-08	unstable	67.5426
ENSMUST00000213312	2.24641	4.75244e-08	stable	59.4352
ENSMUST00000050067	3.27278	4.75508e-08	stable
ENSMUST00000025668	2.75079	4.82235e-08	stable	84.0895
ENSMUST00000127388	1.6928	4.87415e-08	stable	74.9001
ENSMUST00000172679	2.77554	4.99253e-08	stable
ENSMUST00000076155	2.24811	5.10718e-08	stable	67.7219
ENSMUST00000149349	2.75883	5.16451e-08	stable	86.4253
ENSMUST00000191441	3.31138	5.33001e-08	stable
ENSMUST00000219572	2.0696	5.4082e-08	stable	73.2496
ENSMUST00000099691	1.62769	5.42446e-08	stable	80.586
ENSMUST00000022293	-1.238	5.45078e-08	unstable	54.5077
ENSMUST00000115860	2.6084	5.75105e-08	stable	55.4167
ENSMUST00000064571	2.18913	5.77929e-08	stable	66.6256
ENSMUST00000204653	1.56209	5.77929e-08	stable	31.2213
ENSMUST00000201595	1.86117	5.85418e-08	stable	84.9485
ENSMUST00000130785	2.48897	5.92529e-08	stable	58.3333
ENSMUST00000008826	4.37064	6.06716e-08	stable
ENSMUST00000070532	5.70195	6.06716e-08	stable
ENSMUST00000124565	-1.23882	6.15124e-08	unstable	69.968
ENSMUST00000176765	2.98321	6.34001e-08	stable
ENSMUST00000167721	3.42174	6.69726e-08	stable	29.8237
ENSMUST00000150620	2.94238	6.70398e-08	stable
ENSMUST00000080583	3.92605	6.7315e-08	stable
ENSMUST00000082237	2.09343	6.90795e-08	stable	43.1624
ENSMUST00000033691	3.3992	6.90795e-08	stable
ENSMUST00000239373	1.499	7.26943e-08	stable	62.5483
ENSMUST00000001716	-1.11562	7.36986e-08	unstable	43.1673
ENSMUST00000213503	3.20615	7.61503e-08	stable
ENSMUST00000087445	-1.08125	7.6554e-08	unstable	22.6849
ENSMUST00000062824	2.35436	7.81928e-08	stable	78.387
ENSMUST00000115364	2.22686	7.83983e-08	stable	60.9498
B1_Mur4_dup30341	2.21371	7.83983e-08	stable
ENSMUST00000016670	-1.28627	7.92968e-08	unstable	34.2712
ENSMUST00000047978	2.02689	8.0347e-08	stable	34.8737
RLTR9D_dup334	2.6559	8.11275e-08	stable
ENSMUST00000048319	1.60832	8.14805e-08	stable	79.4918
ENSMUST00000080123	1.49826	8.24121e-08	stable	77.193
ENSMUST00000001964	2.35189	8.31144e-08	stable	62.7649
ENSMUST00000087638	3.80279	8.31639e-08	stable
ENSMUST00000034541	2.06402	8.38473e-08	stable	45.1567
ENSMUST00000190831	1.94762	8.41691e-08	stable	63.4806
ENSMUST00000026188	1.43503	8.4794e-08	stable	52.7959
ENSMUST00000165743	2.66445	8.55145e-08	stable
ENSMUST00000214715	3.52566	8.83331e-08	stable
ENSMUST00000112573	2.6851	9.12161e-08	stable	36.0743
ENSMUST00000060330	-1.08103	9.12766e-08	unstable	41.3355
ENSMUST00000086199	3.21034	9.18614e-08	stable	75.8566
ENSMUST00000120632	3.01572	9.19796e-08	stable
ENSMUST00000198389	2.56766	9.3293e-08	stable	66.4708
ENSMUST00000024042	-1.22664	9.47068e-08	unstable	51.3847
ENSMUST00000097227	1.7072	9.62391e-08	stable	63.2756
ENSMUST00000212523	1.28162	9.90738e-08	stable	73.0951
ENSMUST00000105355	2.32346	1.00605e-07	stable	88.0608
ENSMUST00000050471	-0.921325	1.00605e-07	unstable	30.1316
ENSMUST00000038223	-1.38906	1.01251e-07	unstable	68.5966
ENSMUST00000199318	3.92541	1.01324e-07	stable
ENSMUST00000063562	1.30325	1.01459e-07	stable	62.5277
ENSMUST00000076831	2.73525	1.03453e-07	stable
ENSMUST00000231885	2.5088	1.03982e-07	stable	36.6071
MURVY-LTR_dup123	2.76127	1.05987e-07	stable
ENSMUST00000123865	1.60261	1.06127e-07	stable	51.8331
ENSMUST00000115788	2.60977	1.09161e-07	stable
ENSMUST00000227120	-1.75895	1.10449e-07	unstable	67.3861
ENSMUST00000154550	2.15066	1.11913e-07	stable	76.2637
ENSMUST00000106151	2.18506	1.13855e-07	stable	45.8928
ENSMUST00000048402	1.60341	1.13911e-07	stable	58.0241
ENSMUST00000028293	2.04699	1.14542e-07	stable	77.0328
ENSMUST00000202913	2.01405	1.19834e-07	stable	73.6235
ENSMUST00000225388	1.77562	1.21959e-07	stable	63.2818
MLT1L_dup246	2.7422	1.2516e-07	stable
ENSMUST00000059155	2.66983	1.28584e-07	stable
ENSMUST00000092888	-1.1594	1.2867e-07	unstable	76.2028
ENSMUST00000033519	1.94593	1.28872e-07	stable	53.4773
ENSMUST00000037014	2.15282	1.29682e-07	stable	65.2298
ENSMUST00000023089	2.12812	1.31574e-07	stable	47.9936
ENSMUST00000122181	1.59986	1.31727e-07	stable	62.608
ENSMUST00000178511	2.35782	1.31972e-07	stable	64.6154
ENSMUST00000108458	2.33523	1.34565e-07	stable	55.5347
ENSMUST00000097527	1.64428	1.35349e-07	stable	52.7937
ENSMUST00000116517	2.62189	1.35726e-07	stable	64.4075
ENSMUST00000015157	1.6755	1.36566e-07	stable	68.7313
ENSMUST00000085422	1.75347	1.40605e-07	stable	62.3429
ENSMUST00000107000	2.61378	1.42737e-07	stable	66.068
ENSMUST00000219839	2.42601	1.44122e-07	stable
ENSMUST00000073081	-1.19144	1.46981e-07	unstable	45.02
ENSMUST00000050551	3.77207	1.49908e-07	stable
ENSMUST00000050003	2.13293	1.49908e-07	stable	77.3345
ENSMUST00000144629	-1.28568	1.50887e-07	unstable	25.3534
ENSMUST00000118968	2.13672	1.51434e-07	stable	74.0624
ENSMUST00000027877	1.26467	1.54355e-07	stable	68.0348
ENSMUST00000079597	1.61632	1.55552e-07	stable	68.803
ENSMUST00000022881	2.78312	1.56452e-07	stable	72.5
ENSMUST00000132189	2.18276	1.57257e-07	stable	52.5996
ENSMUST00000040008	2.16603	1.60579e-07	stable	46.4286
ENSMUST00000179894	2.24929	1.60579e-07	stable	64.4608
ENSMUST00000041758	1.55386	1.63692e-07	stable	61.0564
ENSMUST00000178631	2.63223	1.64814e-07	stable	85.3845
ENSMUST00000134862	3.08874	1.66282e-07	stable
ENSMUST00000122154	3.93565	1.66551e-07	stable
ENSMUST00000028842	1.67631	1.6766e-07	stable	77.9231
ENSMUST00000166615	2.65994	1.6766e-07	stable	82.3747
ENSMUST00000211116	4.10353	1.69689e-07	stable
ENSMUST00000108086	1.88019	1.74672e-07	stable	57.611
ENSMUST00000029252	-0.930349	1.74729e-07	unstable	47.7297
ENSMUST00000023599	2.34239	1.78069e-07	stable	39.1
ENSMUST00000003922	2.27151	1.85389e-07	stable	61.0013
ENSMUST00000044581	3.49124	1.85423e-07	stable
ENSMUST00000109936	2.18254	1.8754e-07	stable	94.2857
ENSMUST00000154737	3.49498	1.95684e-07	stable	72.2944
ENSMUST00000014445	-1.05762	1.95893e-07	unstable	45.0491
ENSMUST00000043843	2.8316	1.98404e-07	stable	57.0175
ENSMUST00000030851	-0.904714	2.08698e-07	unstable	77.6583
ENSMUST00000100723	1.21341	2.08698e-07	stable	69.8507
ENSMUST00000176683	1.15261	2.09738e-07	stable	67.9635
L1ME3E_dup314	2.79158	2.12224e-07	stable
ENSMUST00000028102	2.86197	2.14086e-07	stable
ENSMUST00000204548	3.28828	2.25125e-07	stable	84.5238
ENSMUST00000164955	2.80694	2.26951e-07	stable
ENSMUST00000069537	1.64704	2.31618e-07	stable	63.466
ENSMUST00000168073	-1.15627	2.31618e-07	unstable	59.092
ENSMUST00000167364	1.94066	2.38402e-07	stable	57.1097
ENSMUST00000046831	1.72929	2.45555e-07	stable	41.8901
ENSMUST00000235530	4.83658	2.49165e-07	stable
RLTR49_dup194	3.10838	2.53052e-07	stable
ENSMUST00000077968	2.14265	2.53964e-07	stable	72.8507
ENSMUST00000028071	1.96662	2.55082e-07	stable	50.5226
ENSMUST00000103041	2.36217	2.59868e-07	stable	33.6111
ENSMUST00000034342	-1.32013	2.59868e-07	unstable	5.3463
ENSMUST00000135643	2.91486	2.62846e-07	stable	80.7692
ENSMUST00000230221	2.51574	2.70884e-07	stable	77.8006
ENSMUST00000118788	-1.2075	2.75475e-07	unstable	25.0516
ENSMUST00000063548	3.29431	2.81591e-07	stable	58.0508
ENSMUST00000032934	1.6701	2.83723e-07	stable	64.0894
ENSMUST00000046856	2.14291	2.84275e-07	stable	53.0797
ENSMUST00000109974	3.54944	2.87799e-07	stable
ENSMUST00000183915	4.0064	2.94294e-07	stable
ENSMUST00000125303	2.59694	2.94831e-07	stable	73.9144
ENSMUST00000163595	2.74316	2.99948e-07	stable	43.5593
ENSMUST00000082405	1.01786	3.01787e-07	stable
ENSMUST00000057716	-0.887047	3.02053e-07	unstable	67.4546
ENSMUST00000062356	3.06631	3.03287e-07	stable
L1Md_T_dup18258	3.31629	3.03572e-07	stable
L2a_dup22274	2.82354	3.13594e-07	stable
ENSMUST00000214740	3.13362	3.15068e-07	stable
ENSMUST00000034742	-1.3803	3.1635e-07	unstable	33.7242
ORR1A2_dup9358	2.41403	3.19833e-07	stable
ENSMUST00000113344	3.36885	3.20511e-07	stable
ENSMUST00000109333	1.61564	3.23097e-07	stable	67.1548
ENSMUST00000161011	1.39655	3.23097e-07	stable	67.3886
ENSMUST00000097958	3.66595	3.29657e-07	stable
ENSMUST00000213633	3.0041	3.32185e-07	stable
ENSMUST00000024762	-1.04206	3.331e-07	unstable	54.8268
ENSMUST00000231681	2.69177	3.38346e-07	stable	56.1285
ENSMUST00000054301	2.55466	3.40983e-07	stable
ENSMUST00000149469	3.42483	3.4744e-07	stable
ENSMUST00000095079	1.07866	3.51915e-07	stable	63.5087
ENSMUST00000137238	3.38414	3.56819e-07	stable
ENSMUST00000207182	3.52881	3.59511e-07	stable
ENSMUST00000041045	-0.993971	3.59724e-07	unstable	30.5281
ENSMUST00000026012	4.25199	3.62377e-07	stable
ENSMUST00000032373	3.29133	3.65384e-07	stable
ENSMUST00000185790	3.19256	3.67892e-07	stable
ENSMUST00000023580	1.59434	3.67892e-07	stable	62.4561
ENSMUST00000032561	2.20155	3.72573e-07	stable	65.0958
ENSMUST00000137822	2.41549	3.73304e-07	stable	47.5439
ENSMUST00000009693	-1.11795	3.75445e-07	unstable	8.08673
B4_dup32598	2.52266	3.8002e-07	stable
ENSMUST00000068944	2.96843	3.87855e-07	stable
ENSMUST00000109709	2.70002	3.92584e-07	stable	40.2991
ENSMUST00000135924	2.38805	3.98046e-07	stable	68.8388
ENSMUST00000094344	3.49075	4.01707e-07	stable
ENSMUST00000110506	1.43069	4.12587e-07	stable	60.8081
ENSMUST00000179234	1.70277	4.13987e-07	stable	72.9541
ENSMUST00000220212	2.43488	4.14752e-07	stable	74.1762
ENSMUST00000111911	2.47528	4.24408e-07	stable	86.204
ENSMUST00000095107	1.68234	4.24868e-07	stable	67.5543
L2c_dup9903	2.01425	4.26238e-07	stable
ENSMUST00000020941	1.25519	4.40712e-07	stable	74.2102
ENSMUST00000232505	3.01004	4.44072e-07	stable
ENSMUST00000049281	1.77048	4.45585e-07	stable	65.3509
ENSMUST00000140587	3.17405	4.45763e-07	stable
ENSMUST00000172693	2.33489	4.48949e-07	stable	63.7121
ENSMUST00000171010	-1.39491	4.51868e-07	unstable	33.2708
ENSMUST00000180033	-1.08934	4.58362e-07	unstable	60.959
ENSMUST00000025929	0.876051	4.6219e-07	stable	77.7588
ENSMUST00000095794	-1.62214	4.6219e-07	unstable	53.0378
ENSMUST00000026889	2.67132	4.65652e-07	stable
LTR33A_dup254	3.09546	4.74669e-07	stable
ENSMUST00000097801	3.05569	4.78151e-07	stable
ENSMUST00000026328	3.50102	4.78247e-07	stable	43.9006
ENSMUST00000143184	2.47883	4.78685e-07	stable
ENSMUST00000063166	1.90435	5.08267e-07	stable	58.0963
ENSMUST00000191678	1.03146	5.19586e-07	stable	81.8439
ENSMUST00000000090	-0.866192	5.22175e-07	unstable	55.7933
ENSMUST00000028803	3.39924	5.24416e-07	stable
ENSMUST00000005234	1.94081	5.25346e-07	stable	68.5396
ENSMUST00000034903	3.59539	5.26422e-07	stable
ENSMUST00000236985	2.40965	5.27554e-07	stable	46.7391
ENSMUST00000014891	1.36871	5.46769e-07	stable	67.8647
ENSMUST00000233210	2.32909	5.6361e-07	stable	50.2273
ENSMUST00000024270	-1.27597	5.63976e-07	unstable	25.6479
ENSMUST00000116317	3.5774	5.6734e-07	stable
ENSMUST00000219507	2.34555	5.81661e-07	stable	70.2685
ENSMUST00000045892	2.42206	5.82163e-07	stable	40.4545
ENSMUST00000078617	1.4408	5.93114e-07	stable	70.7823
ENSMUST00000169385	1.53477	5.95351e-07	stable	46.4023
ENSMUST00000236011	2.25301	5.95351e-07	stable	47.7778
ENSMUST00000029971	-0.934301	5.95351e-07	unstable	54.4881
ENSMUST00000179684	2.51707	6.0133e-07	stable	68.53
ENSMUST00000106724	3.21407	6.3484e-07	stable
ENSMUST00000023291	-1.66382	6.46541e-07	unstable	40.7694
ENSMUST00000154032	3.18279	6.51456e-07	stable
ENSMUST00000093993	1.8227	6.55895e-07	stable	90.7209
ENSMUST00000211136	1.94987	6.58129e-07	stable	72.0293
ENSMUST00000041761	2.7725	6.60822e-07	stable
ENSMUST00000106436	2.82354	6.69441e-07	stable	77.9101
ENSMUST00000205686	1.88359	6.91036e-07	stable	72.9888
ENSMUST00000139279	3.14356	7.00919e-07	stable
ENSMUST00000146330	2.21219	7.7987e-07	stable	72.9953
ENSMUST00000090339	1.48057	7.88761e-07	stable	44.9384
ENSMUST00000220127	2.04987	7.98092e-07	stable	42.3935
ENSMUST00000020768	0.741805	7.98504e-07	stable	78.3522
ENSMUST00000098365	2.33033	7.98771e-07	stable	83.9161
ENSMUST00000120194	0.98083	8.03178e-07	stable	63.2611
MURVY-LTR_dup1698	1.9822	8.13001e-07	stable
ENSMUST00000179116	2.93288	8.16014e-07	stable
ENSMUST00000029405	-0.82129	8.16824e-07	unstable	35.6729
ENSMUST00000113694	2.60682	8.16824e-07	stable	61.3095
ENSMUST00000144682	3.0627	8.16824e-07	stable
ENSMUST00000008036	0.840525	8.21248e-07	stable	59.6509
ENSMUST00000024779	1.92827	8.23107e-07	stable	43.8889
ENSMUST00000230564	3.19325	8.37412e-07	stable
RLTR9F_dup299	3.1658	8.38403e-07	stable
ENSMUST00000032336	2.68402	8.51412e-07	stable
ENSMUST00000089377	2.58217	8.69505e-07	stable
ENSMUST00000127042	3.73062	8.80209e-07	stable
ENSMUST00000018430	-0.964117	8.80563e-07	unstable	18.35
B3_dup53441	3.0363	9.10486e-07	stable
ENSMUST00000041705	1.81016	9.11253e-07	stable	70.8676
ENSMUST00000224982	2.27396	9.59578e-07	stable	56.0606
ENSMUST00000038073	-1.22376	9.63738e-07	unstable	75.8164
ENSMUST00000021674	4.18473	9.7048e-07	stable
ENSMUST00000102508	1.38761	9.70962e-07	stable	73.157
ENSMUST00000112206	3.09077	9.72144e-07	stable	61.9048
ENSMUST00000085435	2.49827	9.90265e-07	stable	81.1392
ENSMUST00000112207	3.01652	9.90265e-07	stable	66.4474
ENSMUST00000128185	2.60692	9.90265e-07	stable
ENSMUST00000165953	1.38216	9.90265e-07	stable	68.3559
ENSMUST00000223377	3.98547	9.97635e-07	stable
ENSMUST00000189788	-0.714279	1.01221e-06	unstable	42.2884
ENSMUST00000220395	2.5616	1.02185e-06	stable
ENSMUST00000020687	-1.61376	1.03523e-06	unstable	5.38585
ENSMUST00000194965	2.96439	1.03722e-06	stable	88.2286
ENSMUST00000237778	1.30173	1.03931e-06	stable	84.0747
ENSMUST00000102636	1.23779	1.0596e-06	stable	40.7332
ENSMUST00000026866	1.32458	1.09218e-06	stable	67.2146
B1F2_dup7564	1.66848	1.10799e-06	stable
ENSMUST00000038860	1.80768	1.12154e-06	stable	62.4802
ENSMUST00000098480	2.55221	1.13102e-06	stable	61.2453
ENSMUST00000217595	3.72017	1.13786e-06	stable
ENSMUST00000105951	3.04968	1.14206e-06	stable	78.1019
ENSMUST00000110362	1.77875	1.1481e-06	stable	56.1229
ENSMUST00000061885	3.10987	1.15343e-06	stable
ENSMUST00000219551	2.14746	1.17112e-06	stable	62.1487
ENSMUST00000114259	4.64251	1.18317e-06	stable
ENSMUST00000107108	1.23572	1.19691e-06	stable	69.2752
ENSMUST00000037064	2.94694	1.20065e-06	stable	68.0407
ENSMUST00000215066	2.49749	1.23739e-06	stable
ENSMUST00000032956	1.28905	1.25005e-06	stable	73.1078
ENSMUST00000111614	3.58318	1.26457e-06	stable
ENSMUST00000188507	3.30738	1.26457e-06	stable
ENSMUST00000045540	2.00036	1.2678e-06	stable	53.5244
RLTR9E_dup893	1.65837	1.29244e-06	stable
ENSMUST00000052286	1.9205	1.33193e-06	stable	74.8713
ENSMUST00000231954	2.1026	1.33326e-06	stable
ENSMUST00000216909	1.90152	1.34639e-06	stable	75.854
MT2A_dup1423	2.94541	1.35576e-06	stable
ENSMUST00000057897	1.82229	1.36124e-06	stable	68.5087
ENSMUST00000169415	-1.08929	1.37614e-06	unstable	28.9896
ENSMUST00000041736	2.70986	1.39104e-06	stable
ENSMUST00000053611	-0.808276	1.39966e-06	unstable	45.2483
ENSMUST00000160803	3.56008	1.41796e-06	stable
ENSMUST00000130645	1.24661	1.42901e-06	stable	66.9643
ENSMUST00000035732	-1.01665	1.44874e-06	unstable	26.9912
ENSMUST00000085319	1.99021	1.46731e-06	stable	50.5509
ENSMUST00000166837	3.09214	1.54014e-06	stable
ENSMUST00000098098	1.75624	1.56943e-06	stable	60.4161
ENSMUST00000010279	1.72409	1.58518e-06	stable	55.6766
ENSMUST00000028494	-1.40964	1.59349e-06	unstable	53.0234
ENSMUST00000035894	1.8176	1.60529e-06	stable	76.2166
ENSMUST00000115578	1.61186	1.61041e-06	stable	71.9686
ENSMUST00000160279	1.75256	1.62555e-06	stable	69.0613
ENSMUST00000172836	2.49087	1.64681e-06	stable	62.8618
L2_dup8774	1.98418	1.69011e-06	stable
ENSMUST00000080594	1.89297	1.69191e-06	stable	68.8783
ENSMUST00000137543	2.24989	1.69241e-06	stable	57.3144
ENSMUST00000098477	1.30532	1.69781e-06	stable	77.6421
ENSMUST00000238930	2.27751	1.71039e-06	stable	32.245
ENSMUST00000113083	-1.3882	1.73759e-06	unstable	28.6844
ENSMUST00000047005	-1.02903	1.81176e-06	unstable	57.4076
ENSMUST00000150806	2.63983	1.81811e-06	stable
ENSMUST00000029564	3.12878	1.81811e-06	stable
ENSMUST00000040655	6.884	1.82624e-06	stable
ENSMUST00000130798	3.28958	1.83178e-06	stable
ENSMUST00000023468	-1.1707	1.88868e-06	unstable	52.1339
ENSMUST00000046770	4.29507	1.92265e-06	stable
ENSMUST00000075162	2.9409	1.94648e-06	stable
ENSMUST00000021323	1.92819	1.94884e-06	stable	63.929
ENSMUST00000220443	2.21767	1.9566e-06	stable	69.2642
ENSMUST00000159210	3.64654	1.97169e-06	stable
ENSMUST00000039205	1.81213	1.97169e-06	stable	67.8932
ENSMUST00000007482	4.08887	1.98923e-06	stable
ENSMUST00000146758	1.97539	2.00874e-06	stable	79.3939
ENSMUST00000080492	0.848578	2.04523e-06	stable	65.5659
ENSMUST00000219856	2.55934	2.0879e-06	stable
ENSMUST00000086040	2.70248	2.13544e-06	stable
ENSMUST00000049620	2.55549	2.14991e-06	stable
RMER1B_dup463	2.68589	2.19245e-06	stable
ENSMUST00000105502	3.44538	2.24346e-06	stable
ENSMUST00000107013	2.3572	2.30965e-06	stable
RMER1B_dup6368	3.26502	2.31426e-06	stable
ENSMUST00000068519	2.72518	2.32417e-06	stable
ENSMUST00000105256	2.11152	2.32935e-06	stable	67.5789
ENSMUST00000057896	2.78822	2.3586e-06	stable
ENSMUST00000164479	1.80582	2.3721e-06	stable	81.7757
ENSMUST00000127791	2.0585	2.37612e-06	stable	66.1111
ENSMUST00000053086	1.84248	2.39403e-06	stable	62.2042
ENSMUST00000036647	2.31746	2.39731e-06	stable	43.1373
ENSMUST00000063278	6.83228	2.40102e-06	stable
ENSMUST00000220773	2.59479	2.41435e-06	stable
ENSMUST00000065978	-1.00944	2.43153e-06	unstable	38.8193
ENSMUST00000209117	1.36185	2.4831e-06	stable	56.6128
ENSMUST00000028128	1.63239	2.4831e-06	stable	77.2779
ENSMUST00000034049	4.06495	2.60504e-06	stable
ENSMUST00000152688	2.21127	2.65798e-06	stable	85.2288
ENSMUST00000024974	-1.3039	2.67334e-06	unstable	10.7052
ENSMUST00000150640	2.86837	2.6793e-06	stable	53.1136
ENSMUST00000126781	2.99166	2.68384e-06	stable
ENSMUST00000028256	-0.785578	2.73149e-06	unstable	45.2274
ENSMUST00000062047	1.73385	2.78058e-06	stable	42.111
ENSMUST00000047218	-1.58567	2.78281e-06	unstable	46.7303
ORR1F_dup17802	3.92262	2.81324e-06	stable
ENSMUST00000161401	2.02932	2.8212e-06	stable	52.5287
ENSMUST00000010280	1.61009	2.94091e-06	stable	43.8095
ENSMUST00000064910	-1.10015	2.94844e-06	unstable	79.2192
ENSMUST00000169464	2.97152	2.95606e-06	stable
ENSMUST00000106770	1.84528	2.96074e-06	stable	82.0936
ENSMUST00000132397	2.31659	2.98362e-06	stable	41.1111
ENSMUST00000144950	1.29232	3.00475e-06	stable	67.6313
ENSMUST00000045897	2.27775	3.0333e-06	stable	14.697
ENSMUST00000148399	3.19709	3.03809e-06	stable
ENSMUST00000028551	-1.31799	3.05374e-06	unstable	37.095
ENSMUST00000111268	-1.01978	3.05695e-06	unstable	49.0679
ENSMUST00000176463	2.49885	3.06309e-06	stable	79.697
ENSMUST00000223998	4.12581	3.07106e-06	stable
ENSMUST00000167377	1.42346	3.07614e-06	stable	53.9197
ENSMUST00000033163	1.87684	3.14053e-06	stable	40.4637
ENSMUST00000073104	1.62113	3.16412e-06	stable	59.2109
ENSMUST00000229064	2.27792	3.17388e-06	stable	35
ENSMUST00000051929	1.86334	3.18291e-06	stable	32.2125
ENSMUST00000101801	-1.22441	3.22394e-06	unstable	50.4597
ENSMUST00000008966	-1.08132	3.23106e-06	unstable	24.5296
ENSMUST00000137148	2.48103	3.2985e-06	stable
ENSMUST00000235400	2.40055	3.30805e-06	stable	68.5065
ENSMUST00000063324	-0.866962	3.33477e-06	unstable	52.8506
ENSMUST00000121096	-1.16318	3.39806e-06	unstable	26.546
ENSMUST00000061052	2.48695	3.42573e-06	stable
ENSMUST00000163903	1.64016	3.5166e-06	stable	79.2593
ENSMUST00000040227	1.48212	3.5166e-06	stable	65.5171
ENSMUST00000116440	2.87259	3.55133e-06	stable	64.9351
ENSMUST00000035849	-1.04616	3.65007e-06	unstable	43.4185
ENSMUST00000140653	2.42315	3.72308e-06	stable
ENSMUST00000203254	2.88896	3.72308e-06	stable	57.2222
PB1D7_dup4851	2.7822	3.72308e-06	stable
ENSMUST00000023268	-1.6714	3.74285e-06	unstable	41.9954
ENSMUST00000034265	0.830804	3.77885e-06	stable	76.777
B1F_dup37877	1.50254	3.8073e-06	stable
ENSMUST00000047170	3.69316	3.8077e-06	stable
L2_dup6270	2.24727	3.82092e-06	stable
ENSMUST00000109975	2.23007	3.84161e-06	stable
ENSMUST00000189456	1.98967	3.84592e-06	stable	71.6667
L1MDa_dup1423	2.68841	3.86901e-06	stable
ENSMUST00000029922	1.55444	3.8729e-06	stable	65.4521
ENSMUST00000090541	1.45581	3.98629e-06	stable	70.5882
ENSMUST00000220299	2.45458	4.00219e-06	stable
ENSMUST00000027264	0.871976	4.00219e-06	stable	69.5104
ENSMUST00000021297	1.4779	4.02024e-06	stable	49.1342
ENSMUST00000129773	3.0422	4.02024e-06	stable
ENSMUST00000216139	1.66965	4.0312e-06	stable	59.2535
ENSMUST00000226453	3.66095	4.03684e-06	stable
ENSMUST00000038447	-1.03968	4.03855e-06	unstable	56.7351
ENSMUST00000188313	-1.50617	4.06722e-06	unstable	57.9811
ENSMUST00000027215	1.84098	4.08923e-06	stable	45.6863
ENSMUST00000048162	1.65886	4.15614e-06	stable	50.4049
ENSMUST00000099278	1.05948	4.27031e-06	stable	71.4204
ENSMUST00000050552	2.40264	4.28164e-06	stable	60
ENSMUST00000109617	2.87387	4.32785e-06	stable
ENSMUST00000166032	3.14748	4.39491e-06	stable
ENSMUST00000033380	2.34965	4.46136e-06	stable	58.1169
ENSMUST00000220376	2.12459	4.47641e-06	stable	87.4904
PB1D11_dup15054	2.75584	4.49485e-06	stable
ENSMUST00000110438	3.53955	4.50471e-06	stable
ENSMUST00000165649	1.65129	4.57884e-06	stable	65.6
ENSMUST00000087514	-1.11745	4.61854e-06	unstable	31.8391
ENSMUST00000199531	0.887616	4.6546e-06	stable	80.3786
ENSMUST00000099145	2.68461	4.6641e-06	stable
ENSMUST00000092215	-1.12065	4.81734e-06	unstable	55.7054
ENSMUST00000236410	2.6702	4.81734e-06	stable
ENSMUST00000173478	2.58948	5.0068e-06	stable
ENSMUST00000031190	-1.32227	5.01759e-06	unstable	38.4162
ENSMUST00000117529	1.92624	5.02944e-06	stable	66.6748
ENSMUST00000036720	1.16812	5.10305e-06	stable	75.8229
ENSMUST00000032321	1.67065	5.13713e-06	stable	83.4912
ENSMUST00000088246	-1.03657	5.14947e-06	unstable	38.9214
ENSMUST00000220834	-1.16504	5.169e-06	unstable	75.2114
B2_Mm1t_dup10637	3.02351	5.19194e-06	stable
ENSMUST00000129169	4.08848	5.22767e-06	stable
RLTR9D_dup245	2.21223	5.40787e-06	stable
ENSMUST00000059680	1.88743	5.48988e-06	stable	39.4397
ENSMUST00000134550	-0.799708	5.49344e-06	unstable	36.4778
ENSMUST00000206865	2.99088	5.51503e-06	stable
ENSMUST00000130868	2.96452	5.52533e-06	stable
ENSMUST00000082437	-1.05469	5.63537e-06	unstable	18.234
ENSMUST00000023085	-1.03161	5.65603e-06	unstable	52.2022
B1F_dup14059	3.05434	5.70638e-06	stable
ENSMUST00000028932	3.6298	5.86516e-06	stable
ENSMUST00000109947	3.73609	5.91482e-06	stable
ENSMUST00000181515	1.56131	5.97674e-06	stable	69.0442
ENSMUST00000087328	2.74211	5.98609e-06	stable
ENSMUST00000115314	2.4261	5.98667e-06	stable	51.2801
Lx5c_dup10919	1.91985	6.00278e-06	stable
ENSMUST00000021933	2.99648	6.00278e-06	stable
ENSMUST00000218184	-1.35489	6.00278e-06	unstable	47.9263
ENSMUST00000034763	-1.09533	6.05768e-06	unstable	38.0582
ENSMUST00000112090	2.92811	6.0581e-06	stable
ENSMUST00000079125	1.20762	6.15093e-06	stable	51.0594
ENSMUST00000188630	3.25958	6.15651e-06	stable	73.6111
ENSMUST00000048490	-1.29165	6.22209e-06	unstable	45.8691
ENSMUST00000182080	2.38626	6.23145e-06	stable	80.4487
ENSMUST00000095440	1.56195	6.23145e-06	stable	57.6859
ENSMUST00000111920	1.99617	6.34711e-06	stable	64.381
ENSMUST00000185584	3.62461	6.41054e-06	stable
ENSMUST00000060133	0.847202	6.43252e-06	stable	77.6761
ENSMUST00000114336	-1.01443	6.49477e-06	unstable	64.8086
ENSMUST00000038374	2.63084	6.52189e-06	stable
ENSMUST00000165693	2.74607	6.53083e-06	stable
ENSMUST00000137669	2.90357	6.5438e-06	stable	75.641
ENSMUST00000229874	1.90246	6.5438e-06	stable	79.4444
ENSMUST00000063204	0.832155	6.60934e-06	stable	79.4371
ENSMUST00000180704	1.96265	6.72979e-06	stable	36.3016
ENSMUST00000051495	1.74844	6.79065e-06	stable	67.3939
ENSMUST00000037539	3.23279	6.82907e-06	stable
ENSMUST00000201292	2.46419	6.83512e-06	stable	50.7937
ENSMUST00000097944	2.1454	6.8992e-06	stable	57.3579
ENSMUST00000173281	3.17301	6.95889e-06	stable
ENSMUST00000033178	-1.19827	6.99466e-06	unstable	37.8941
ENSMUST00000153256	2.54892	7.16818e-06	stable
ENSMUST00000091927	2.83595	7.2867e-06	stable
ENSMUST00000049038	1.264	7.36114e-06	stable	46.1703
ENSMUST00000014457	-0.820526	7.40166e-06	unstable	47.7887
ENSMUST00000187304	1.94512	7.4709e-06	stable	69.1308
ENSMUST00000200100	2.64849	7.50837e-06	stable
ENSMUST00000232873	-1.40029	7.68096e-06	unstable	49.0055
ENSMUST00000204956	4.6383	7.68678e-06	stable
ENSMUST00000057910	1.99483	7.70634e-06	stable	43.5829
ENSMUST00000001179	2.86303	7.70634e-06	stable
ENSMUST00000075992	2.92367	7.83858e-06	stable	55
ENSMUST00000047951	2.77942	7.88401e-06	stable
ENSMUST00000022521	3.49508	7.98086e-06	stable
ENSMUST00000107778	1.18001	7.98086e-06	stable	67.252
ENSMUST00000113277	2.51878	8.01688e-06	stable	65.101
ENSMUST00000144531	1.11451	8.07406e-06	stable	63.5254
ENSMUST00000120213	2.93053	8.08748e-06	stable
ENSMUST00000021803	1.04886	8.10116e-06	stable	37.7957
ENSMUST00000147835	-1.17232	8.45072e-06	unstable	32.0197
ENSMUST00000034630	3.09081	8.5185e-06	stable
Lx9_dup42604	2.94005	8.64174e-06	stable
ENSMUST00000221904	3.03403	8.65106e-06	stable	55.8442
ENSMUST00000023869	1.14532	8.84007e-06	stable	50.1042
ENSMUST00000140679	2.6848	8.86805e-06	stable	55.404
ENSMUST00000186375	2.61676	8.92264e-06	stable
ENSMUST00000041110	1.95863	8.93237e-06	stable	82.6331
ENSMUST00000061537	-0.771135	8.96152e-06	unstable	59.4942
ENSMUST00000118735	3.17129	8.98094e-06	stable	87.1212
ENSMUST00000134077	2.80378	9.02751e-06	stable
ENSMUST00000099457	3.86817	9.04807e-06	stable
ENSMUST00000156481	-1.08477	9.06448e-06	unstable	20.1795
ENSMUST00000046937	0.838855	9.08095e-06	stable	76.4899
ENSMUST00000017911	1.72167	9.13692e-06	stable	60.0638
ENSMUST00000142623	-0.903375	9.14107e-06	unstable	75.4164
ENSMUST00000092966	-1.13228	9.14398e-06	unstable	23.6249
MLT1H_dup1652	2.88121	9.14398e-06	stable
ENSMUST00000005175	1.77737	9.15352e-06	stable	62.1652
ENSMUST00000050129	-0.962181	9.44022e-06	unstable	17.0471
ENSMUST00000114106	-1.46716	9.45085e-06	unstable	48.1934
ENSMUST00000115520	2.01248	9.51712e-06	stable	74.2125
ENSMUST00000040402	1.17815	9.59458e-06	stable	76.4176
ENSMUST00000107381	1.32188	9.6867e-06	stable	72.6228
MT2A_dup6680	2.18719	9.69651e-06	stable
ENSMUST00000109648	2.21123	9.70293e-06	stable
ENSMUST00000203034	2.83347	9.76225e-06	stable
ENSMUST00000178310	0.689441	9.76288e-06	stable	64.7013
ENSMUST00000000696	6.7246	9.76645e-06	stable
ENSMUST00000190108	3.10854	9.78976e-06	stable
ENSMUST00000121731	1.76593	9.97691e-06	stable	66.3225
ENSMUST00000182067	2.94777	1.00298e-05	stable	81.4489
ENSMUST00000159081	-1.10703	1.01788e-05	unstable	73.3033
ENSMUST00000162538	-1.59183	1.01925e-05	unstable	11.2995
ENSMUST00000081790	1.12878	1.0503e-05	stable	70
ENSMUST00000102632	1.58596	1.06372e-05	stable	62.779
ENSMUST00000034300	-0.843287	1.06697e-05	unstable	68.7079
ENSMUST00000097014	3.66212	1.08191e-05	stable
ENSMUST00000046114	0.897089	1.08594e-05	stable	72.3588
ENSMUST00000215037	3.3401	1.09959e-05	stable
ENSMUST00000061260	2.65891	1.09961e-05	stable
ENSMUST00000232092	2.78925	1.12636e-05	stable
ENSMUST00000031383	-0.798953	1.12945e-05	unstable	44.7098
ENSMUST00000072235	-0.75541	1.12945e-05	unstable	70.302
ENSMUST00000079306	-0.875633	1.15928e-05	unstable	80.2459
ENSMUST00000112737	-1.07506	1.17496e-05	unstable	72.9588
ERVB4_1-I_MM-int_dup169	3.20117	1.18093e-05	stable
ENSMUST00000034045	-1.83785	1.18093e-05	unstable	59.4701
ENSMUST00000104979	1.96464	1.18093e-05	stable	60.7504
RMER10A_dup4030	3.07508	1.19111e-05	stable
ENSMUST00000160905	1.30666	1.1918e-05	stable	72.625
ENSMUST00000058086	2.99104	1.19268e-05	stable
ENSMUST00000020493	1.36534	1.19526e-05	stable	75.8293
ENSMUST00000022476	-1.48395	1.21898e-05	unstable	61.8159
ENSMUST00000099985	-1.30734	1.22743e-05	unstable	24.4651
ENSMUST00000064740	-0.894312	1.23593e-05	unstable	24.248
ENSMUST00000040531	1.83691	1.25374e-05	stable
ENSMUST00000020103	-1.10282	1.26373e-05	unstable	30.7109
ENSMUST00000206868	2.49919	1.27245e-05	stable
ENSMUST00000052556	-1.17483	1.27273e-05	unstable	53.8836
ENSMUST00000133070	2.064	1.27348e-05	stable	63.4259
ENSMUST00000187170	2.11835	1.27634e-05	stable	52.7937
ENSMUST00000184497	2.62874	1.28014e-05	stable	61.3636
ENSMUST00000190620	2.28553	1.28559e-05	stable	71.25
ENSMUST00000209639	3.09215	1.29349e-05	stable
ENSMUST00000038053	2.85324	1.3022e-05	stable
ENSMUST00000030078	1.57355	1.30878e-05	stable	55.3195
ENSMUST00000046174	4.7887	1.32397e-05	stable
ENSMUST00000150736	1.37877	1.32715e-05	stable	60.9139
ENSMUST00000130356	2.02463	1.33527e-05	stable	88.604
ENSMUST00000030399	1.75975	1.34815e-05	stable	56.9048
ENSMUST00000045174	1.86086	1.35635e-05	stable	35.8063
RSINE1_dup43186	2.82788	1.36437e-05	stable
ENSMUST00000002379	-1.2092	1.37359e-05	unstable	52.6333
ENSMUST00000135771	2.54935	1.38047e-05	stable	78.8808
ENSMUST00000165148	-1.74263	1.38514e-05	unstable
ORR1B2_dup7303	3.16764	1.38714e-05	stable
ENSMUST00000131011	-0.821609	1.38991e-05	unstable	42.3401
ENSMUST00000064476	2.0115	1.39706e-05	stable	77.6816
ENSMUST00000145604	2.24251	1.40081e-05	stable	89.3939
ENSMUST00000024839	2.70103	1.40363e-05	stable
ENSMUST00000106129	3.16701	1.40363e-05	stable
ENSMUST00000207932	2.6072	1.40832e-05	stable
ENSMUST00000102652	1.54399	1.40866e-05	stable	63.9765
ENSMUST00000021217	1.7488	1.41796e-05	stable	77.3099
ENSMUST00000004622	2.04034	1.4303e-05	stable	57
L2a_dup4334	2.20205	1.45985e-05	stable
ENSMUST00000145283	2.51974	1.4657e-05	stable	77.3077
ENSMUST00000188204	2.07776	1.4657e-05	stable	44.5211
ENSMUST00000232642	2.96211	1.46765e-05	stable
ENSMUST00000052248	1.43918	1.47026e-05	stable	62.9612
ENSMUST00000199074	-0.918353	1.47515e-05	unstable	60.8517
Lx5_dup5904	2.63629	1.47515e-05	stable
ENSMUST00000113161	1.78033	1.47515e-05	stable	80.1235
ENSMUST00000089681	1.51107	1.48432e-05	stable	67.9394
ENSMUST00000081908	-0.970604	1.48682e-05	unstable	23.7596
ENSMUST00000236797	2.3983	1.49506e-05	stable	69.8711
ENSMUST00000215234	2.50101	1.50852e-05	stable
ENSMUST00000109961	-1.08634	1.51325e-05	unstable	6.69278
ENSMUST00000133375	2.83191	1.51406e-05	stable
ENSMUST00000213125	-1.14693	1.51693e-05	unstable
ENSMUST00000022145	-0.595599	1.52424e-05	unstable	76.2409
ENSMUST00000161204	-1.03882	1.53539e-05	unstable	41.6849
ENSMUST00000229952	2.16439	1.54391e-05	stable	58.3318
ENSMUST00000201877	2.24871	1.54533e-05	stable
ENSMUST00000105387	2.85144	1.54561e-05	stable	74.9694
ENSMUST00000031131	2.53892	1.55937e-05	stable
RLTR9B_dup202	3.89001	1.56363e-05	stable
ENSMUST00000143278	3.28076	1.56714e-05	stable
ENSMUST00000047498	-1.11715	1.5822e-05	unstable	13.571
ENSMUST00000054908	-1.01682	1.58568e-05	unstable	60.893
ENSMUST00000028735	2.75617	1.60221e-05	stable
ENSMUST00000167608	3.29998	1.62134e-05	stable	96.1538
ENSMUST00000186294	3.02396	1.64197e-05	stable
ENSMUST00000139167	1.93704	1.64565e-05	stable	66.5441
ENSMUST00000008582	1.85312	1.66948e-05	stable	57.5269
ENSMUST00000113127	2.27274	1.66948e-05	stable	38.8889
ENSMUST00000163469	3.22708	1.67713e-05	stable
ENSMUST00000002298	1.60027	1.71484e-05	stable	65.3859
ENSMUST00000079724	1.0764	1.73709e-05	stable	36.328
ENSMUST00000054145	1.27315	1.76631e-05	stable	57.7456
ENSMUST00000192384	2.7012	1.77491e-05	stable
ENSMUST00000172534	2.27783	1.7842e-05	stable	40
ENSMUST00000026459	-0.988034	1.81561e-05	unstable	80.324
ENSMUST00000034775	0.716289	1.82852e-05	stable	81.5804
ENSMUST00000143939	3.08607	1.83152e-05	stable
ENSMUST00000153687	2.81843	1.86831e-05	stable
ENSMUST00000111910	1.85064	1.87858e-05	stable	85.6181
ENSMUST00000030811	2.58857	1.87952e-05	stable
ENSMUST00000131307	2.89557	1.87952e-05	stable
ENSMUST00000223889	3.41706	1.9154e-05	stable
MER20B_dup459	2.61528	1.9154e-05	stable
ENSMUST00000203883	2.84417	1.9491e-05	stable	80.0931
ENSMUST00000030731	-1.57717	1.94926e-05	unstable	55.8999
ENSMUST00000074608	-1.09815	1.94926e-05	unstable	13.0375
ENSMUST00000036951	0.574452	1.98167e-05	stable	82.6474
ENSMUST00000054471	1.73446	1.99028e-05	stable	34.756
ENSMUST00000179797	1.50939	2.00943e-05	stable	0.600601
ENSMUST00000221422	-0.870924	2.03133e-05	unstable	69.7625
ENSMUST00000238425	2.13546	2.03169e-05	stable	77.3115
ENSMUST00000103195	-1.14055	2.03422e-05	unstable	40.3359
ENSMUST00000033468	2.5963	2.03422e-05	stable
ENSMUST00000235865	2.17056	2.04175e-05	stable	82.9545
ENSMUST00000023222	2.0161	2.0612e-05	stable	49.6296
L1MB3_dup4560	2.51585	2.07503e-05	stable
ENSMUST00000096053	1.97709	2.12726e-05	stable	52.2727
ENSMUST00000095529	2.88438	2.13465e-05	stable
ENSMUST00000068271	2.08038	2.14482e-05	stable	79.6992
ENSMUST00000020153	1.33101	2.15409e-05	stable	69.1154
ID_B1_dup77592	1.54137	2.21895e-05	stable
ENSMUST00000036996	1.02766	2.22539e-05	stable	78.793
ENSMUST00000091358	-1.07593	2.2259e-05	unstable	60.0554
ENSMUST00000110032	1.67642	2.22702e-05	stable	51.0816
ENSMUST00000184481	2.10459	2.25057e-05	stable	52.0833
ENSMUST00000055345	-1.51125	2.25116e-05	unstable	61.1674
ENSMUST00000025635	0.774185	2.25131e-05	stable	76.2813
ENSMUST00000154972	2.48329	2.27149e-05	stable
ENSMUST00000100672	2.06111	2.27436e-05	stable	69.9324
ENSMUST00000205776	1.34669	2.28099e-05	stable	70.9992
ENSMUST00000034988	-0.993269	2.28099e-05	unstable	21.8163
ENSMUST00000161310	-1.41278	2.28099e-05	unstable	18.517
ENSMUST00000225337	4.02201	2.3201e-05	stable
ENSMUST00000197489	3.50755	2.32452e-05	stable
ENSMUST00000073617	-1.09983	2.33485e-05	unstable	40.2416
ENSMUST00000237937	1.94255	2.38396e-05	stable	57.5499
ENSMUST00000227356	2.47944	2.4307e-05	stable	45
ENSMUST00000120157	3.01541	2.44218e-05	stable
ENSMUST00000115463	4.07257	2.47691e-05	stable
ENSMUST00000109864	1.66747	2.47691e-05	stable	42.5933
ENSMUST00000043605	1.65107	2.48478e-05	stable	68.6404
ENSMUST00000004200	-1.27146	2.49471e-05	unstable	39.6342
ENSMUST00000184915	1.69787	2.50213e-05	stable
ENSMUST00000204913	3.04615	2.52371e-05	stable	86.9892
ENSMUST00000135025	2.07391	2.52371e-05	stable	61.1829
ENSMUST00000121805	2.29319	2.56826e-05	stable	54.909
ENSMUST00000108353	-1.35355	2.59246e-05	unstable	44.0471
ENSMUST00000220257	2.74874	2.6123e-05	stable
ENSMUST00000090277	3.62341	2.64695e-05	stable
ENSMUST00000235821	2.4597	2.64695e-05	stable	70.7592
ENSMUST00000106965	2.18713	2.65931e-05	stable	86.3043
ENSMUST00000218327	3.48696	2.67545e-05	stable
ENSMUST00000116584	-0.973666	2.68157e-05	unstable	23.1562
ENSMUST00000102536	0.772061	2.70094e-05	stable	62.2773
ENSMUST00000221628	2.32178	2.72316e-05	stable	70.5169
ENSMUST00000145836	2.09579	2.73085e-05	stable	77.4603
ENSMUST00000237476	2.32434	2.74131e-05	stable
ENSMUST00000058534	-1.11901	2.77384e-05	unstable	16.8435
ENSMUST00000029833	-1.75193	2.77384e-05	unstable
ENSMUST00000198849	2.73488	2.77384e-05	stable
RLTR22_Mur_dup1841	4.7019	2.78616e-05	stable
ENSMUST00000042166	-1.22019	2.80141e-05	unstable	65.7989
ENSMUST00000156001	2.58272	2.81738e-05	stable
Lx2B2_dup3171	2.9531	2.83804e-05	stable
ENSMUST00000207540	2.21752	2.87562e-05	stable
ENSMUST00000227556	1.84428	2.87999e-05	stable	41.1111
MLT1F1-int_dup13	2.70405	2.88244e-05	stable
ENSMUST00000224694	1.565	2.94113e-05	stable	75.8919
ENSMUST00000232018	1.70839	2.94191e-05	stable	63.8444
L2a_dup22576	3.49454	2.95864e-05	stable
ENSMUST00000024595	2.69462	2.95941e-05	stable
ENSMUST00000199977	2.76152	2.97478e-05	stable
ENSMUST00000186314	2.9864	2.97617e-05	stable
ENSMUST00000102934	1.77496	2.98219e-05	stable	72.5758
ENSMUST00000133234	3.04249	2.98219e-05	stable
ENSMUST00000005292	2.40217	2.98657e-05	stable
ENSMUST00000214240	1.56512	2.99927e-05	stable	70.6401
ENSMUST00000023238	2.97385	3.04665e-05	stable
ENSMUST00000101632	2.14182	3.07627e-05	stable	76.3452
ENSMUST00000031078	1.22669	3.15705e-05	stable	74.4831
ENSMUST00000034249	-1.19756	3.16564e-05	unstable	28.2649
ENSMUST00000078568	-1.25516	3.169e-05	unstable	59.8801
ENSMUST00000029938	-1.36802	3.17779e-05	unstable	8.6089
ENSMUST00000212777	2.65057	3.24431e-05	stable
ENSMUST00000021062	-0.693816	3.24523e-05	unstable	40.4309
ENSMUST00000027299	0.854565	3.25874e-05	stable	78.6062
ENSMUST00000051676	-1.61618	3.32914e-05	unstable	57.7905
ENSMUST00000129653	3.90951	3.3354e-05	stable
ENSMUST00000031058	1.71641	3.34983e-05	stable	33.7518
ENSMUST00000058978	3.60532	3.3594e-05	stable
ENSMUST00000179408	1.94749	3.45295e-05	stable	60.8392
ENSMUST00000234654	2.21714	3.46126e-05	stable	35
ENSMUST00000019074	6.2054	3.46211e-05	stable
ENSMUST00000138202	2.79972	3.46211e-05	stable	66.9683
ENSMUST00000066028	1.36272	3.4724e-05	stable	51.9988
ENSMUST00000023882	1.37871	3.47505e-05	stable	50.3192
ENSMUST00000022102	-1.26822	3.47601e-05	unstable	28.8638
ENSMUST00000218964	2.61544	3.48584e-05	stable	44.6121
ENSMUST00000071096	2.26164	3.49084e-05	stable	44.2308
ENSMUST00000034308	2.0917	3.51193e-05	stable	67.4242
ENSMUST00000102703	-1.19257	3.53074e-05	unstable	47.0236
ENSMUST00000043415	1.63965	3.53581e-05	stable	36.8982
ENSMUST00000036215	-1.55541	3.55315e-05	unstable	10.0654
ENSMUST00000151913	-1.06062	3.56791e-05	unstable	6.67877
ENSMUST00000099995	-1.01476	3.56791e-05	unstable	16.5579
ENSMUST00000020312	2.06677	3.59248e-05	stable	59.375
ENSMUST00000027853	0.661963	3.60836e-05	stable	71.847
ENSMUST00000028083	-0.961873	3.62923e-05	unstable	18.7894
ENSMUST00000163279	-0.99667	3.65099e-05	unstable	67.1164
ENSMUST00000170102	2.35449	3.669e-05	stable	66.8731
ENSMUST00000040766	1.11109	3.6799e-05	stable	55.0503
ENSMUST00000094361	-0.851854	3.68537e-05	unstable	45.3598
ENSMUST00000057855	2.58089	3.69595e-05	stable
ENSMUST00000097293	2.48011	3.72163e-05	stable
ENSMUST00000144326	-0.891353	3.77025e-05	unstable	59.565
ENSMUST00000237764	2.56304	3.78495e-05	stable
MT2B1_dup5580	2.05356	3.80414e-05	stable
L1MA4_dup5701	3.50999	3.84745e-05	stable
ENSMUST00000208475	2.25422	3.86313e-05	stable	55.9315
MLT1H2_dup194	3.2164	3.89466e-05	stable
ENSMUST00000120645	1.89591	3.94263e-05	stable	63.1992
ENSMUST00000237707	2.48447	3.94501e-05	stable	54.9769
ENSMUST00000123927	1.99966	3.95407e-05	stable
ENSMUST00000073428	3.14754	3.97753e-05	stable
ENSMUST00000092473	-1.26483	3.98294e-05	unstable	67.6074
ENSMUST00000117816	2.72707	3.99348e-05	stable
ORR1F_dup6957	3.10316	4.02051e-05	stable
ENSMUST00000039118	2.40474	4.03455e-05	stable
ENSMUST00000106718	2.10269	4.04818e-05	stable	71.7803
ENSMUST00000054220	0.709801	4.06103e-05	stable	35.5674
ENSMUST00000230177	3.53824	4.08716e-05	stable
ENSMUST00000190131	3.10794	4.08901e-05	stable	52.7778
ENSMUST00000002518	3.59116	4.0956e-05	stable
ENSMUST00000141249	2.50462	4.10493e-05	stable	47.2222
ENSMUST00000213554	2.50696	4.1118e-05	stable	67.5
ENSMUST00000115542	2.18895	4.12942e-05	stable	56.3889
ENSMUST00000120879	2.43631	4.17685e-05	stable	72.7994
ENSMUST00000110446	-1.15241	4.17685e-05	unstable	47.3378
ENSMUST00000026274	-1.10771	4.17685e-05	unstable	15.1524
ENSMUST00000023694	-1.03064	4.26296e-05	unstable	23.6353
ENSMUST00000116456	2.26864	4.305e-05	stable
ENSMUST00000204980	3.35681	4.33028e-05	stable
ENSMUST00000043774	2.29043	4.35581e-05	stable	73.0688
ENSMUST00000103026	2.12149	4.38712e-05	stable	92.1131
ENSMUST00000125283	2.76819	4.52687e-05	stable
ENSMUST00000075641	-0.825685	4.55582e-05	unstable	20.5806
ENSMUST00000076493	-1.15348	4.55702e-05	unstable	71.5989
ENSMUST00000168664	1.89628	4.57585e-05	stable	61.1272
ENSMUST00000042057	2.70431	4.57585e-05	stable
ENSMUST00000043214	3.3782	4.57585e-05	stable
ENSMUST00000232139	-1.07904	4.60423e-05	unstable	47.6854
ENSMUST00000112210	2.95252	4.65299e-05	stable
ENSMUST00000020446	-1.00462	4.68674e-05	unstable	43.5074
ENSMUST00000037297	-1.53381	4.7104e-05	unstable	12.0406
ENSMUST00000191758	2.20503	4.79903e-05	stable
ENSMUST00000190282	-1.36401	4.82857e-05	unstable	41.9593
Lx8_dup20205	2.98629	4.83183e-05	stable
ENSMUST00000027049	-1.5863	4.83926e-05	unstable	23.7965
ENSMUST00000123141	2.1018	4.83926e-05	stable	66.1033
ENSMUST00000162674	1.79632	4.89892e-05	stable	75.7346
ENSMUST00000188735	3.07052	4.95256e-05	stable
ENSMUST00000100484	-1.08331	4.965e-05	unstable	39.9533
ENSMUST00000182072	2.01163	4.99002e-05	stable	80.1323
ENSMUST00000024733	1.80977	4.99002e-05	stable	49.5005
ENSMUST00000204533	-1.31588	5.00938e-05	unstable	79.6039
ENSMUST00000062041	2.42571	5.07628e-05	stable
ENSMUST00000122421	2.35322	5.10815e-05	stable	73.3912
ENSMUST00000027931	-1.26263	5.14539e-05	unstable	11.213
ENSMUST00000052919	2.1609	5.16921e-05	stable	31.6667
ENSMUST00000228936	1.17142	5.23948e-05	stable	72.0252
ENSMUST00000136026	1.41809	5.24053e-05	stable	45.635
B1_Mur1_dup133	1.91434	5.25406e-05	stable
ENSMUST00000209165	2.26774	5.31431e-05	stable	51.7729
ENSMUST00000142618	1.76402	5.32806e-05	stable	65.5294
ENSMUST00000095784	3.40658	5.4013e-05	stable
ENSMUST00000055104	2.299	5.40413e-05	stable
ENSMUST00000131151	2.91764	5.43205e-05	stable	66.5441
ENSMUST00000187519	2.51544	5.46467e-05	stable
ENSMUST00000219314	2.55102	5.50066e-05	stable
ENSMUST00000068894	2.78568	5.66895e-05	stable	55.3977
ENSMUST00000114102	2.26128	5.68979e-05	stable	69.2135
ENSMUST00000025804	-1.42845	5.69565e-05	unstable
ENSMUST00000173852	1.57538	5.69565e-05	stable	76.5848
ENSMUST00000233964	2.75934	5.74592e-05	stable
ENSMUST00000220238	2.74244	5.75833e-05	stable
Arthur1B_dup321	3.16779	5.7708e-05	stable
ENSMUST00000058245	0.755726	5.79262e-05	stable	77.4391
ENSMUST00000028800	2.44716	5.86016e-05	stable
ENSMUST00000026009	-1.09466	5.86016e-05	unstable	67.1571
ENSMUST00000172450	0.739191	5.88751e-05	stable	48.227
ENSMUST00000070552	1.82165	5.90525e-05	stable	68.606
ENSMUST00000033154	-1.47765	5.91056e-05	unstable	5.52221
ENSMUST00000112872	1.52467	5.91209e-05	stable	76.8384
ENSMUST00000109566	2.31468	5.92904e-05	stable	61.5801
ENSMUST00000006565	-1.22501	5.94782e-05	unstable	6.37051
ENSMUST00000149978	-2.12092	5.96348e-05	unstable
ENSMUST00000210055	3.13844	6.00759e-05	stable
ENSMUST00000212254	3.91697	6.02564e-05	stable
ENSMUST00000233898	1.69212	6.0398e-05	stable	79.4884
ENSMUST00000123292	3.02456	6.06261e-05	stable
ENSMUST00000033913	-1.30453	6.09848e-05	unstable	22.5404
ENSMUST00000228404	1.97917	6.16441e-05	stable	63.3772
MuRRS4-int_dup38	2.84213	6.17505e-05	stable
ENSMUST00000170296	1.75673	6.17925e-05	stable	39.5251
ENSMUST00000038287	3.28498	6.32586e-05	stable
ENSMUST00000022699	1.37768	6.37336e-05	stable	50.404
ENSMUST00000170202	0.951958	6.37336e-05	stable	59.8254
MLTR14_dup4670	2.26425	6.37423e-05	stable
ENSMUST00000119453	0.725283	6.40205e-05	stable	67.5557
ENSMUST00000189511	1.83453	6.40666e-05	stable	54.0404
ENSMUST00000016144	-0.903518	6.4528e-05	unstable	68.4054
ENSMUST00000015587	1.67615	6.46706e-05	stable	65.8951
ENSMUST00000001451	-1.4845	6.65225e-05	unstable	74.5779
ENSMUST00000176722	1.99115	6.67359e-05	stable	57.5
ENSMUST00000209470	2.99392	6.68095e-05	stable
ENSMUST00000114855	3.53368	6.70472e-05	stable
ENSMUST00000018431	-1.0536	6.71716e-05	unstable	20.1498
ENSMUST00000076364	5.19987	6.76837e-05	stable
RMER1C_dup1302	1.8646	6.79258e-05	stable
ENSMUST00000028062	3.95651	6.84869e-05	stable
ENSMUST00000166658	0.895571	6.85724e-05	stable	77.0877
ENSMUST00000078953	2.53503	6.85921e-05	stable
MLTR11B_dup498	2.80234	6.87804e-05	stable
ENSMUST00000152521	3.409	6.88849e-05	stable
ENSMUST00000028821	-1.15388	6.90963e-05	unstable	45.088
ENSMUST00000238306	1.83856	6.92287e-05	stable	77.7618
MERVK26-int_dup893	2.08274	6.92776e-05	stable
ENSMUST00000067955	0.941378	6.93972e-05	stable	76.5458
ENSMUST00000057265	1.33867	6.98088e-05	stable	70.8078
ENSMUST00000030289	-1.00637	6.98194e-05	unstable	55.3041
ENSMUST00000179474	1.84899	7.0045e-05	stable	73.9394
ENSMUST00000153488	-1.45922	7.0045e-05	unstable	21.3847
ENSMUST00000121551	2.45446	7.016e-05	stable
ENSMUST00000040572	1.20364	7.07697e-05	stable	24.2979
ENSMUST00000219832	1.98728	7.07766e-05	stable	71.4286
ENSMUST00000067496	-0.824331	7.1455e-05	unstable	72.3849
ENSMUST00000018737	3.0886	7.21393e-05	stable
ENSMUST00000231965	2.50129	7.27383e-05	stable
ENSMUST00000033180	2.20951	7.29907e-05	stable
ENSMUST00000105818	1.39791	7.29907e-05	stable	76.2588
ENSMUST00000006301	-1.31843	7.30487e-05	unstable	38.2428
ENSMUST00000127629	2.37349	7.31888e-05	stable
ENSMUST00000184914	3.15807	7.34862e-05	stable
ENSMUST00000151066	3.10025	7.35581e-05	stable
ENSMUST00000156520	1.92341	7.3745e-05	stable	57.68
ENSMUST00000031624	-1.4414	7.38816e-05	unstable	11.8314
ENSMUST00000202679	2.46004	7.4047e-05	stable
ENSMUST00000112618	2.56532	7.59447e-05	stable
ENSMUST00000130832	3.66391	7.69098e-05	stable
ENSMUST00000154584	1.52855	7.74112e-05	stable	56.769
ORR1E_dup7477	2.42384	7.77495e-05	stable
ENSMUST00000031273	-0.882966	7.82184e-05	unstable	76.1972
ENSMUST00000167662	1.89467	7.83556e-05	stable	62.3529
ENSMUST00000144280	2.63462	7.87111e-05	stable
ENSMUST00000038108	-0.754661	7.9468e-05	unstable	77.7256
ENSMUST00000140901	-1.14948	7.97189e-05	unstable	47.5385
ENSMUST00000109125	-2.04272	8.09516e-05	unstable
ENSMUST00000144102	1.91226	8.18328e-05	stable	69.0523
ENSMUST00000110079	2.23566	8.23203e-05	stable	47.7273
ENSMUST00000000137	1.24586	8.35011e-05	stable	65.4762
ENSMUST00000216929	2.85331	8.3981e-05	stable
ENSMUST00000153310	2.71615	8.46629e-05	stable
ENSMUST00000070163	-1.15906	8.52762e-05	unstable
ENSMUST00000208199	1.48472	8.56784e-05	stable	40.7524
ENSMUST00000001452	-0.96956	8.61675e-05	unstable	35.1864
ENSMUST00000234902	2.44025	8.75659e-05	stable
ENSMUST00000086519	0.631325	8.78613e-05	stable	56.8657
ENSMUST00000133493	-1.28834	8.84332e-05	unstable	75.5189
ENSMUST00000031797	-0.855643	8.84476e-05	unstable	59.1695
ENSMUST00000034226	1.05884	8.84716e-05	stable	32.631
ENSMUST00000109072	-1.10855	8.84716e-05	unstable	59.2823
ENSMUST00000069142	6.1378	8.84717e-05	stable
ENSMUST00000226208	2.03972	8.89071e-05	stable	65.6595
ENSMUST00000102503	-1.16533	8.91114e-05	unstable	49.4355
ENSMUST00000160507	-0.787124	8.9122e-05	unstable	60.38
ENSMUST00000233923	1.86424	8.9122e-05	stable	58.1488
ENSMUST00000037275	2.59548	8.91342e-05	stable
ENSMUST00000040461	1.62367	8.92706e-05	stable	65.6522
ENSMUST00000072965	2.24208	8.94167e-05	stable	64.3725
ENSMUST00000163694	2.11742	8.99147e-05	stable
ENSMUST00000139954	1.40044	9.02524e-05	stable	70.1819
B4A_dup98921	2.51065	9.05876e-05	stable
ENSMUST00000214398	2.90222	9.07359e-05	stable
ENSMUST00000028378	-1.14598	9.08625e-05	unstable	57.6833
ENSMUST00000189427	2.68386	9.1122e-05	stable
ENSMUST00000024078	2.42181	9.1145e-05	stable
ENSMUST00000024650	-1.7377	9.128e-05	unstable
ENSMUST00000165134	2.54771	9.13885e-05	stable
ENSMUST00000206875	2.54983	9.13885e-05	stable
ORR1D2_dup370	2.94982	9.15198e-05	stable
ENSMUST00000205839	2.81713	9.25315e-05	stable
ENSMUST00000109113	2.87552	9.26962e-05	stable
ENSMUST00000074232	2.89111	9.29983e-05	stable
ENSMUST00000109304	2.74723	9.36116e-05	stable
ENSMUST00000076260	-1.0925	9.3781e-05	unstable	76.7441
ENSMUST00000034091	1.37059	9.38311e-05	stable	57.6754
RMER1A_dup2042	2.52377	9.42675e-05	stable
ENSMUST00000066558	-1.27467	9.49217e-05	unstable
ENSMUST00000126751	1.77832	9.51566e-05	stable	66.3258
ENSMUST00000156816	1.3529	9.59555e-05	stable	45.3538
ENSMUST00000175852	2.87952	9.69837e-05	stable
ENSMUST00000027569	-0.903226	9.70254e-05	unstable	43.8499
ENSMUST00000078816	2.6551	9.86362e-05	stable
ENSMUST00000146677	2.30767	0.000100434	stable
ENSMUST00000037011	1.84755	0.000101207	stable	60.8866
ENSMUST00000221648	2.86007	0.000103572	stable
ENSMUST00000115461	2.72584	0.000104279	stable
ENSMUST00000021536	-0.978028	0.00010519	unstable	34.9728
ENSMUST00000135052	1.88988	0.000105665	stable	69.7826
ENSMUST00000204702	0.822928	0.000105974	stable	60.6189
ENSMUST00000182260	2.60359	0.000106173	stable	40.2834
ENSMUST00000193210	-0.746081	0.000106974	unstable	44.5449
ENSMUST00000058725	1.5045	0.000106974	stable	58.3213
ENSMUST00000037315	1.32487	0.000109944	stable	66.0448
ENSMUST00000076991	0.734986	0.000110281	stable	79.5684
ENSMUST00000109972	3.1195	0.000110364	stable
ENSMUST00000081932	2.08482	0.00011142	stable
ENSMUST00000017348	1.96452	0.000111469	stable	54.2929
ENSMUST00000017365	-1.49642	0.000111911	unstable	12.5863
ENSMUST00000004686	-1.34688	0.000112143	unstable	56.3863
RMER15_dup14770	2.9066	0.000112262	stable
ENSMUST00000008626	0.757683	0.000113269	stable	71.0733
ENSMUST00000175903	2.02946	0.000113839	stable	65.2941
ENSMUST00000033292	2.89879	0.000114217	stable
ENSMUST00000035521	-1.47414	0.000114303	unstable	67.9038
ENSMUST00000226421	1.81821	0.000114527	stable	59.0598
ENSMUST00000064447	-0.926852	0.000114736	unstable	29.5532
ENSMUST00000103002	1.26101	0.000114758	stable	72.6388
ENSMUST00000135243	2.60761	0.000115793	stable	89.6212
ENSMUST00000139477	2.33873	0.000116471	stable	71.5719
ENSMUST00000006139	1.29722	0.000116894	stable	71.0639
ENSMUST00000137426	2.59206	0.000117087	stable	74.6154
ENSMUST00000165199	-1.2132	0.000117087	unstable	73.9308
ENSMUST00000171503	2.83138	0.000118184	stable
ENSMUST00000045843	2.56544	0.000118414	stable
RMER19A_dup292	2.08954	0.000118424	stable
ENSMUST00000227633	2.58758	0.000118539	stable
ENSMUST00000235412	2.40236	0.000119998	stable
ENSMUST00000163799	1.99018	0.000121638	stable	79.3717
ENSMUST00000139980	0.803997	0.000122697	stable	76.1284
ENSMUST00000050383	-1.29523	0.000122899	unstable	17.9143
ENSMUST00000021204	-1.25443	0.000123067	unstable	44.2366
ENSMUST00000041422	2.69996	0.000123265	stable
ENSMUST00000219049	1.94123	0.000123583	stable	88.8095
ENSMUST00000039694	3.94733	0.000123841	stable
ENSMUST00000111417	2.22928	0.000124212	stable
ENSMUST00000233430	1.34854	0.000124889	stable	81.5718
ENSMUST00000218107	0.930418	0.000124929	stable	48.0611
ENSMUST00000069188	2.6956	0.000125175	stable
ENSMUST00000167160	1.73832	0.00012531	stable	78.4259
ENSMUST00000019441	-0.825703	0.000125371	unstable	33.8105
ENSMUST00000103040	1.71313	0.000126513	stable	34.6618
ENSMUST00000004054	1.51966	0.000127165	stable	48.6358
ENSMUST00000019517	-1.09859	0.0001274	unstable	38.754
ENSMUST00000028190	2.0149	0.000128077	stable	67.3077
ENSMUST00000212410	-1.06576	0.00012899	unstable	12.0692
ENSMUST00000141448	2.70575	0.000131258	stable
ENSMUST00000030014	-0.986386	0.000132252	unstable	39.2855
ENSMUST00000030882	-1.07687	0.000133291	unstable	33.4514
ENSMUST00000196126	1.38676	0.000133605	stable	63.652
ENSMUST00000155308	2.59561	0.000134451	stable
ENSMUST00000054799	1.32225	0.000134451	stable	77.8196
ENSMUST00000162187	1.87588	0.000134718	stable
ENSMUST00000233886	3.10499	0.000135508	stable
ENSMUST00000130533	1.81531	0.000135751	stable	62.9947
ENSMUST00000141679	1.10905	0.000137602	stable	56.0174
ENSMUST00000222180	2.19054	0.000138002	stable	74.5432
ENSMUST00000063251	-1.01672	0.00013837	unstable	64.6859
ENSMUST00000233702	2.13427	0.000138681	stable	71.197
ENSMUST00000023507	1.00968	0.00013873	stable	66.2519
ENSMUST00000110585	3.58169	0.000138838	stable
ENSMUST00000221297	2.51923	0.000140847	stable	81.875
ENSMUST00000222517	2.87616	0.000141692	stable
ENSMUST00000227540	2.44302	0.000142255	stable	59.2727
ENSMUST00000185534	2.11301	0.000146189	stable	44.5652
ENSMUST00000125943	2.07689	0.000147791	stable
ENSMUST00000026744	-1.12668	0.00014889	unstable	51.572
ENSMUST00000107908	2.61731	0.000149336	stable
ENSMUST00000110857	-1.39028	0.000149508	unstable	23.4309
ENSMUST00000186266	1.92922	0.000150688	stable	41.0245
ENSMUST00000059937	1.96705	0.000152425	stable	54.2857
ENSMUST00000135050	3.86076	0.000154027	stable
ENSMUST00000190277	0.906626	0.000154119	stable	2.22253
ENSMUST00000186937	2.38591	0.00015481	stable
ENSMUST00000111535	-1.18141	0.00015507	unstable	4.65548
ENSMUST00000101094	2.22991	0.000155942	stable	77.4327
ENSMUST00000161023	-0.955246	0.000156754	unstable	33.6504
ENSMUST00000106966	0.975486	0.000158097	stable	75.3969
ENSMUST00000111960	2.48684	0.000158097	stable	66.7925
ENSMUST00000096052	1.77241	0.000159193	stable	74.7612
ENSMUST00000110384	3.47504	0.000159681	stable
Lx7_dup29449	2.77729	0.000159681	stable
ENSMUST00000156859	-1.31254	0.000161683	unstable	73.2296
ENSMUST00000034344	-0.522718	0.000162534	unstable	79.3136
ENSMUST00000084354	2.28142	0.000164065	stable	70.1754
ENSMUST00000030401	-1.06769	0.000165181	unstable	67.6625
ENSMUST00000044533	-1.44417	0.000165409	unstable	58.3516
ENSMUST00000228306	3.31625	0.000165887	stable
ENSMUST00000195015	2.19998	0.000165887	stable	60.6061
ENSMUST00000213394	-1.25554	0.000165887	unstable
ENSMUST00000162814	2.26909	0.000167037	stable
ENSMUST00000165686	2.5805	0.000170347	stable
ENSMUST00000018880	1.97912	0.000171005	stable
ENSMUST00000027792	-0.86925	0.00017125	unstable	44.3086
ENSMUST00000133010	-0.865644	0.00017149	unstable	60.1964
ENSMUST00000120232	1.72608	0.00017149	stable	80.2772
ENSMUST00000035301	-0.856708	0.00017149	unstable	50.3069
ENSMUST00000097891	1.52256	0.000173265	stable	73.7675
ENSMUST00000179318	3.009	0.000173293	stable
ENSMUST00000236414	2.60887	0.000175188	stable
ENSMUST00000156291	2.9613	0.000175772	stable	76.3636
ENSMUST00000169211	2.42759	0.000175956	stable
ENSMUST00000144468	2.80494	0.000176284	stable
ENSMUST00000164800	2.19371	0.000177203	stable
ENSMUST00000054636	0.745232	0.000177401	stable	64.3663
MTE-int_dup3793	2.64595	0.000177534	stable
ENSMUST00000102597	-1.24679	0.000179395	unstable	28.4908
ENSMUST00000054173	1.78236	0.000179395	stable
ENSMUST00000040828	2.81545	0.000179606	stable
ENSMUST00000081551	2.716	0.00018028	stable
ENSMUST00000107729	-1.09202	0.00018064	unstable	27.8922
ENSMUST00000111587	-1.17392	0.00018121	unstable	16.0394
ENSMUST00000086843	1.43826	0.00018401	stable	52.8715
ENSMUST00000061391	-0.847003	0.00018497	unstable	21.9132
ENSMUST00000236382	3.11407	0.000185662	stable
ENSMUST00000058438	-0.991455	0.000186434	unstable	6.88895
ENSMUST00000064685	1.18637	0.000187527	stable	69.6789
ENSMUST00000020523	-0.885527	0.000187527	unstable	39.7519
ENSMUST00000114551	2.66263	0.000187527	stable
ENSMUST00000224097	0.91876	0.000190014	stable	66.594
ENSMUST00000002289	-0.908748	0.000191589	unstable	28.2885
ENSMUST00000132253	-0.960139	0.000191589	unstable	79.4059
ENSMUST00000181859	1.66348	0.0001916	stable	68.6869
ENSMUST00000089765	-1.17379	0.000191786	unstable	78.7527
ENSMUST00000025957	-2.64549	0.000192243	unstable
ENSMUST00000150086	2.17741	0.00019238	stable	71.3333
MTC_dup749	2.8717	0.000193694	stable
ENSMUST00000087617	2.99171	0.000196579	stable
ENSMUST00000030136	1.41402	0.00019764	stable	63.3322
ENSMUST00000111817	-0.824444	0.000197818	unstable	71.6755
ENSMUST00000235803	2.35085	0.000197818	stable	81.0185
ENSMUST00000133038	2.1961	0.000198152	stable
L1MA5_dup3683	3.52877	0.000198766	stable
ENSMUST00000110473	-0.971266	0.000199133	unstable	62.6121
ENSMUST00000162461	2.32867	0.000199133	stable
ENSMUST00000103178	2.5381	0.000201072	stable
ENSMUST00000159858	1.77971	0.000201653	stable	51.6667
ENSMUST00000042205	1.45893	0.000204463	stable	67.2794
ENSMUST00000113810	1.89995	0.000206351	stable	43.4211
ENSMUST00000111436	3.53132	0.000206377	stable
ENSMUST00000116527	2.8843	0.000206711	stable
ENSMUST00000037977	1.72176	0.00020821	stable	78.298
ENSMUST00000123496	1.40086	0.000208276	stable	55.0893
ENSMUST00000014022	2.37723	0.000211299	stable
ENSMUST00000078988	2.30387	0.000212725	stable	43.4211
ENSMUST00000189941	1.00831	0.000212882	stable	2.7579
ENSMUST00000202082	3.14812	0.00021349	stable
ENSMUST00000103009	1.94419	0.000214122	stable
ENSMUST00000022894	1.30548	0.000215519	stable	46.7251
ENSMUST00000239320	-1.54664	0.000216427	unstable	43.8042
ENSMUST00000218142	1.99763	0.000217425	stable	65
ENSMUST00000152330	1.42051	0.000217451	stable	67.2027
B1F_dup2256	2.93054	0.000217695	stable
ENSMUST00000209764	-1.60137	0.000218743	unstable	44.0653
MTE2b_dup3187	1.88305	0.000219727	stable
ENSMUST00000124001	-2.01609	0.000220864	unstable
ENSMUST00000234520	1.53742	0.000222074	stable	72.9885
ENSMUST00000029991	-0.487665	0.000222304	unstable	71.2474
MIR_dup20219	2.50314	0.000225375	stable
ENSMUST00000074963	1.11579	0.000225824	stable	52.2319
ENSMUST00000048099	-1.23396	0.000226414	unstable	64.1633
ENSMUST00000081510	2.81755	0.000228475	stable
ENSMUST00000031330	1.21876	0.000228595	stable	72.9916
ENSMUST00000029038	0.884153	0.000231624	stable	77.68
ENSMUST00000162335	1.82828	0.000233682	stable
ENSMUST00000146628	1.37388	0.000233788	stable	75.9076
ENSMUST00000087729	2.20035	0.000235847	stable	86.9359
ENSMUST00000079368	-1.33269	0.000236114	unstable	62.1926
ENSMUST00000178051	1.93458	0.000238028	stable	52.0833
ENSMUST00000115460	2.75493	0.000239128	stable
ENSMUST00000125977	2.85457	0.00024124	stable	71.4988
ENSMUST00000034874	4.53641	0.000241599	stable
ENSMUST00000032760	-0.945842	0.000241707	unstable	68.3318
ENSMUST00000097622	1.98171	0.00024405	stable	61.6667
ENSMUST00000232702	0.838846	0.000245405	stable	79.2252
ENSMUST00000121983	1.71803	0.000250135	stable	74.6633
ENSMUST00000115139	2.07373	0.000251157	stable
ENSMUST00000099556	2.29513	0.000252713	stable
ENSMUST00000062686	1.43487	0.000253981	stable	37.7193
ENSMUST00000007266	-0.882972	0.000256442	unstable	48.6368
ENSMUST00000173357	1.29505	0.000257981	stable	70.2006
ENSMUST00000198080	3.01216	0.000258066	stable
B1F1_dup8916	1.74798	0.000258778	stable
ENSMUST00000172126	1.96855	0.000260304	stable
ENSMUST00000133511	2.14597	0.000261179	stable	68.4982
ENSMUST00000206195	2.63159	0.000261179	stable
ENSMUST00000162110	1.36833	0.000261179	stable	73.5774
ENSMUST00000033973	-1.22249	0.000261179	unstable	61.9615
ENSMUST00000020827	-1.29005	0.000261179	unstable	32.7104
ENSMUST00000098236	2.20245	0.000261179	stable	68.3502
ENSMUST00000132280	1.78559	0.000261186	stable	69.8119
ENSMUST00000020173	2.02273	0.000263396	stable	76.9737
ENSMUST00000023514	-0.89913	0.000263591	unstable	63.9843
ENSMUST00000061047	1.17527	0.000263591	stable	40.4332
ENSMUST00000171636	-1.27714	0.000264476	unstable	69.3264
ENSMUST00000021287	-1.14295	0.00026595	unstable	6.29191
ENSMUST00000227275	2.97683	0.000266343	stable
ENSMUST00000020339	-0.984003	0.000266497	unstable	16.6055
ENSMUST00000107221	-1.01209	0.000269047	unstable	57.6963
ENSMUST00000076500	-1.05837	0.000270983	unstable	24.2053
ENSMUST00000206389	0.690098	0.000273093	stable	81.3089
ENSMUST00000108131	-1.49377	0.000274615	unstable	63.3862
ORR1C1_dup7372	3.46581	0.000274939	stable
ENSMUST00000115140	2.5535	0.000275551	stable
ENSMUST00000090815	-1.05812	0.000276902	unstable	74.8238
ENSMUST00000230067	4.96592	0.000276961	stable
ENSMUST00000061158	1.53219	0.000277944	stable	61.8103
ENSMUST00000102496	2.73992	0.000278335	stable
ENSMUST00000132775	1.82626	0.000279669	stable	88.6608
ENSMUST00000049911	-1.03541	0.000279723	unstable	27.3535
MMSAT4_dup274	2.36649	0.000280081	stable
ENSMUST00000094942	-1.07926	0.000282109	unstable	51.1486
ENSMUST00000095527	2.08198	0.000282517	stable	83.8971
ENSMUST00000169826	0.760148	0.000282769	stable	46.6179
MER77_dup146	2.33242	0.000282838	stable
ENSMUST00000209692	2.10525	0.000284483	stable
ENSMUST00000038142	1.43592	0.000284946	stable	61.3053
ENSMUST00000059026	1.69012	0.000287279	stable	71.5539
ENSMUST00000021036	1.69374	0.000290698	stable	85.4535
ENSMUST00000167213	2.18579	0.000292569	stable
ENSMUST00000023055	-1.65551	0.000294888	unstable	49.1723
ENSMUST00000007012	-0.994997	0.000297581	unstable	29.5228
ENSMUST00000131170	2.39968	0.000298608	stable
ENSMUST00000051477	1.9567	0.000298969	stable
ENSMUST00000184142	1.76406	0.00029944	stable
ENSMUST00000077983	1.43256	0.000300654	stable	70.9463
ENSMUST00000091672	-1.60896	0.000301469	unstable
[truncated: 10,111 more rows]

## Sheet: Fig.2a
condition	replicate	polya_length	frequency
RS_WT_TENT5c	RS_TENT5c_WT_1	117	1.34445
RS_WT_TENT5c	RS_TENT5c_WT_1	57	0.994646
RS_WT_TENT5c	RS_TENT5c_WT_1	138	1.7305
RS_WT_TENT5c	RS_TENT5c_WT_1	156	2.33729
RS_WT_TENT5c	RS_TENT5c_WT_1	87	1.2907
RS_WT_TENT5c	RS_TENT5c_WT_1	174	2.2587
RS_WT_TENT5c	RS_TENT5c_WT_1	99	1.30662
RS_WT_TENT5c	RS_TENT5c_WT_1	129	1.49846
RS_WT_TENT5c	RS_TENT5c_WT_1	288	0.0784741
RS_WT_TENT5c	RS_TENT5c_WT_1	201	1.14742
RS_WT_TENT5c	RS_TENT5c_WT_1	45	0.762611
ES_WT_TENT5c	ES_TENT5c_WT_1	33	1.07539
RS_WT_TENT5c	RS_TENT5c_WT_1	81	1.29669
RS_WT_TENT5c	RS_TENT5c_WT_1	303	0.0557787
RS_WT_TENT5c	RS_TENT5c_WT_1	93	1.29804
ES_WT_TENT5c	ES_TENT5c_WT_1	156	2.24546
RS_WT_TENT5c	RS_TENT5c_WT_1	141	1.80513
RS_WT_TENT5c	RS_TENT5c_WT_1	63	1.07447
RS_WT_TENT5c	RS_TENT5c_WT_1	84	1.28291
RS_WT_TENT5c	RS_TENT5c_WT_1	75	1.23504
RS_WT_TENT5c	RS_TENT5c_WT_1	72	1.22002
RS_WT_TENT5c	RS_TENT5c_WT_1	132	1.60753
RS_WT_TENT5c	RS_TENT5c_WT_2	42	0.841022
ES_WT_TENT5c	ES_TENT5c_WT_2	141	2.03406
ES_WT_TENT5c	ES_TENT5c_WT_2	90	1.35714
RS_WT_TENT5c	RS_TENT5c_WT_2	21	0.252417
RS_WT_TENT5c	RS_TENT5c_WT_2	105	1.4356
RS_WT_TENT5c	RS_TENT5c_WT_2	216	0.594735
RS_WT_TENT5c	RS_TENT5c_WT_2	186	1.60063
RS_WT_TENT5c	RS_TENT5c_WT_2	156	2.21784
ES_WT_TENT5c	ES_TENT5c_WT_2	192	0.790615
ES_WT_TENT5c	ES_TENT5c_WT_2	159	1.95306
RS_WT_TENT5c	RS_TENT5c_WT_2	96	1.40385
ES_WT_TENT5c	ES_TENT5c_WT_2	126	1.71367
RS_WT_TENT5c	RS_TENT5c_WT_2	84	1.39599
RS_WT_TENT5c	RS_TENT5c_WT_2	147	1.97029
RS_WT_TENT5c	RS_TENT5c_WT_2	30	0.487073
RS_WT_TENT5c	RS_TENT5c_WT_3	150	2.33408
RS_WT_TENT5c	RS_TENT5c_WT_3	153	2.377
RS_WT_TENT5c	RS_TENT5c_WT_3	99	1.31619
RS_WT_TENT5c	RS_TENT5c_WT_3	72	1.18766
RS_WT_TENT5c	RS_TENT5c_WT_3	114	1.39324
RS_WT_TENT5c	RS_TENT5c_WT_3	90	1.29454
RS_WT_TENT5c	RS_TENT5c_WT_3	75	1.20372
RS_WT_TENT5c	RS_TENT5c_WT_3	42	0.740306
RS_WT_TENT5c	RS_TENT5c_WT_3	63	1.07251
RS_WT_TENT5c	RS_TENT5c_WT_3	186	1.69775
RS_WT_TENT5c	RS_TENT5c_WT_3	105	1.32254
RS_WT_TENT5c	RS_TENT5c_WT_3	126	1.59132
RS_WT_TENT5c	RS_TENT5c_WT_3	132	1.74227
RS_WT_TENT5c	RS_TENT5c_WT_3	195	1.25499
RS_WT_TENT5c	RS_TENT5c_WT_3	183	1.82077
RS_WT_TENT5c	RS_TENT5c_WT_3	171	2.29406
RS_WT_TENT5c	RS_TENT5c_WT_3	165	2.39612
RS_WT_TENT5c	RS_TENT5c_WT_3	66	1.11191
RS_WT_TENT5c	RS_TENT5c_WT_3	213	0.650866
ES_WT_TENT5c	ES_TENT5c_WT_3	90	1.34639
ES_WT_TENT5c	ES_TENT5c_WT_3	108	1.30214
ES_WT_TENT5c	ES_TENT5c_WT_3	81	1.29874
RS_WT_TENT5c	RS_TENT5c_WT_1	69	1.15543
RS_WT_TENT5c	RS_TENT5c_WT_1	105	1.3388
RS_WT_TENT5c	RS_TENT5c_WT_1	159	2.32848
RS_WT_TENT5c	RS_TENT5c_WT_1	150	2.15279
RS_WT_TENT5c	RS_TENT5c_WT_1	66	1.13432
RS_WT_TENT5c	RS_TENT5c_WT_1	42	0.691363
ES_WT_TENT5c	ES_TENT5c_WT_1	18	0.664561
ES_WT_TENT5c	ES_TENT5c_WT_1	51	1.47041
ES_WT_TENT5c	ES_TENT5c_WT_1	117	1.46031
ES_WT_TENT5c	ES_TENT5c_WT_1	24	0.825568
RS_WT_TENT5c	RS_TENT5c_WT_1	90	1.30843
RS_WT_TENT5c	RS_TENT5c_WT_1	114	1.35506
ES_WT_TENT5c	ES_TENT5c_WT_1	273	0.0536147
RS_WT_TENT5c	RS_TENT5c_WT_1	96	1.30075
RS_WT_TENT5c	RS_TENT5c_WT_1	111	1.32559
RS_WT_TENT5c	RS_TENT5c_WT_2	51	1.0477
ES_WT_TENT5c	ES_TENT5c_WT_2	96	1.36449
RS_WT_TENT5c	RS_TENT5c_WT_2	27	0.407859
RS_WT_TENT5c	RS_TENT5c_WT_2	63	1.19088
ES_WT_TENT5c	ES_TENT5c_WT_2	21	0.90971
RS_WT_TENT5c	RS_TENT5c_WT_2	33	0.582947
RS_WT_TENT5c	RS_TENT5c_WT_2	126	1.55489
ES_WT_TENT5c	ES_TENT5c_WT_2	135	1.90972
RS_WT_TENT5c	RS_TENT5c_WT_2	390	0.00471513
ES_WT_TENT5c	ES_TENT5c_WT_2	102	1.37949
RS_WT_TENT5c	RS_TENT5c_WT_2	69	1.28912
ES_WT_TENT5c	ES_TENT5c_WT_2	42	1.61228
RS_WT_TENT5c	RS_TENT5c_WT_2	87	1.39096
RS_WT_TENT5c	RS_TENT5c_WT_2	120	1.50523
ES_WT_TENT5c	ES_TENT5c_WT_2	33	1.25274
RS_WT_TENT5c	RS_TENT5c_WT_3	108	1.37197
RS_WT_TENT5c	RS_TENT5c_WT_3	33	0.481398
RS_WT_TENT5c	RS_TENT5c_WT_3	51	0.901894
RS_WT_TENT5c	RS_TENT5c_WT_3	45	0.797076
RS_WT_TENT5c	RS_TENT5c_WT_3	144	2.14364
RS_WT_TENT5c	RS_TENT5c_WT_3	102	1.3315
RS_WT_TENT5c	RS_TENT5c_WT_3	93	1.28735
RS_WT_TENT5c	RS_TENT5c_WT_3	84	1.2631
RS_WT_TENT5c	RS_TENT5c_WT_3	120	1.48306
RS_WT_TENT5c	RS_TENT5c_WT_1	213	0.7529
ES_WT_TENT5c	ES_TENT5c_WT_1	114	1.45314
RS_WT_TENT5c	RS_TENT5c_WT_1	216	0.670022
RS_WT_TENT5c	RS_TENT5c_WT_1	135	1.65067
ES_WT_TENT5c	ES_TENT5c_WT_1	63	1.3477
ES_WT_TENT5c	ES_TENT5c_WT_1	168	1.92915
ES_WT_TENT5c	ES_TENT5c_WT_1	81	1.3376
ES_WT_TENT5c	ES_TENT5c_WT_1	180	1.37051
ES_WT_TENT5c	ES_TENT5c_WT_1	201	0.572487
RS_WT_TENT5c	RS_TENT5c_WT_1	192	1.53482
RS_WT_TENT5c	RS_TENT5c_WT_1	183	1.8984
ES_WT_TENT5c	ES_TENT5c_WT_1	141	2.1045
RS_WT_TENT5c	RS_TENT5c_WT_1	204	1.03687
ES_WT_TENT5c	ES_TENT5c_WT_1	222	0.264488
RS_WT_TENT5c	RS_TENT5c_WT_1	165	2.36224
RS_WT_TENT5c	RS_TENT5c_WT_1	195	1.39379
RS_WT_TENT5c	RS_TENT5c_WT_1	210	0.837472
RS_WT_TENT5c	RS_TENT5c_WT_1	120	1.3956
RS_WT_TENT5c	RS_TENT5c_WT_1	162	2.36924
ES_WT_TENT5c	ES_TENT5c_WT_1	150	2.29745
ES_WT_TENT5c	ES_TENT5c_WT_1	159	2.1925
ES_WT_TENT5c	ES_TENT5c_WT_1	189	0.987879
RS_WT_TENT5c	RS_TENT5c_WT_1	144	1.9124
ES_WT_TENT5c	ES_TENT5c_WT_1	165	2.03491
ES_WT_TENT5c	ES_TENT5c_WT_1	138	2.01585
ES_WT_TENT5c	ES_TENT5c_WT_1	183	1.23395
ES_WT_TENT5c	ES_TENT5c_WT_1	42	1.437
ES_WT_TENT5c	ES_TENT5c_WT_1	177	1.49567
ES_WT_TENT5c	ES_TENT5c_WT_1	129	1.74598
RS_WT_TENT5c	RS_TENT5c_WT_1	171	2.31888
ES_WT_TENT5c	ES_TENT5c_WT_1	108	1.38681
RS_WT_TENT5c	RS_TENT5c_WT_1	168	2.39758
RS_WT_TENT5c	RS_TENT5c_WT_1	240	0.301025
ES_WT_TENT5c	ES_TENT5c_WT_1	84	1.29751
ES_WT_TENT5c	ES_TENT5c_WT_1	162	2.15681
ES_WT_TENT5c	ES_TENT5c_WT_1	198	0.67662
RS_WT_TENT5c	RS_TENT5c_WT_2	180	1.83434
ES_WT_TENT5c	ES_TENT5c_WT_2	147	2.06766
RS_WT_TENT5c	RS_TENT5c_WT_2	54	1.1024
RS_WT_TENT5c	RS_TENT5c_WT_2	138	1.77556
RS_WT_TENT5c	RS_TENT5c_WT_2	258	0.141925
ES_WT_TENT5c	ES_TENT5c_WT_2	174	1.46379
RS_WT_TENT5c	RS_TENT5c_WT_2	213	0.643929
RS_WT_TENT5c	RS_TENT5c_WT_2	165	2.21658
ES_WT_TENT5c	ES_TENT5c_WT_2	195	0.67872
ES_WT_TENT5c	ES_TENT5c_WT_2	198	0.604623
ES_WT_TENT5c	ES_TENT5c_WT_2	69	1.42584
ES_WT_TENT5c	ES_TENT5c_WT_2	111	1.43304
RS_WT_TENT5c	RS_TENT5c_WT_2	198	1.11749
ES_WT_TENT5c	ES_TENT5c_WT_2	168	1.71652
RS_WT_TENT5c	RS_TENT5c_WT_2	204	0.900589
RS_WT_TENT5c	RS_TENT5c_WT_2	177	1.93996
ES_WT_TENT5c	ES_TENT5c_WT_2	105	1.38084
RS_WT_TENT5c	RS_TENT5c_WT_2	168	2.1578
RS_WT_TENT5c	RS_TENT5c_WT_2	207	0.821218
RS_WT_TENT5c	RS_TENT5c_WT_2	150	2.11489
ES_WT_TENT5c	ES_TENT5c_WT_2	54	1.54778
RS_WT_TENT5c	RS_TENT5c_WT_2	171	2.08472
RS_WT_TENT5c	RS_TENT5c_WT_2	159	2.20118
ES_WT_TENT5c	ES_TENT5c_WT_2	207	0.421631
RS_WT_TENT5c	RS_TENT5c_WT_2	267	0.107662
ES_WT_TENT5c	ES_TENT5c_WT_2	162	1.93626
ES_WT_TENT5c	ES_TENT5c_WT_2	120	1.56518
ES_WT_TENT5c	ES_TENT5c_WT_2	177	1.32279
RS_WT_TENT5c	RS_TENT5c_WT_2	183	1.69933
RS_WT_TENT5c	RS_TENT5c_WT_2	174	2.03332
ES_WT_TENT5c	ES_TENT5c_WT_2	156	2.06241
ES_WT_TENT5c	ES_TENT5c_WT_2	165	1.82917
ES_WT_TENT5c	ES_TENT5c_WT_2	171	1.57418
RS_WT_TENT5c	RS_TENT5c_WT_2	300	0.042279
ES_WT_TENT5c	ES_TENT5c_WT_2	114	1.46889
RS_WT_TENT5c	RS_TENT5c_WT_2	195	1.2264
ES_WT_TENT5c	ES_TENT5c_WT_2	186	0.989956
ES_WT_TENT5c	ES_TENT5c_WT_2	210	0.377233
ES_WT_TENT5c	ES_TENT5c_WT_2	24	0.999406
RS_WT_TENT5c	RS_TENT5c_WT_2	141	1.86593
ES_WT_TENT5c	ES_TENT5c_WT_2	45	1.62938
RS_WT_TENT5c	RS_TENT5c_WT_2	189	1.47096
RS_WT_TENT5c	RS_TENT5c_WT_3	129	1.64212
RS_WT_TENT5c	RS_TENT5c_WT_3	177	2.05589
RS_WT_TENT5c	RS_TENT5c_WT_3	207	0.82439
RS_WT_TENT5c	RS_TENT5c_WT_3	96	1.31137
RS_WT_TENT5c	RS_TENT5c_WT_3	240	0.242229
RS_WT_TENT5c	RS_TENT5c_WT_3	24	0.28056
RS_WT_TENT5c	RS_TENT5c_WT_3	228	0.372448
RS_WT_TENT5c	RS_TENT5c_WT_3	180	1.96438
RS_WT_TENT5c	RS_TENT5c_WT_3	168	2.34563
RS_WT_TENT5c	RS_TENT5c_WT_3	210	0.741913
RS_WT_TENT5c	RS_TENT5c_WT_3	156	2.43377
RS_WT_TENT5c	RS_TENT5c_WT_3	219	0.535414
RS_WT_TENT5c	RS_TENT5c_WT_3	189	1.51206
RS_WT_TENT5c	RS_TENT5c_WT_3	276	0.0898222
RS_WT_TENT5c	RS_TENT5c_WT_3	174	2.21059
RS_WT_TENT5c	RS_TENT5c_WT_3	198	1.13203
RS_WT_TENT5c	RS_TENT5c_WT_3	246	0.210401
RS_WT_TENT5c	RS_TENT5c_WT_3	201	1.01635
RS_WT_TENT5c	RS_TENT5c_WT_3	222	0.470227
RS_WT_TENT5c	RS_TENT5c_WT_3	231	0.33932
RS_WT_TENT5c	RS_TENT5c_WT_3	192	1.42162
RS_WT_TENT5c	RS_TENT5c_WT_3	399	0.00351944
RS_WT_TENT5c	RS_TENT5c_WT_3	123	1.49148
ES_WT_TENT5c	ES_TENT5c_WT_3	177	1.51164
ES_WT_TENT5c	ES_TENT5c_WT_3	180	1.34918
ES_WT_TENT5c	ES_TENT5c_WT_3	183	1.20962
ES_WT_TENT5c	ES_TENT5c_WT_3	96	1.30771
ES_WT_TENT5c	ES_TENT5c_WT_3	141	1.95105
ES_WT_TENT5c	ES_TENT5c_WT_3	249	0.120683
ES_WT_TENT5c	ES_TENT5c_WT_3	156	2.18313
ES_WT_TENT5c	ES_TENT5c_WT_3	159	2.12248
ES_WT_TENT5c	ES_TENT5c_WT_3	87	1.30864
ES_WT_TENT5c	ES_TENT5c_WT_3	165	1.95012
ES_WT_TENT5c	ES_TENT5c_WT_3	72	1.36063
ES_WT_TENT5c	ES_TENT5c_WT_3	186	1.14092
ES_WT_TENT5c	ES_TENT5c_WT_3	21	0.819099
ES_WT_TENT5c	ES_TENT5c_WT_3	24	0.908838
ES_WT_TENT5c	ES_TENT5c_WT_3	162	2.09061
ES_WT_TENT5c	ES_TENT5c_WT_3	120	1.4844
ES_WT_TENT5c	ES_TENT5c_WT_3	42	1.47914
RS_WT_TENT5c	RS_TENT5c_WT_1	153	2.17074
RS_WT_TENT5c	RS_TENT5c_WT_1	198	1.27015
RS_WT_TENT5c	RS_TENT5c_WT_1	180	2.04868
RS_WT_TENT5c	RS_TENT5c_WT_1	147	2.01797
RS_WT_TENT5c	RS_TENT5c_WT_1	177	2.14116
ES_WT_TENT5c	ES_TENT5c_WT_1	216	0.327881
ES_WT_TENT5c	ES_TENT5c_WT_1	144	2.2026
ES_WT_TENT5c	ES_TENT5c_WT_1	126	1.66434
RS_WT_TENT5c	RS_TENT5c_WT_1	219	0.61876
RS_WT_TENT5c	RS_TENT5c_WT_2	219	0.521965
ES_WT_TENT5c	ES_TENT5c_WT_2	132	1.84072
ES_WT_TENT5c	ES_TENT5c_WT_2	138	1.97031
RS_WT_TENT5c	RS_TENT5c_WT_3	216	0.59555
RS_WT_TENT5c	RS_TENT5c_WT_3	270	0.106731
RS_WT_TENT5c	RS_TENT5c_WT_3	117	1.40724
RS_WT_TENT5c	RS_TENT5c_WT_3	204	0.933187
RS_WT_TENT5c	RS_TENT5c_WT_3	225	0.421108
RS_WT_TENT5c	RS_TENT5c_WT_3	162	2.47233
ES_WT_TENT5c	ES_TENT5c_WT_3	135	1.82789
ES_WT_TENT5c	ES_TENT5c_WT_1	75	1.34884
RS_WT_TENT5c	RS_TENT5c_WT_1	228	0.443633
RS_WT_TENT5c	RS_TENT5c_WT_1	123	1.42202
RS_WT_TENT5c	RS_TENT5c_WT_1	207	0.937173
RS_WT_TENT5c	RS_TENT5c_WT_1	102	1.37042
ES_WT_TENT5c	ES_TENT5c_WT_1	120	1.52044
RS_WT_TENT5c	RS_TENT5c_WT_1	126	1.44562
ES_WT_TENT5c	ES_TENT5c_WT_1	174	1.65
ES_WT_TENT5c	ES_TENT5c_WT_1	99	1.3226
RS_WT_TENT5c	RS_TENT5c_WT_1	108	1.32954
RS_WT_TENT5c	RS_TENT5c_WT_1	243	0.265457
ES_WT_TENT5c	ES_TENT5c_WT_1	78	1.35731
RS_WT_TENT5c	RS_TENT5c_WT_1	225	0.486653
ES_WT_TENT5c	ES_TENT5c_WT_1	93	1.30126
ES_WT_TENT5c	ES_TENT5c_WT_1	123	1.58351
ES_WT_TENT5c	ES_TENT5c_WT_1	96	1.35194
ES_WT_TENT5c	ES_TENT5c_WT_1	48	1.51115
RS_WT_TENT5c	RS_TENT5c_WT_1	258	0.169143
ES_WT_TENT5c	ES_TENT5c_WT_1	135	1.94219
ES_WT_TENT5c	ES_TENT5c_WT_1	102	1.36481
ES_WT_TENT5c	ES_TENT5c_WT_1	210	0.40871
ES_WT_TENT5c	ES_TENT5c_WT_1	111	1.393
RS_WT_TENT5c	RS_TENT5c_WT_1	261	0.161352
ES_WT_TENT5c	ES_TENT5c_WT_1	27	0.872827
RS_WT_TENT5c	RS_TENT5c_WT_1	186	1.82275
RS_WT_TENT5c	RS_TENT5c_WT_1	189	1.64863
RS_WT_TENT5c	RS_TENT5c_WT_1	246	0.247391
RS_WT_TENT5c	RS_TENT5c_WT_1	273	0.116413
RS_WT_TENT5c	RS_TENT5c_WT_1	483	0.00045165
ES_WT_TENT5c	ES_TENT5c_WT_1	132	1.83186
RS_WT_TENT5c	RS_TENT5c_WT_1	234	0.358271
RS_WT_TENT5c	RS_TENT5c_WT_1	78	1.26451
ES_WT_TENT5c	ES_TENT5c_WT_1	60	1.37557
ES_WT_TENT5c	ES_TENT5c_WT_1	105	1.3684
RS_WT_TENT5c	RS_TENT5c_WT_1	48	0.857118
ES_WT_TENT5c	ES_TENT5c_WT_1	171	1.78053
ES_WT_TENT5c	ES_TENT5c_WT_1	231	0.189362
ES_WT_TENT5c	ES_TENT5c_WT_1	207	0.461836
ES_WT_TENT5c	ES_TENT5c_WT_1	45	1.48736
ES_WT_TENT5c	ES_TENT5c_WT_1	69	1.34966
ES_WT_TENT5c	ES_TENT5c_WT_1	186	1.1088
ES_WT_TENT5c	ES_TENT5c_WT_1	72	1.35894
RS_WT_TENT5c	RS_TENT5c_WT_1	222	0.555303
RS_WT_TENT5c	RS_TENT5c_WT_1	249	0.226615
ES_WT_TENT5c	ES_TENT5c_WT_1	147	2.24546
RS_WT_TENT5c	RS_TENT5c_WT_1	270	0.119348
RS_WT_TENT5c	RS_TENT5c_WT_1	285	0.0890879
RS_WT_TENT5c	RS_TENT5c_WT_1	27	0.287701
ES_WT_TENT5c	ES_TENT5c_WT_1	192	0.866635
RS_WT_TENT5c	RS_TENT5c_WT_1	54	0.943496
RS_WT_TENT5c	RS_TENT5c_WT_1	60	1.03213
ES_WT_TENT5c	ES_TENT5c_WT_1	87	1.29539
ES_WT_TENT5c	ES_TENT5c_WT_1	90	1.33043
ES_WT_TENT5c	ES_TENT5c_WT_2	123	1.59668
RS_WT_TENT5c	RS_TENT5c_WT_2	162	2.2312
RS_WT_TENT5c	RS_TENT5c_WT_2	102	1.43041
ES_WT_TENT5c	ES_TENT5c_WT_2	189	0.875511
RS_WT_TENT5c	RS_TENT5c_WT_2	144	1.93839
RS_WT_TENT5c	RS_TENT5c_WT_2	153	2.13862
RS_WT_TENT5c	RS_TENT5c_WT_2	291	0.0575246
ES_WT_TENT5c	ES_TENT5c_WT_2	81	1.37439
RS_WT_TENT5c	RS_TENT5c_WT_2	99	1.41674
RS_WT_TENT5c	RS_TENT5c_WT_2	90	1.4268
RS_WT_TENT5c	RS_TENT5c_WT_2	192	1.3446
RS_WT_TENT5c	RS_TENT5c_WT_2	231	0.346248
RS_WT_TENT5c	RS_TENT5c_WT_2	123	1.49218
ES_WT_TENT5c	ES_TENT5c_WT_2	84	1.36224
RS_WT_TENT5c	RS_TENT5c_WT_2	93	1.40511
ES_WT_TENT5c	ES_TENT5c_WT_2	129	1.74007
RS_WT_TENT5c	RS_TENT5c_WT_2	72	1.33375
RS_WT_TENT5c	RS_TENT5c_WT_2	111	1.45745
ES_WT_TENT5c	ES_TENT5c_WT_2	87	1.34034
RS_WT_TENT5c	RS_TENT5c_WT_2	108	1.4488
RS_WT_TENT5c	RS_TENT5c_WT_2	117	1.43686
RS_WT_TENT5c	RS_TENT5c_WT_2	228	0.390413
ES_WT_TENT5c	ES_TENT5c_WT_2	279	0.0412482
RS_WT_TENT5c	RS_TENT5c_WT_2	114	1.46499
RS_WT_TENT5c	RS_TENT5c_WT_2	132	1.6789
RS_WT_TENT5c	RS_TENT5c_WT_2	78	1.36629
ES_WT_TENT5c	ES_TENT5c_WT_2	72	1.46979
ES_WT_TENT5c	ES_TENT5c_WT_2	66	1.43604
ES_WT_TENT5c	ES_TENT5c_WT_2	99	1.34499
ES_WT_TENT5c	ES_TENT5c_WT_2	153	2.05641
RS_WT_TENT5c	RS_TENT5c_WT_2	129	1.60582
RS_WT_TENT5c	RS_TENT5c_WT_2	81	1.37446
ES_WT_TENT5c	ES_TENT5c_WT_2	108	1.41699
ES_WT_TENT5c	ES_TENT5c_WT_2	48	1.64738
RS_WT_TENT5c	RS_TENT5c_WT_2	135	1.6855
ES_WT_TENT5c	ES_TENT5c_WT_2	57	1.47983
RS_WT_TENT5c	RS_TENT5c_WT_2	246	0.216739
RS_WT_TENT5c	RS_TENT5c_WT_2	48	1.01029
RS_WT_TENT5c	RS_TENT5c_WT_2	210	0.729116
RS_WT_TENT5c	RS_TENT5c_WT_2	201	1.00291
ES_WT_TENT5c	ES_TENT5c_WT_2	144	2.10006
ES_WT_TENT5c	ES_TENT5c_WT_2	93	1.30209
ES_WT_TENT5c	ES_TENT5c_WT_2	117	1.52168
RS_WT_TENT5c	RS_TENT5c_WT_2	252	0.175088
RS_WT_TENT5c	RS_TENT5c_WT_2	249	0.187505
RS_WT_TENT5c	RS_TENT5c_WT_2	366	0.00817289
ES_WT_TENT5c	ES_TENT5c_WT_2	246	0.102745
ES_WT_TENT5c	ES_TENT5c_WT_2	216	0.287687
ES_WT_TENT5c	ES_TENT5c_WT_2	183	1.1056
RS_WT_TENT5c	RS_TENT5c_WT_2	240	0.253831
RS_WT_TENT5c	RS_TENT5c_WT_2	360	0.0125737
RS_WT_TENT5c	RS_TENT5c_WT_2	330	0.0209037
ES_WT_TENT5c	ES_TENT5c_WT_2	225	0.212091
ES_WT_TENT5c	ES_TENT5c_WT_2	249	0.0989956
ES_WT_TENT5c	ES_TENT5c_WT_2	78	1.36389
RS_WT_TENT5c	RS_TENT5c_WT_2	75	1.3523
ES_WT_TENT5c	ES_TENT5c_WT_2	30	1.1584
RS_WT_TENT5c	RS_TENT5c_WT_2	225	0.419961
ES_WT_TENT5c	ES_TENT5c_WT_2	180	1.2292
RS_WT_TENT5c	RS_TENT5c_WT_2	66	1.25784
RS_WT_TENT5c	RS_TENT5c_WT_2	60	1.1967
ES_WT_TENT5c	ES_TENT5c_WT_2	150	2.12376
RS_WT_TENT5c	RS_TENT5c_WT_2	234	0.304912
ES_WT_TENT5c	ES_TENT5c_WT_2	228	0.184042
ES_WT_TENT5c	ES_TENT5c_WT_2	204	0.479679
RS_WT_TENT5c	RS_TENT5c_WT_2	36	0.669391
RS_WT_TENT5c	RS_TENT5c_WT_2	45	0.918821
RS_WT_TENT5c	RS_TENT5c_WT_3	159	2.44693
RS_WT_TENT5c	RS_TENT5c_WT_3	147	2.20845
RS_WT_TENT5c	RS_TENT5c_WT_3	135	1.81175
RS_WT_TENT5c	RS_TENT5c_WT_3	141	2.02505
RS_WT_TENT5c	RS_TENT5c_WT_3	300	0.0471299
RS_WT_TENT5c	RS_TENT5c_WT_3	111	1.36715
RS_WT_TENT5c	RS_TENT5c_WT_3	39	0.648801
RS_WT_TENT5c	RS_TENT5c_WT_3	27	0.336948
RS_WT_TENT5c	RS_TENT5c_WT_3	69	1.12561
RS_WT_TENT5c	RS_TENT5c_WT_3	258	0.150724
RS_WT_TENT5c	RS_TENT5c_WT_3	87	1.24841
RS_WT_TENT5c	RS_TENT5c_WT_3	138	1.94089
RS_WT_TENT5c	RS_TENT5c_WT_3	54	0.950937
RS_WT_TENT5c	RS_TENT5c_WT_3	78	1.22591
RS_WT_TENT5c	RS_TENT5c_WT_3	81	1.22377
RS_WT_TENT5c	RS_TENT5c_WT_3	60	1.02844
RS_WT_TENT5c	RS_TENT5c_WT_3	234	0.314607
RS_WT_TENT5c	RS_TENT5c_WT_3	48	0.870602
RS_WT_TENT5c	RS_TENT5c_WT_3	327	0.0239475
RS_WT_TENT5c	RS_TENT5c_WT_3	30	0.407566
RS_WT_TENT5c	RS_TENT5c_WT_3	57	0.98177
RS_WT_TENT5c	RS_TENT5c_WT_3	291	0.0560815
RS_WT_TENT5c	RS_TENT5c_WT_3	315	0.03244
RS_WT_TENT5c	RS_TENT5c_WT_3	252	0.17842
RS_WT_TENT5c	RS_TENT5c_WT_3	243	0.235955
RS_WT_TENT5c	RS_TENT5c_WT_3	273	0.0950248
RS_WT_TENT5c	RS_TENT5c_WT_3	21	0.224632
RS_WT_TENT5c	RS_TENT5c_WT_3	36	0.575199
ES_WT_TENT5c	ES_TENT5c_WT_3	129	1.64841
ES_WT_TENT5c	ES_TENT5c_WT_3	201	0.594133
ES_WT_TENT5c	ES_TENT5c_WT_3	117	1.40024
ES_WT_TENT5c	ES_TENT5c_WT_3	150	2.1757
ES_WT_TENT5c	ES_TENT5c_WT_3	174	1.66883
ES_WT_TENT5c	ES_TENT5c_WT_3	36	1.30709
ES_WT_TENT5c	ES_TENT5c_WT_3	93	1.28574
ES_WT_TENT5c	ES_TENT5c_WT_3	69	1.40519
ES_WT_TENT5c	ES_TENT5c_WT_3	33	1.15516
ES_WT_TENT5c	ES_TENT5c_WT_3	18	0.762161
ES_WT_TENT5c	ES_TENT5c_WT_3	105	1.32659
ES_WT_TENT5c	ES_TENT5c_WT_3	192	0.890271
ES_WT_TENT5c	ES_TENT5c_WT_3	48	1.56795
ES_WT_TENT5c	ES_TENT5c_WT_3	132	1.77652
ES_WT_TENT5c	ES_TENT5c_WT_3	147	2.07606
ES_WT_TENT5c	ES_TENT5c_WT_3	60	1.41416
ES_WT_TENT5c	ES_TENT5c_WT_3	102	1.29688
ES_WT_TENT5c	ES_TENT5c_WT_3	111	1.30678
ES_WT_TENT5c	ES_TENT5c_WT_3	222	0.279428
ES_WT_TENT5c	ES_TENT5c_WT_3	51	1.52927
ES_WT_TENT5c	ES_TENT5c_WT_3	84	1.36155
ES_WT_TENT5c	ES_TENT5c_WT_3	114	1.3795
ES_WT_TENT5c	ES_TENT5c_WT_3	153	2.15868
ES_WT_TENT5c	ES_TENT5c_WT_3	99	1.31792
ES_WT_TENT5c	ES_TENT5c_WT_3	126	1.57445
ES_WT_TENT5c	ES_TENT5c_WT_3	78	1.39126
ES_WT_TENT5c	ES_TENT5c_WT_3	195	0.794034
ES_WT_TENT5c	ES_TENT5c_WT_3	189	0.986199
ES_WT_TENT5c	ES_TENT5c_WT_3	123	1.47976
ES_WT_TENT5c	ES_TENT5c_WT_3	144	2.09927
ES_WT_TENT5c	ES_TENT5c_WT_3	54	1.48162
RS_WT_TENT5c	RS_TENT5c_WT_1	39	0.609501
ES_WT_TENT5c	ES_TENT5c_WT_1	39	1.31625
ES_WT_TENT5c	ES_TENT5c_WT_2	63	1.46424
RS_WT_TENT5c	RS_TENT5c_WT_3	261	0.142767
ES_WT_TENT5c	ES_TENT5c_WT_1	30	0.956264
ES_WT_TENT5c	ES_TENT5c_WT_1	3	0.0307999
ES_WT_TENT5c	ES_TENT5c_WT_1	255	0.0814813
ES_WT_TENT5c	ES_TENT5c_WT_1	153	2.23601
ES_WT_TENT5c	ES_TENT5c_WT_1	57	1.36449
ES_WT_TENT5c	ES_TENT5c_WT_1	249	0.099896
RS_WT_TENT5c	RS_TENT5c_WT_1	315	0.0394064
ES_WT_TENT5c	ES_TENT5c_WT_1	21	0.760872
ES_WT_TENT5c	ES_TENT5c_WT_1	6	0.0904442
ES_WT_TENT5c	ES_TENT5c_WT_1	213	0.360636
RS_WT_TENT5c	RS_TENT5c_WT_2	303	0.038664
ES_WT_TENT5c	ES_TENT5c_WT_2	18	0.861862
ES_WT_TENT5c	ES_TENT5c_WT_2	6	0.146244
ES_WT_TENT5c	ES_TENT5c_WT_2	12	0.506678
ES_WT_TENT5c	ES_TENT5c_WT_2	15	0.68637
ES_WT_TENT5c	ES_TENT5c_WT_2	9	0.284537
ES_WT_TENT5c	ES_TENT5c_WT_2	36	1.38834
ES_WT_TENT5c	ES_TENT5c_WT_2	60	1.46364
RS_WT_TENT5c	RS_TENT5c_WT_3	15	0.128
ES_WT_TENT5c	ES_TENT5c_WT_3	9	0.282832
ES_WT_TENT5c	ES_TENT5c_WT_3	168	1.92134
ES_WT_TENT5c	ES_TENT5c_WT_3	243	0.132752
ES_WT_TENT5c	ES_TENT5c_WT_3	39	1.43892
ES_WT_TENT5c	ES_TENT5c_WT_1	54	1.43896
RS_WT_TENT5c	RS_TENT5c_WT_1	237	0.335915
ES_WT_TENT5c	ES_TENT5c_WT_1	195	0.759894
RS_WT_TENT5c	RS_TENT5c_WT_1	294	0.0652634
RS_WT_TENT5c	RS_TENT5c_WT_2	24	0.340904
ES_WT_TENT5c	ES_TENT5c_WT_2	39	1.50938
ES_WT_TENT5c	ES_TENT5c_WT_2	75	1.39794
RS_WT_TENT5c	RS_TENT5c_WT_2	255	0.155914
ES_WT_TENT5c	ES_TENT5c_WT_2	252	0.0922459
RS_WT_TENT5c	RS_TENT5c_WT_2	222	0.468527
ES_WT_TENT5c	ES_TENT5c_WT_2	27	1.09375
RS_WT_TENT5c	RS_TENT5c_WT_3	264	0.124098
RS_WT_TENT5c	RS_TENT5c_WT_3	321	0.0314454
RS_WT_TENT5c	RS_TENT5c_WT_3	363	0.012012
RS_WT_TENT5c	RS_TENT5c_WT_3	294	0.0579942
ES_WT_TENT5c	ES_TENT5c_WT_3	30	1.06232
ES_WT_TENT5c	ES_TENT5c_WT_3	255	0.0919049
RS_WT_TENT5c	RS_TENT5c_WT_1	282	0.0882975
RS_WT_TENT5c	RS_TENT5c_WT_1	21	0.185515
ES_WT_TENT5c	ES_TENT5c_WT_1	288	0.0397629
RS_WT_TENT5c	RS_TENT5c_WT_1	342	0.0198726
RS_WT_TENT5c	RS_TENT5c_WT_2	333	0.0204322
RS_WT_TENT5c	RS_TENT5c_WT_2	39	0.740904
ES_WT_TENT5c	ES_TENT5c_WT_2	201	0.539676
RS_WT_TENT5c	RS_TENT5c_WT_2	57	1.1013
ES_WT_TENT5c	ES_TENT5c_WT_2	240	0.125544
RS_WT_TENT5c	RS_TENT5c_WT_2	297	0.0509234
RS_WT_TENT5c	RS_TENT5c_WT_3	285	0.0688586
RS_WT_TENT5c	RS_TENT5c_WT_3	249	0.191962
ES_WT_TENT5c	ES_TENT5c_WT_3	63	1.37826
RS_WT_TENT5c	RS_TENT5c_WT_1	51	0.893137
RS_WT_TENT5c	RS_TENT5c_WT_1	36	0.533737
ES_WT_TENT5c	ES_TENT5c_WT_1	36	1.20315
RS_WT_TENT5c	RS_TENT5c_WT_1	24	0.231245
RS_WT_TENT5c	RS_TENT5c_WT_2	342	0.0147741
RS_WT_TENT5c	RS_TENT5c_WT_2	285	0.0693124
RS_WT_TENT5c	RS_TENT5c_WT_2	18	0.203851
RS_WT_TENT5c	RS_TENT5c_WT_3	12	0.0876799
ES_WT_TENT5c	ES_TENT5c_WT_3	66	1.39064
ES_WT_TENT5c	ES_TENT5c_WT_3	27	0.980319
ES_WT_TENT5c	ES_TENT5c_WT_3	210	0.435388
RS_WT_TENT5c	RS_TENT5c_WT_1	267	0.135608
ES_WT_TENT5c	ES_TENT5c_WT_1	282	0.0428591
RS_WT_TENT5c	RS_TENT5c_WT_1	309	0.0448262
RS_WT_TENT5c	RS_TENT5c_WT_1	390	0.00767805
ES_WT_TENT5c	ES_TENT5c_WT_2	213	0.333735
RS_WT_TENT5c	RS_TENT5c_WT_2	270	0.0971316
RS_WT_TENT5c	RS_TENT5c_WT_3	318	0.03244
RS_WT_TENT5c	RS_TENT5c_WT_3	255	0.159446
ES_WT_TENT5c	ES_TENT5c_WT_3	6	0.156269
RS_WT_TENT5c	RS_TENT5c_WT_1	378	0.0103879
RS_WT_TENT5c	RS_TENT5c_WT_1	321	0.0357932
RS_WT_TENT5c	RS_TENT5c_WT_3	312	0.0355769
ES_WT_TENT5c	ES_TENT5c_WT_3	237	0.160911
RS_WT_TENT5c	RS_TENT5c_WT_1	324	0.0318413
ES_WT_TENT5c	ES_TENT5c_WT_1	261	0.0713776
RS_WT_TENT5c	RS_TENT5c_WT_1	264	0.144076
RS_WT_TENT5c	RS_TENT5c_WT_2	6	0.024833
ES_WT_TENT5c	ES_TENT5c_WT_3	138	1.89875
ES_WT_TENT5c	ES_TENT5c_WT_3	198	0.70708
RS_WT_TENT5c	RS_TENT5c_WT_1	33	0.42489
RS_WT_TENT5c	RS_TENT5c_WT_1	369	0.0112912
ES_WT_TENT5c	ES_TENT5c_WT_1	66	1.37345
ES_WT_TENT5c	ES_TENT5c_WT_1	267	0.0604591
ES_WT_TENT5c	ES_TENT5c_WT_1	228	0.215762
ES_WT_TENT5c	ES_TENT5c_WT_1	243	0.127926
ES_WT_TENT5c	ES_TENT5c_WT_2	339	0.0104995
ES_WT_TENT5c	ES_TENT5c_WT_2	291	0.0260989
ES_WT_TENT5c	ES_TENT5c_WT_2	285	0.0383983
ES_WT_TENT5c	ES_TENT5c_WT_2	51	1.59713
ES_WT_TENT5c	ES_TENT5c_WT_2	336	0.0122995
ES_WT_TENT5c	ES_TENT5c_WT_2	309	0.022799
RS_WT_TENT5c	RS_TENT5c_WT_2	324	0.0260904
RS_WT_TENT5c	RS_TENT5c_WT_3	387	0.00512614
RS_WT_TENT5c	RS_TENT5c_WT_3	282	0.0728371
RS_WT_TENT5c	RS_TENT5c_WT_3	237	0.280637
ES_WT_TENT5c	ES_TENT5c_WT_3	207	0.476544
RS_WT_TENT5c	RS_TENT5c_WT_1	15	0.0809582
RS_WT_TENT5c	RS_TENT5c_WT_1	30	0.364594
ES_WT_TENT5c	ES_TENT5c_WT_1	270	0.0562221
ES_WT_TENT5c	ES_TENT5c_WT_2	327	0.0139494
RS_WT_TENT5c	RS_TENT5c_WT_2	12	0.0966601
RS_WT_TENT5c	RS_TENT5c_WT_3	18	0.176737
ES_WT_TENT5c	ES_TENT5c_WT_3	45	1.54846
ES_WT_TENT5c	ES_TENT5c_WT_3	57	1.45903
ES_WT_TENT5c	ES_TENT5c_WT_3	75	1.36712
ES_WT_TENT5c	ES_TENT5c_WT_3	204	0.552358
ES_WT_TENT5c	ES_TENT5c_WT_3	171	1.75981
RS_WT_TENT5c	RS_TENT5c_WT_1	255	0.182918
ES_WT_TENT5c	ES_TENT5c_WT_1	219	0.281599
ES_WT_TENT5c	ES_TENT5c_WT_1	252	0.0979405
ES_WT_TENT5c	ES_TENT5c_WT_1	297	0.0307999
ES_WT_TENT5c	ES_TENT5c_WT_1	291	0.0332444
ES_WT_TENT5c	ES_TENT5c_WT_1	225	0.219673
ES_WT_TENT5c	ES_TENT5c_WT_1	204	0.523599
RS_WT_TENT5c	RS_TENT5c_WT_1	300	0.0561175
ES_WT_TENT5c	ES_TENT5c_WT_1	336	0.0125481
ES_WT_TENT5c	ES_TENT5c_WT_1	240	0.144059
ES_WT_TENT5c	ES_TENT5c_WT_1	234	0.173881
ES_WT_TENT5c	ES_TENT5c_WT_2	222	0.241939
ES_WT_TENT5c	ES_TENT5c_WT_2	351	0.00809964
RS_WT_TENT5c	RS_TENT5c_WT_2	264	0.115363
ES_WT_TENT5c	ES_TENT5c_WT_2	312	0.0151493
RS_WT_TENT5c	RS_TENT5c_WT_2	306	0.038664
ES_WT_TENT5c	ES_TENT5c_WT_2	3	0.0511477
ES_WT_TENT5c	ES_TENT5c_WT_2	219	0.262338
ES_WT_TENT5c	ES_TENT5c_WT_2	234	0.152393
RS_WT_TENT5c	RS_TENT5c_WT_3	267	0.106195
RS_WT_TENT5c	RS_TENT5c_WT_3	348	0.0162965
ES_WT_TENT5c	ES_TENT5c_WT_3	252	0.0965466
ES_WT_TENT5c	ES_TENT5c_WT_3	294	0.03342
ES_WT_TENT5c	ES_TENT5c_WT_3	234	0.181334
ES_WT_TENT5c	ES_TENT5c_WT_3	276	0.0507489
ES_WT_TENT5c	ES_TENT5c_WT_3	216	0.351838
ES_WT_TENT5c	ES_TENT5c_WT_3	225	0.23951
ES_WT_TENT5c	ES_TENT5c_WT_3	228	0.226204
ES_WT_TENT5c	ES_TENT5c_WT_3	213	0.377522
ES_WT_TENT5c	ES_TENT5c_WT_3	246	0.107996
ES_WT_TENT5c	ES_TENT5c_WT_3	336	0.0133061
ES_WT_TENT5c	ES_TENT5c_WT_1	348	0.00847405
ES_WT_TENT5c	ES_TENT5c_WT_1	237	0.150903
ES_WT_TENT5c	ES_TENT5c_WT_2	330	0.0124495
RS_WT_TENT5c	RS_TENT5c_WT_2	288	0.0634971
RS_WT_TENT5c	RS_TENT5c_WT_1	351	0.0185176
RS_WT_TENT5c	RS_TENT5c_WT_1	423	0.00350029
RS_WT_TENT5c	RS_TENT5c_WT_1	408	0.0036132
RS_WT_TENT5c	RS_TENT5c_WT_1	231	0.387628
RS_WT_TENT5c	RS_TENT5c_WT_1	276	0.104218
ES_WT_TENT5c	ES_TENT5c_WT_2	243	0.115045
ES_WT_TENT5c	ES_TENT5c_WT_3	282	0.0392994
RS_WT_TENT5c	RS_TENT5c_WT_2	237	0.283379
RS_WT_TENT5c	RS_TENT5c_WT_2	261	0.129823
ES_WT_TENT5c	ES_TENT5c_WT_2	258	0.0751467
RS_WT_TENT5c	RS_TENT5c_WT_3	336	0.0187448
RS_WT_TENT5c	RS_TENT5c_WT_3	351	0.0133892
RS_WT_TENT5c	RS_TENT5c_WT_2	294	0.0592534
ES_WT_TENT5c	ES_TENT5c_WT_2	273	0.045748
RS_WT_TENT5c	RS_TENT5c_WT_3	378	0.00696237
RS_WT_TENT5c	RS_TENT5c_WT_3	342	0.0169851
ES_WT_TENT5c	ES_TENT5c_WT_3	303	0.0213517
RS_WT_TENT5c	RS_TENT5c_WT_1	279	0.102976
ES_WT_TENT5c	ES_TENT5c_WT_1	246	0.112444
RS_WT_TENT5c	RS_TENT5c_WT_1	12	0.0525043
ES_WT_TENT5c	ES_TENT5c_WT_1	420	0.00179259
RS_WT_TENT5c	RS_TENT5c_WT_1	297	0.0630051
ES_WT_TENT5c	ES_TENT5c_WT_1	15	0.528162
ES_WT_TENT5c	ES_TENT5c_WT_1	306	0.0219999
ES_WT_TENT5c	ES_TENT5c_WT_1	9	0.183496
ES_WT_TENT5c	ES_TENT5c_WT_1	276	0.0532887
ES_WT_TENT5c	ES_TENT5c_WT_1	375	0.00505184
RS_WT_TENT5c	RS_TENT5c_WT_1	306	0.0520526
ES_WT_TENT5c	ES_TENT5c_WT_1	12	0.372206
RS_WT_TENT5c	RS_TENT5c_WT_1	9	0.024502
RS_WT_TENT5c	RS_TENT5c_WT_1	18	0.122171
RS_WT_TENT5c	RS_TENT5c_WT_1	393	0.00621018
RS_WT_TENT5c	RS_TENT5c_WT_2	276	0.0844008
RS_WT_TENT5c	RS_TENT5c_WT_2	9	0.0495088
RS_WT_TENT5c	RS_TENT5c_WT_2	15	0.145697
ES_WT_TENT5c	ES_TENT5c_WT_2	264	0.0668971
RS_WT_TENT5c	RS_TENT5c_WT_2	282	0.0760707
RS_WT_TENT5c	RS_TENT5c_WT_2	273	0.0972888
RS_WT_TENT5c	RS_TENT5c_WT_2	279	0.0814145
RS_WT_TENT5c	RS_TENT5c_WT_2	243	0.22334
RS_WT_TENT5c	RS_TENT5c_WT_2	321	0.0295481
RS_WT_TENT5c	RS_TENT5c_WT_3	393	0.00420802
RS_WT_TENT5c	RS_TENT5c_WT_3	309	0.0380252
RS_WT_TENT5c	RS_TENT5c_WT_3	297	0.0515674
RS_WT_TENT5c	RS_TENT5c_WT_3	3	0.00879859
RS_WT_TENT5c	RS_TENT5c_WT_3	288	0.0687055
RS_WT_TENT5c	RS_TENT5c_WT_3	9	0.0496547
RS_WT_TENT5c	RS_TENT5c_WT_3	6	0.024177
ES_WT_TENT5c	ES_TENT5c_WT_3	15	0.626934
ES_WT_TENT5c	ES_TENT5c_WT_3	12	0.46757
ES_WT_TENT5c	ES_TENT5c_WT_3	219	0.290568
ES_WT_TENT5c	ES_TENT5c_WT_3	264	0.0618888
ES_WT_TENT5c	ES_TENT5c_WT_3	315	0.0216611
RS_WT_TENT5c	RS_TENT5c_WT_1	354	0.0164852
RS_WT_TENT5c	RS_TENT5c_WT_1	429	0.0018066
RS_WT_TENT5c	RS_TENT5c_WT_2	327	0.0201179
RS_WT_TENT5c	RS_TENT5c_WT_3	333	0.0205811
RS_WT_TENT5c	RS_TENT5c_WT_2	348	0.0114735
RS_WT_TENT5c	RS_TENT5c_WT_3	390	0.00474359
RS_WT_TENT5c	RS_TENT5c_WT_1	348	0.0171627
ES_WT_TENT5c	ES_TENT5c_WT_1	258	0.078222
RS_WT_TENT5c	RS_TENT5c_WT_1	402	0.00462941
ES_WT_TENT5c	ES_TENT5c_WT_2	276	0.0439481
RS_WT_TENT5c	RS_TENT5c_WT_3	306	0.0436869
RS_WT_TENT5c	RS_TENT5c_WT_3	303	0.0451406
RS_WT_TENT5c	RS_TENT5c_WT_1	345	0.0187435
RS_WT_TENT5c	RS_TENT5c_WT_1	339	0.0222438
RS_WT_TENT5c	RS_TENT5c_WT_2	315	0.0325344
RS_WT_TENT5c	RS_TENT5c_WT_1	330	0.0310509
ES_WT_TENT5c	ES_TENT5c_WT_1	351	0.00684443
ES_WT_TENT5c	ES_TENT5c_WT_2	231	0.174442
ES_WT_TENT5c	ES_TENT5c_WT_3	3	0.0615794
RS_WT_TENT5c	RS_TENT5c_WT_3	447	0.00122415
ES_WT_TENT5c	ES_TENT5c_WT_2	303	0.0202491
RS_WT_TENT5c	RS_TENT5c_WT_1	450	0.00158077
RS_WT_TENT5c	RS_TENT5c_WT_1	252	0.209001
RS_WT_TENT5c	RS_TENT5c_WT_1	318	0.039971
RS_WT_TENT5c	RS_TENT5c_WT_1	336	0.0240503
ES_WT_TENT5c	ES_TENT5c_WT_1	345	0.00863701
ES_WT_TENT5c	ES_TENT5c_WT_2	255	0.0799465
ES_WT_TENT5c	ES_TENT5c_WT_2	282	0.0401982
RS_WT_TENT5c	RS_TENT5c_WT_3	345	0.0149959
RS_WT_TENT5c	RS_TENT5c_WT_3	459	0.000918114
ES_WT_TENT5c	ES_TENT5c_WT_1	318	0.0198814
ES_WT_TENT5c	ES_TENT5c_WT_1	309	0.0219999
RS_WT_TENT5c	RS_TENT5c_WT_3	456	0.000918114
RS_WT_TENT5c	RS_TENT5c_WT_3	375	0.00703888
RS_WT_TENT5c	RS_TENT5c_WT_3	405	0.00290736
RS_WT_TENT5c	RS_TENT5c_WT_3	324	0.0268548
RS_WT_TENT5c	RS_TENT5c_WT_3	330	0.0239475
ES_WT_TENT5c	ES_TENT5c_WT_1	324	0.0158074
ES_WT_TENT5c	ES_TENT5c_WT_1	366	0.00439999
RS_WT_TENT5c	RS_TENT5c_WT_1	291	0.0688766
ES_WT_TENT5c	ES_TENT5c_WT_2	411	0.00209991
RS_WT_TENT5c	RS_TENT5c_WT_2	3	0.0133595
RS_WT_TENT5c	RS_TENT5c_WT_1	6	0.0161465
RS_WT_TENT5c	RS_TENT5c_WT_2	312	0.0364637
RS_WT_TENT5c	RS_TENT5c_WT_1	381	0.00779096
RS_WT_TENT5c	RS_TENT5c_WT_1	441	0.00146786
RS_WT_TENT5c	RS_TENT5c_WT_2	378	0.00455796
ES_WT_TENT5c	ES_TENT5c_WT_2	237	0.131394
RS_WT_TENT5c	RS_TENT5c_WT_3	426	0.00175972
RS_WT_TENT5c	RS_TENT5c_WT_1	360	0.0133237
RS_WT_TENT5c	RS_TENT5c_WT_3	279	0.0768156
ES_WT_TENT5c	ES_TENT5c_WT_1	285	0.039274
ES_WT_TENT5c	ES_TENT5c_WT_1	300	0.0293333
ES_WT_TENT5c	ES_TENT5c_WT_1	330	0.0141777
ES_WT_TENT5c	ES_TENT5c_WT_3	300	0.0266122
RS_WT_TENT5c	RS_TENT5c_WT_1	399	0.00462941
RS_WT_TENT5c	RS_TENT5c_WT_3	453	0.000918114
ES_WT_TENT5c	ES_TENT5c_WT_3	285	0.0414655
ES_WT_TENT5c	ES_TENT5c_WT_2	306	0.0196491
ES_WT_TENT5c	ES_TENT5c_WT_1	303	0.0233036
ES_WT_TENT5c	ES_TENT5c_WT_2	354	0.00614973
ES_WT_TENT5c	ES_TENT5c_WT_2	270	0.0547476
RS_WT_TENT5c	RS_TENT5c_WT_3	483	0.000306038
ES_WT_TENT5c	ES_TENT5c_WT_3	240	0.141416
ES_WT_TENT5c	ES_TENT5c_WT_3	273	0.052915
RS_WT_TENT5c	RS_TENT5c_WT_1	333	0.0259699
RS_WT_TENT5c	RS_TENT5c_WT_1	405	0.00429067
RS_WT_TENT5c	RS_TENT5c_WT_2	318	0.0300196
RS_WT_TENT5c	RS_TENT5c_WT_2	336	0.0188605
ES_WT_TENT5c	ES_TENT5c_WT_2	294	0.0263988
RS_WT_TENT5c	RS_TENT5c_WT_3	369	0.00841605
RS_WT_TENT5c	RS_TENT5c_WT_3	354	0.0126241
ES_WT_TENT5c	ES_TENT5c_WT_3	348	0.0108305
RS_WT_TENT5c	RS_TENT5c_WT_1	363	0.0137753
RS_WT_TENT5c	RS_TENT5c_WT_2	309	0.0410216
RS_WT_TENT5c	RS_TENT5c_WT_3	414	0.00221878
ES_WT_TENT5c	ES_TENT5c_WT_1	411	0.00211851
ES_WT_TENT5c	ES_TENT5c_WT_2	261	0.0652471
RS_WT_TENT5c	RS_TENT5c_WT_2	411	0.00314342
RS_WT_TENT5c	RS_TENT5c_WT_2	387	0.00628684
RS_WT_TENT5c	RS_TENT5c_WT_2	363	0.011002
ES_WT_TENT5c	ES_TENT5c_WT_2	315	0.0181492
RS_WT_TENT5c	RS_TENT5c_WT_3	474	0.000612076
RS_WT_TENT5c	RS_TENT5c_WT_3	339	0.0165261
RS_WT_TENT5c	RS_TENT5c_WT_3	630	0.000229529
ES_WT_TENT5c	ES_TENT5c_WT_3	267	0.0758138
ES_WT_TENT5c	ES_TENT5c_WT_3	261	0.07241
ES_WT_TENT5c	ES_TENT5c_WT_3	309	0.0213517
ES_WT_TENT5c	ES_TENT5c_WT_2	378	0.00419982
ES_WT_TENT5c	ES_TENT5c_WT_3	333	0.0133061
ES_WT_TENT5c	ES_TENT5c_WT_1	279	0.0400888
ES_WT_TENT5c	ES_TENT5c_WT_1	294	0.0309629
ES_WT_TENT5c	ES_TENT5c_WT_1	264	0.0611109
ES_WT_TENT5c	ES_TENT5c_WT_2	288	0.0328486
ES_WT_TENT5c	ES_TENT5c_WT_3	270	0.0625077
RS_WT_TENT5c	RS_TENT5c_WT_1	453	0.00101621
ES_WT_TENT5c	ES_TENT5c_WT_1	333	0.0127111
RS_WT_TENT5c	RS_TENT5c_WT_1	312	0.0447133
RS_WT_TENT5c	RS_TENT5c_WT_1	462	0.00146786
ES_WT_TENT5c	ES_TENT5c_WT_2	267	0.0562475
RS_WT_TENT5c	RS_TENT5c_WT_1	327	0.0329704
ES_WT_TENT5c	ES_TENT5c_WT_2	324	0.0137994
RS_WT_TENT5c	RS_TENT5c_WT_2	339	0.0171316
ES_WT_TENT5c	ES_TENT5c_WT_3	258	0.0816933
RS_WT_TENT5c	RS_TENT5c_WT_3	477	0.000612076
RS_WT_TENT5c	RS_TENT5c_WT_1	375	0.00779096
ES_WT_TENT5c	ES_TENT5c_WT_2	345	0.0100496
RS_WT_TENT5c	RS_TENT5c_WT_2	357	0.0103733
ES_WT_TENT5c	ES_TENT5c_WT_2	369	0.0046498
ES_WT_TENT5c	ES_TENT5c_WT_2	297	0.0269988
ES_WT_TENT5c	ES_TENT5c_WT_2	300	0.022799
ES_WT_TENT5c	ES_TENT5c_WT_3	405	0.00247555
ES_WT_TENT5c	ES_TENT5c_WT_3	231	0.171742
ES_WT_TENT5c	ES_TENT5c_WT_3	279	0.0439411
ES_WT_TENT5c	ES_TENT5c_WT_3	357	0.00928333
ES_WT_TENT5c	ES_TENT5c_WT_3	321	0.0157817
RS_WT_TENT5c	RS_TENT5c_WT_3	417	0.00283085
ES_WT_TENT5c	ES_TENT5c_WT_1	384	0.00374814
RS_WT_TENT5c	RS_TENT5c_WT_1	447	0.00146786
ES_WT_TENT5c	ES_TENT5c_WT_2	387	0.00269988
RS_WT_TENT5c	RS_TENT5c_WT_1	627	0.000338737
RS_WT_TENT5c	RS_TENT5c_WT_3	465	0.000994624
RS_WT_TENT5c	RS_TENT5c_WT_3	372	0.00833954
RS_WT_TENT5c	RS_TENT5c_WT_1	471	0.000338737
ES_WT_TENT5c	ES_TENT5c_WT_1	405	0.00211851
ES_WT_TENT5c	ES_TENT5c_WT_1	312	0.0198814
RS_WT_TENT5c	RS_TENT5c_WT_1	372	0.0137753
RS_WT_TENT5c	RS_TENT5c_WT_3	360	0.0110174
RS_WT_TENT5c	RS_TENT5c_WT_3	396	0.00504963
RS_WT_TENT5c	RS_TENT5c_WT_1	357	0.0140011
RS_WT_TENT5c	RS_TENT5c_WT_2	441	0.000785855
RS_WT_TENT5c	RS_TENT5c_WT_1	387	0.00779096
ES_WT_TENT5c	ES_TENT5c_WT_1	339	0.0123852
ES_WT_TENT5c	ES_TENT5c_WT_1	459	0.000325925
ES_WT_TENT5c	ES_TENT5c_WT_1	444	0.00065185
RS_WT_TENT5c	RS_TENT5c_WT_2	447	0.00141454
ES_WT_TENT5c	ES_TENT5c_WT_1	402	0.00179259
ES_WT_TENT5c	ES_TENT5c_WT_2	366	0.0068997
ES_WT_TENT5c	ES_TENT5c_WT_2	363	0.00509978
RS_WT_TENT5c	RS_TENT5c_WT_3	366	0.0105583
RS_WT_TENT5c	RS_TENT5c_WT_2	345	0.013831
RS_WT_TENT5c	RS_TENT5c_WT_3	498	0.000306038
RS_WT_TENT5c	RS_TENT5c_WT_1	366	0.0112912
ES_WT_TENT5c	ES_TENT5c_WT_2	318	0.0148493
ES_WT_TENT5c	ES_TENT5c_WT_1	342	0.0105926
RS_WT_TENT5c	RS_TENT5c_WT_3	384	0.0056617
RS_WT_TENT5c	RS_TENT5c_WT_1	414	0.00282281
RS_WT_TENT5c	RS_TENT5c_WT_2	354	0.011002
ES_WT_TENT5c	ES_TENT5c_WT_2	402	0.00179992
RS_WT_TENT5c	RS_TENT5c_WT_2	381	0.00424361
ES_WT_TENT5c	ES_TENT5c_WT_1	390	0.00325925
RS_WT_TENT5c	RS_TENT5c_WT_1	459	0.00101621
RS_WT_TENT5c	RS_TENT5c_WT_1	591	0.000112912
ES_WT_TENT5c	ES_TENT5c_WT_3	324	0.0145439
ES_WT_TENT5c	ES_TENT5c_WT_1	354	0.00749628
RS_WT_TENT5c	RS_TENT5c_WT_3	471	0.000688586
ES_WT_TENT5c	ES_TENT5c_WT_1	327	0.0136889
ES_WT_TENT5c	ES_TENT5c_WT_1	372	0.00439999
ES_WT_TENT5c	ES_TENT5c_WT_1	321	0.0162963
RS_WT_TENT5c	RS_TENT5c_WT_2	480	0.000471513
ES_WT_TENT5c	ES_TENT5c_WT_3	291	0.0284689
ES_WT_TENT5c	ES_TENT5c_WT_3	288	0.0352766
ES_WT_TENT5c	ES_TENT5c_WT_3	327	0.0117589
RS_WT_TENT5c	RS_TENT5c_WT_2	351	0.011002
RS_WT_TENT5c	RS_TENT5c_WT_3	501	0.000306038
ES_WT_TENT5c	ES_TENT5c_WT_3	297	0.0290878
RS_WT_TENT5c	RS_TENT5c_WT_1	3	0.00519397
ES_WT_TENT5c	ES_TENT5c_WT_2	348	0.00809964
RS_WT_TENT5c	RS_TENT5c_WT_2	417	0.00141454
RS_WT_TENT5c	RS_TENT5c_WT_2	372	0.00833006
RS_WT_TENT5c	RS_TENT5c_WT_1	411	0.00350029
RS_WT_TENT5c	RS_TENT5c_WT_3	420	0.0024483
ES_WT_TENT5c	ES_TENT5c_WT_1	369	0.00407406
RS_WT_TENT5c	RS_TENT5c_WT_1	432	0.00158077
ES_WT_TENT5c	ES_TENT5c_WT_1	483	0.00114074
RS_WT_TENT5c	RS_TENT5c_WT_1	465	0.000677475
RS_WT_TENT5c	RS_TENT5c_WT_3	357	0.0110174
ES_WT_TENT5c	ES_TENT5c_WT_1	363	0.00814813
ES_WT_TENT5c	ES_TENT5c_WT_3	369	0.00402278
RS_WT_TENT5c	RS_TENT5c_WT_2	429	0.00157171
ES_WT_TENT5c	ES_TENT5c_WT_2	321	0.0160493
ES_WT_TENT5c	ES_TENT5c_WT_3	339	0.0114494
ES_WT_TENT5c	ES_TENT5c_WT_3	393	0.00216611
ES_WT_TENT5c	ES_TENT5c_WT_3	342	0.00866444
ES_WT_TENT5c	ES_TENT5c_WT_1	315	0.0185777
ES_WT_TENT5c	ES_TENT5c_WT_3	318	0.0182572
RS_WT_TENT5c	RS_TENT5c_WT_1	618	0.000112912
RS_WT_TENT5c	RS_TENT5c_WT_1	396	0.0054198
ES_WT_TENT5c	ES_TENT5c_WT_3	408	0.00123778
ES_WT_TENT5c	ES_TENT5c_WT_1	675	0.000162963
ES_WT_TENT5c	ES_TENT5c_WT_1	414	0.00195555
ES_WT_TENT5c	ES_TENT5c_WT_2	441	0.000749967
RS_WT_TENT5c	RS_TENT5c_WT_1	501	0.000225825
ES_WT_TENT5c	ES_TENT5c_WT_2	414	0.00149993
ES_WT_TENT5c	ES_TENT5c_WT_1	456	0.000488888
RS_WT_TENT5c	RS_TENT5c_WT_1	384	0.00846843
ES_WT_TENT5c	ES_TENT5c_WT_1	432	0.00065185
RS_WT_TENT5c	RS_TENT5c_WT_3	444	0.000841605
RS_WT_TENT5c	RS_TENT5c_WT_2	369	0.0059725
ES_WT_TENT5c	ES_TENT5c_WT_2	360	0.00584974
RS_WT_TENT5c	RS_TENT5c_WT_3	381	0.0048201
RS_WT_TENT5c	RS_TENT5c_WT_1	468	0.00135495
ES_WT_TENT5c	ES_TENT5c_WT_2	609	0.000149993
RS_WT_TENT5c	RS_TENT5c_WT_2	468	0.000628684
ES_WT_TENT5c	ES_TENT5c_WT_2	372	0.00389983
ES_WT_TENT5c	ES_TENT5c_WT_3	402	0.00154722
RS_WT_TENT5c	RS_TENT5c_WT_1	426	0.00383902
ES_WT_TENT5c	ES_TENT5c_WT_3	306	0.0204233
RS_WT_TENT5c	RS_TENT5c_WT_2	456	0.000628684
RS_WT_TENT5c	RS_TENT5c_WT_2	423	0.00172888
ES_WT_TENT5c	ES_TENT5c_WT_3	423	0.000618888
ES_WT_TENT5c	ES_TENT5c_WT_2	375	0.00434981
ES_WT_TENT5c	ES_TENT5c_WT_3	360	0.00495111
RS_WT_TENT5c	RS_TENT5c_WT_1	456	0.00146786
RS_WT_TENT5c	RS_TENT5c_WT_3	546	0.000153019
RS_WT_TENT5c	RS_TENT5c_WT_3	423	0.00198925
RS_WT_TENT5c	RS_TENT5c_WT_2	375	0.00770138
ES_WT_TENT5c	ES_TENT5c_WT_3	330	0.0102117
ES_WT_TENT5c	ES_TENT5c_WT_1	495	0.000162963
RS_WT_TENT5c	RS_TENT5c_WT_1	438	0.00146786
RS_WT_TENT5c	RS_TENT5c_WT_1	444	0.00101621
RS_WT_TENT5c	RS_TENT5c_WT_1	477	0.00101621
ES_WT_TENT5c	ES_TENT5c_WT_1	618	0.000325925
ES_WT_TENT5c	ES_TENT5c_WT_2	408	0.00179992
RS_WT_TENT5c	RS_TENT5c_WT_2	384	0.00471513
ES_WT_TENT5c	ES_TENT5c_WT_2	333	0.0112495
ES_WT_TENT5c	ES_TENT5c_WT_2	342	0.00764966
RS_WT_TENT5c	RS_TENT5c_WT_3	435	0.00122415
RS_WT_TENT5c	RS_TENT5c_WT_3	0	0.00175972
ES_WT_TENT5c	ES_TENT5c_WT_3	312	0.0191855
ES_WT_TENT5c	ES_TENT5c_WT_3	435	0.000928333
ES_WT_TENT5c	ES_TENT5c_WT_1	516	0.000325925
RS_WT_TENT5c	RS_TENT5c_WT_3	411	0.00183623
RS_WT_TENT5c	RS_TENT5c_WT_3	552	7.65095e-05
RS_WT_TENT5c	RS_TENT5c_WT_2	408	0.00235756
ES_WT_TENT5c	ES_TENT5c_WT_1	357	0.00635554
RS_WT_TENT5c	RS_TENT5c_WT_3	441	0.0016067
ES_WT_TENT5c	ES_TENT5c_WT_2	384	0.00479979
ES_WT_TENT5c	ES_TENT5c_WT_3	378	0.00247555
ES_WT_TENT5c	ES_TENT5c_WT_2	423	0.00089996
ES_WT_TENT5c	ES_TENT5c_WT_1	378	0.00374814
RS_WT_TENT5c	RS_TENT5c_WT_2	459	0.00125737
ES_WT_TENT5c	ES_TENT5c_WT_2	396	0.00209991
ES_WT_TENT5c	ES_TENT5c_WT_1	360	0.00733331
RS_WT_TENT5c	RS_TENT5c_WT_1	504	0.000564562
RS_WT_TENT5c	RS_TENT5c_WT_3	507	0.000459057
ES_WT_TENT5c	ES_TENT5c_WT_1	381	0.00423703
ES_WT_TENT5c	ES_TENT5c_WT_2	390	0.00314986
ES_WT_TENT5c	ES_TENT5c_WT_3	399	0.00154722
ES_WT_TENT5c	ES_TENT5c_WT_2	357	0.00599974
RS_WT_TENT5c	RS_TENT5c_WT_2	393	0.00361493
ES_WT_TENT5c	ES_TENT5c_WT_1	438	0.0013037
RS_WT_TENT5c	RS_TENT5c_WT_3	402	0.00336642
RS_WT_TENT5c	RS_TENT5c_WT_3	594	0.000153019
RS_WT_TENT5c	RS_TENT5c_WT_3	408	0.0024483
RS_WT_TENT5c	RS_TENT5c_WT_3	429	0.00214227
ES_WT_TENT5c	ES_TENT5c_WT_3	636	0.000309444
ES_WT_TENT5c	ES_TENT5c_WT_1	408	0.00244444
RS_WT_TENT5c	RS_TENT5c_WT_2	402	0.00361493
ES_WT_TENT5c	ES_TENT5c_WT_1	489	0.000325925
RS_WT_TENT5c	RS_TENT5c_WT_1	564	0.000225825
ES_WT_TENT5c	ES_TENT5c_WT_2	381	0.00374984
RS_WT_TENT5c	RS_TENT5c_WT_1	420	0.00316155
ES_WT_TENT5c	ES_TENT5c_WT_1	462	0.000977775
RS_WT_TENT5c	RS_TENT5c_WT_3	432	0.00114764
RS_WT_TENT5c	RS_TENT5c_WT_3	438	0.000994624
ES_WT_TENT5c	ES_TENT5c_WT_2	429	0.000749967
ES_WT_TENT5c	ES_TENT5c_WT_2	471	0.000599974
RS_WT_TENT5c	RS_TENT5c_WT_3	450	0.00114764
RS_WT_TENT5c	RS_TENT5c_WT_1	474	0.0009033
RS_WT_TENT5c	RS_TENT5c_WT_2	405	0.00220039
ES_WT_TENT5c	ES_TENT5c_WT_2	477	0.00089996
RS_WT_TENT5c	RS_TENT5c_WT_2	0	0.00220039
RS_WT_TENT5c	RS_TENT5c_WT_2	426	0.00141454
RS_WT_TENT5c	RS_TENT5c_WT_2	498	0.000471513
RS_WT_TENT5c	RS_TENT5c_WT_2	450	0.000628684
RS_WT_TENT5c	RS_TENT5c_WT_1	417	0.00304864
ES_WT_TENT5c	ES_TENT5c_WT_1	399	0.00179259
ES_WT_TENT5c	ES_TENT5c_WT_3	390	0.002785
RS_WT_TENT5c	RS_TENT5c_WT_1	711	0.000112912
RS_WT_TENT5c	RS_TENT5c_WT_2	432	0.00157171
ES_WT_TENT5c	ES_TENT5c_WT_3	354	0.00526055
ES_WT_TENT5c	ES_TENT5c_WT_2	405	0.00089996
ES_WT_TENT5c	ES_TENT5c_WT_3	372	0.00587944
ES_WT_TENT5c	ES_TENT5c_WT_3	414	0.00309444
RS_WT_TENT5c	RS_TENT5c_WT_3	516	0.000382548
RS_WT_TENT5c	RS_TENT5c_WT_2	435	0.000943026
ES_WT_TENT5c	ES_TENT5c_WT_3	375	0.00433222
RS_WT_TENT5c	RS_TENT5c_WT_2	414	0.00188605
ES_WT_TENT5c	ES_TENT5c_WT_2	468	0.000599974
RS_WT_TENT5c	RS_TENT5c_WT_3	504	0.000382548
ES_WT_TENT5c	ES_TENT5c_WT_3	387	0.00340389
RS_WT_TENT5c	RS_TENT5c_WT_2	657	0.000157171
ES_WT_TENT5c	ES_TENT5c_WT_1	417	0.00146666
RS_WT_TENT5c	RS_TENT5c_WT_3	624	0.000153019
ES_WT_TENT5c	ES_TENT5c_WT_1	0	0.00195555
RS_WT_TENT5c	RS_TENT5c_WT_1	0	0.0009033
ES_WT_TENT5c	ES_TENT5c_WT_1	450	0.000488888
ES_WT_TENT5c	ES_TENT5c_WT_1	393	0.0026074
ES_WT_TENT5c	ES_TENT5c_WT_2	0	0.00404982
ES_WT_TENT5c	ES_TENT5c_WT_2	420	0.00089996
ES_WT_TENT5c	ES_TENT5c_WT_2	432	0.00164993
ES_WT_TENT5c	ES_TENT5c_WT_2	399	0.00119995
ES_WT_TENT5c	ES_TENT5c_WT_2	417	0.00119995
RS_WT_TENT5c	RS_TENT5c_WT_3	492	0.000382548
ES_WT_TENT5c	ES_TENT5c_WT_3	351	0.00835499
ES_WT_TENT5c	ES_TENT5c_WT_3	384	0.00309444
ES_WT_TENT5c	ES_TENT5c_WT_3	366	0.00680777
ES_WT_TENT5c	ES_TENT5c_WT_3	345	0.00711722
ES_WT_TENT5c	ES_TENT5c_WT_3	396	0.002785
ES_WT_TENT5c	ES_TENT5c_WT_3	0	0.00587944
ES_WT_TENT5c	ES_TENT5c_WT_3	381	0.00309444
RS_WT_TENT5c	RS_TENT5c_WT_2	528	0.000314342
RS_WT_TENT5c	RS_TENT5c_WT_1	516	0.000225825
RS_WT_TENT5c	RS_TENT5c_WT_2	555	0.000157171
RS_WT_TENT5c	RS_TENT5c_WT_2	474	0.000471513
RS_WT_TENT5c	RS_TENT5c_WT_1	513	0.000338737
ES_WT_TENT5c	ES_TENT5c_WT_1	426	0.0013037
RS_WT_TENT5c	RS_TENT5c_WT_2	516	0.000157171
RS_WT_TENT5c	RS_TENT5c_WT_3	468	0.000229529
ES_WT_TENT5c	ES_TENT5c_WT_2	393	0.0022499
ES_WT_TENT5c	ES_TENT5c_WT_2	462	0.000149993
RS_WT_TENT5c	RS_TENT5c_WT_1	486	0.00045165
ES_WT_TENT5c	ES_TENT5c_WT_3	438	0.000309444
RS_WT_TENT5c	RS_TENT5c_WT_2	462	0.000471513
ES_WT_TENT5c	ES_TENT5c_WT_1	465	0.000488888
ES_WT_TENT5c	ES_TENT5c_WT_2	504	0.00044998
RS_WT_TENT5c	RS_TENT5c_WT_1	489	0.00045165
RS_WT_TENT5c	RS_TENT5c_WT_3	567	0.000153019
RS_WT_TENT5c	RS_TENT5c_WT_2	534	0.000157171
ES_WT_TENT5c	ES_TENT5c_WT_1	429	0.000977775
RS_WT_TENT5c	RS_TENT5c_WT_2	510	0.000157171
ES_WT_TENT5c	ES_TENT5c_WT_3	459	0.000618888
ES_WT_TENT5c	ES_TENT5c_WT_3	417	0.00123778
RS_WT_TENT5c	RS_TENT5c_WT_2	477	0.000628684
RS_WT_TENT5c	RS_TENT5c_WT_2	396	0.00361493
RS_WT_TENT5c	RS_TENT5c_WT_3	528	0.000306038
RS_WT_TENT5c	RS_TENT5c_WT_3	573	7.65095e-05
ES_WT_TENT5c	ES_TENT5c_WT_1	435	0.000814813
RS_WT_TENT5c	RS_TENT5c_WT_2	483	0.000314342
ES_WT_TENT5c	ES_TENT5c_WT_2	450	0.00044998
RS_WT_TENT5c	RS_TENT5c_WT_3	543	7.65095e-05
RS_WT_TENT5c	RS_TENT5c_WT_1	435	0.00135495
RS_WT_TENT5c	RS_TENT5c_WT_1	552	0.000112912
RS_WT_TENT5c	RS_TENT5c_WT_3	525	0.000153019
ES_WT_TENT5c	ES_TENT5c_WT_2	495	0.000299987
ES_WT_TENT5c	ES_TENT5c_WT_2	426	0.00149993
RS_WT_TENT5c	RS_TENT5c_WT_1	534	0.000338737
RS_WT_TENT5c	RS_TENT5c_WT_3	480	0.000459057
RS_WT_TENT5c	RS_TENT5c_WT_1	480	0.0009033
RS_WT_TENT5c	RS_TENT5c_WT_1	573	0.000338737
ES_WT_TENT5c	ES_TENT5c_WT_2	552	0.000149993
RS_WT_TENT5c	RS_TENT5c_WT_2	444	0.000628684
ES_WT_TENT5c	ES_TENT5c_WT_3	363	0.00371333
RS_WT_TENT5c	RS_TENT5c_WT_2	501	0.000471513
RS_WT_TENT5c	RS_TENT5c_WT_1	507	0.000225825
ES_WT_TENT5c	ES_TENT5c_WT_1	477	0.000325925
RS_WT_TENT5c	RS_TENT5c_WT_1	624	0.000225825
RS_WT_TENT5c	RS_TENT5c_WT_1	585	0.000112912
RS_WT_TENT5c	RS_TENT5c_WT_3	462	0.000612076
ES_WT_TENT5c	ES_TENT5c_WT_1	546	0.000325925
RS_WT_TENT5c	RS_TENT5c_WT_1	540	0.000338737
ES_WT_TENT5c	ES_TENT5c_WT_3	474	0.000309444
RS_WT_TENT5c	RS_TENT5c_WT_2	399	0.00188605
ES_WT_TENT5c	ES_TENT5c_WT_2	657	0.000149993
ES_WT_TENT5c	ES_TENT5c_WT_1	396	0.00374814
ES_WT_TENT5c	ES_TENT5c_WT_2	438	0.00149993
ES_WT_TENT5c	ES_TENT5c_WT_1	387	0.00228148
ES_WT_TENT5c	ES_TENT5c_WT_2	480	0.000299987
RS_WT_TENT5c	RS_TENT5c_WT_3	534	0.000306038
RS_WT_TENT5c	RS_TENT5c_WT_1	519	0.000564562
RS_WT_TENT5c	RS_TENT5c_WT_3	510	0.000306038
RS_WT_TENT5c	RS_TENT5c_WT_2	486	0.000157171
RS_WT_TENT5c	RS_TENT5c_WT_2	585	0.000157171
RS_WT_TENT5c	RS_TENT5c_WT_2	489	0.000157171
RS_WT_TENT5c	RS_TENT5c_WT_2	549	0.000157171
ES_WT_TENT5c	ES_TENT5c_WT_2	531	0.000149993
RS_WT_TENT5c	RS_TENT5c_WT_1	495	0.00045165
RS_WT_TENT5c	RS_TENT5c_WT_2	453	0.000785855
ES_WT_TENT5c	ES_TENT5c_WT_1	480	0.000325925
ES_WT_TENT5c	ES_TENT5c_WT_2	444	0.00044998
ES_WT_TENT5c	ES_TENT5c_WT_3	570	0.000309444
ES_WT_TENT5c	ES_TENT5c_WT_2	465	0.000299987
RS_WT_TENT5c	RS_TENT5c_WT_1	579	0.000225825
ES_WT_TENT5c	ES_TENT5c_WT_1	486	0.000325925
RS_WT_TENT5c	RS_TENT5c_WT_3	489	0.000229529
RS_WT_TENT5c	RS_TENT5c_WT_1	528	0.000112912
RS_WT_TENT5c	RS_TENT5c_WT_1	543	0.000564562
ES_WT_TENT5c	ES_TENT5c_WT_3	441	0.000309444
RS_WT_TENT5c	RS_TENT5c_WT_2	420	0.00141454
ES_WT_TENT5c	ES_TENT5c_WT_3	432	0.00123778
ES_WT_TENT5c	ES_TENT5c_WT_1	423	0.000814813
RS_WT_TENT5c	RS_TENT5c_WT_1	594	0.000112912
RS_WT_TENT5c	RS_TENT5c_WT_1	492	0.000338737
ES_WT_TENT5c	ES_TENT5c_WT_2	660	0.000149993
ES_WT_TENT5c	ES_TENT5c_WT_1	498	0.00065185
ES_WT_TENT5c	ES_TENT5c_WT_2	528	0.000299987
ES_WT_TENT5c	ES_TENT5c_WT_1	630	0.000162963
RS_WT_TENT5c	RS_TENT5c_WT_1	555	0.000225825
ES_WT_TENT5c	ES_TENT5c_WT_1	525	0.000162963
ES_WT_TENT5c	ES_TENT5c_WT_2	519	0.000149993
ES_WT_TENT5c	ES_TENT5c_WT_2	435	0.000599974
RS_WT_TENT5c	RS_TENT5c_WT_3	495	7.65095e-05
RS_WT_TENT5c	RS_TENT5c_WT_2	492	0.000314342
RS_WT_TENT5c	RS_TENT5c_WT_2	465	0.000785855
RS_WT_TENT5c	RS_TENT5c_WT_2	519	0.000157171
ES_WT_TENT5c	ES_TENT5c_WT_3	429	0.000928333
ES_WT_TENT5c	ES_TENT5c_WT_3	447	0.000309444
RS_WT_TENT5c	RS_TENT5c_WT_3	564	7.65095e-05
RS_WT_TENT5c	RS_TENT5c_WT_2	471	0.000314342
RS_WT_TENT5c	RS_TENT5c_WT_2	438	0.000471513
ES_WT_TENT5c	ES_TENT5c_WT_2	525	0.000149993
RS_WT_TENT5c	RS_TENT5c_WT_3	519	7.65095e-05
ES_WT_TENT5c	ES_TENT5c_WT_1	474	0.000488888
RS_WT_TENT5c	RS_TENT5c_WT_3	555	7.65095e-05
ES_WT_TENT5c	ES_TENT5c_WT_1	492	0.000162963
ES_WT_TENT5c	ES_TENT5c_WT_1	594	0.000162963
ES_WT_TENT5c	ES_TENT5c_WT_2	483	0.000149993
ES_WT_TENT5c	ES_TENT5c_WT_2	492	0.000299987
RS_WT_TENT5c	RS_TENT5c_WT_1	498	0.000564562
ES_WT_TENT5c	ES_TENT5c_WT_1	468	0.00065185
ES_WT_TENT5c	ES_TENT5c_WT_2	573	0.000149993
RS_WT_TENT5c	RS_TENT5c_WT_3	513	0.000229529
ES_WT_TENT5c	ES_TENT5c_WT_1	471	0.000325925
ES_WT_TENT5c	ES_TENT5c_WT_1	453	0.000488888
ES_WT_TENT5c	ES_TENT5c_WT_1	501	0.000162963
RS_WT_TENT5c	RS_TENT5c_WT_3	486	0.000229529
RS_WT_TENT5c	RS_TENT5c_WT_3	540	7.65095e-05
ES_WT_TENT5c	ES_TENT5c_WT_1	447	0.000325925
RS_WT_TENT5c	RS_TENT5c_WT_2	504	0.000157171
ES_WT_TENT5c	ES_TENT5c_WT_1	441	0.000162963
ES_WT_TENT5c	ES_TENT5c_WT_3	426	0.000309444
RS_WT_TENT5c	RS_TENT5c_WT_3	600	7.65095e-05
RS_WT_TENT5c	RS_TENT5c_WT_1	582	0.000112912
RS_WT_TENT5c	RS_TENT5c_WT_1	522	0.00045165
RS_WT_TENT5c	RS_TENT5c_WT_3	576	0.000153019
RS_WT_TENT5c	RS_TENT5c_WT_2	546	0.000157171
ES_WT_TENT5c	ES_TENT5c_WT_3	510	0.000309444
ES_WT_TENT5c	ES_TENT5c_WT_3	420	0.000928333
ES_WT_TENT5c	ES_TENT5c_WT_2	537	0.000149993
RS_WT_TENT5c	RS_TENT5c_WT_2	507	0.000157171
RS_WT_TENT5c	RS_TENT5c_WT_3	579	7.65095e-05
ES_WT_TENT5c	ES_TENT5c_WT_3	444	0.000618888
ES_WT_TENT5c	ES_TENT5c_WT_3	513	0.000618888
ES_WT_TENT5c	ES_TENT5c_WT_3	411	0.00123778
RS_WT_TENT5c	RS_TENT5c_WT_1	531	0.000112912
ES_WT_TENT5c	ES_TENT5c_WT_3	453	0.000309444
RS_WT_TENT5c	RS_TENT5c_WT_3	558	0.000153019
ES_WT_TENT5c	ES_TENT5c_WT_2	456	0.00044998
RS_WT_TENT5c	RS_TENT5c_WT_2	582	0.000157171
RS_WT_TENT5c	RS_TENT5c_WT_1	642	0.000112912
RS_WT_TENT5c	RS_TENT5c_WT_3	636	7.65095e-05
RS_WT_TENT5c	RS_TENT5c_WT_1	549	0.000112912
ES_WT_TENT5c	ES_TENT5c_WT_3	456	0.000618888
RS_WT_TENT5c	RS_TENT5c_WT_1	576	0.000112912
ES_WT_TENT5c	ES_TENT5c_WT_3	462	0.000309444
ES_WT_TENT5c	ES_TENT5c_WT_2	453	0.000149993
RS_WT_TENT5c	RS_TENT5c_WT_2	624	0.000157171
RS_WT_TENT5c	RS_TENT5c_WT_2	522	0.000157171
ES_WT_TENT5c	ES_TENT5c_WT_2	507	0.000149993
ES_WT_TENT5c	ES_TENT5c_WT_2	555	0.000299987
RS_WT_TENT5c	RS_TENT5c_WT_3	597	7.65095e-05
RS_WT_TENT5c	RS_TENT5c_WT_2	525	0.000157171
ES_WT_TENT5c	ES_TENT5c_WT_2	447	0.000149993
RS_WT_TENT5c	RS_TENT5c_WT_2	597	0.000157171
RS_WT_TENT5c	RS_TENT5c_WT_3	561	0.000153019
RS_WT_TENT5c	RS_TENT5c_WT_1	603	0.000112912
RS_WT_TENT5c	RS_TENT5c_WT_3	537	7.65095e-05
RS_WT_TENT5c	RS_TENT5c_WT_1	525	0.000112912
ES_WT_TENT5c	ES_TENT5c_WT_3	465	0.000309444
ES_WT_TENT5c	ES_TENT5c_WT_2	510	0.000299987
ES_WT_TENT5c	ES_TENT5c_WT_3	531	0.000309444
ES_WT_TENT5c	ES_TENT5c_WT_1	666	0.000162963
ES_WT_TENT5c	ES_TENT5c_WT_3	543	0.000309444
ES_WT_TENT5c	ES_TENT5c_WT_3	495	0.000309444

## Sheet: Fig.2b
contig	mgi_symbol	mean_ES	mean_RS	t.test	DifferentialLength
ENSMUST00000000049	apoh	136.314	182.054	0.000647832	-
ENSMUST00000000090	cox5a	125.626	136.211	0.0128881	-
ENSMUST00000000127	wnt3	104.339	131.309	0.0303042	-
ENSMUST00000000137	actr2	118.674	164.15	0.0375398	-
ENSMUST00000000171	pih1d2	135.813	145.097	0.199941	ns
ENSMUST00000000175	sdhd	72.875	97.5145	0.3551	ns
ENSMUST00000000253	lhx2	100.508	152.464	0.0228108	-
ENSMUST00000000348	rtca	125.074	162.897	0.0107285	-
ENSMUST00000000356	dazap2	91.4385	91.6959	0.963742	ns
ENSMUST00000000421	tssk3	124.568	152.008	0.0012943	-
ENSMUST00000000449	mkrn2	129.178	178.502	0.00411036	-
ENSMUST00000000505	mcm7	133.477	138.792	0.130068	ns
ENSMUST00000000608	gm2a	144.454	170.611	0.0891297	ns
ENSMUST00000000756	rpl13	86.7928	120.324	0.000715785	-
ENSMUST00000000759	chmp1a	113.909	155.983	0.0339352	-
ENSMUST00000000828	txnrd3	99.4086	102.195	0.661814	ns
ENSMUST00000001042	ilf2	92.4946	92.4619	0.9963	ns
ENSMUST00000001079	sec24b	128.941	144.861	0.312745	ns
ENSMUST00000001081	rmnd5b	72.6265	75.7181	0.61168	ns
ENSMUST00000001112	grk4	120.913	168.788	0.000545246	-
ENSMUST00000001127	poldip2	136.525	149.516	0.133677	ns
ENSMUST00000001148	pcbp3	146.52	147.262	0.93704	ns
ENSMUST00000001184	mxd1	120.608	159.847	0.0258307	-
ENSMUST00000001185	gmcl1	108.056	109.013	0.933236	ns
ENSMUST00000001186	snrnp27	103.36	107.792	0.629842	ns
ENSMUST00000001204	calm1	128.942	137.701	0.521751	ns
ENSMUST00000001240	agpat3	136.032	169.171	0.0528612	ns
ENSMUST00000001247	rnf32	114.875	126.947	0.235478	ns
ENSMUST00000001451	smg5	141.508	166.918	0.00628481	-
ENSMUST00000001452	cct3	105.517	117.907	0.232126	ns
ENSMUST00000001479	kpnb1	127.288	151.114	0.0612108	ns
ENSMUST00000001485	mrpl10	139.998	124.093	0.322756	ns
ENSMUST00000001507	cyp51	128.133	138.157	0.66022	ns
ENSMUST00000001513	tubb6	133.128	171.255	0.0774408	ns
ENSMUST00000001583	ell2	63.6938	129.629	0.00435654	-
ENSMUST00000001599	klhl10	141.233	164.365	0.00125884	-
ENSMUST00000001620	fxr1	128.43	150.028	0.0138798	-
ENSMUST00000001715	gstt3	67.0152	69.5381	0.185949	ns
ENSMUST00000001716	ddt	112.37	122.949	0.0812562	ns
ENSMUST00000001809	pabpc1	140.242	160.753	0.030144	-
ENSMUST00000001845	capns1	134.987	170.323	0.0486057	-
ENSMUST00000001884	clpb	149.734	167.263	0.000245667	-
ENSMUST00000001900	zdhhc4	122.275	178.199	0.00104693	-
ENSMUST00000001950	tollip	133.071	147.274	0.225786	ns
ENSMUST00000001963	ace	106.051	143.416	0.00199803	-
ENSMUST00000001964	ace	107.509	143.221	0.00420927	-
ENSMUST00000001989	uba1	79.6974	142.207	0.0614909	ns
ENSMUST00000002013	spa17	122.39	162.225	0.000527111	-
ENSMUST00000002099	ift46	134.656	148.847	0.673358	ns
ENSMUST00000002112	trappc6a	103.323	114.636	0.511908	ns
ENSMUST00000002259	clgn	170.16	187.977	0.0831912	ns
ENSMUST00000002275	vrk3	133.044	139.415	0.250215	ns
ENSMUST00000002280	smg9	122.689	129.534	0.307166	ns
ENSMUST00000002289	uchl3	98.5303	104.587	0.116367	ns
ENSMUST00000002298	ppm1j	116.696	164.706	0.011943	-
ENSMUST00000002379	cd320	123.165	135.547	0.193665	ns
ENSMUST00000002395	rec8	102.966	108.955	0.185764	ns
ENSMUST00000002403	dhrs1	115.378	153.359	0.016254	-
ENSMUST00000002444	rfx2	150.085	159.657	0.50118	ns
ENSMUST00000002452	ndufa11	99.6146	114.669	0.183499	ns
ENSMUST00000002456	nt5c1b	160.468	176.077	0.00768829	-
ENSMUST00000002469	ocel1	118.041	148.59	0.0941747	ns
ENSMUST00000002473	babam1	123.444	156.072	0.0131826	-
ENSMUST00000002551	snrpd1	119.94	115.606	0.590417	ns
ENSMUST00000002655	mien1	96.5371	124.194	0.0332265	-
ENSMUST00000002710	pdcd2l	73.4026	73.4574	0.994974	ns
ENSMUST00000002733	gtf2f1	117.355	146.677	0.111962	ns
ENSMUST00000002737	alkbh7	94.9612	114.926	0.135425	ns
ENSMUST00000002757	cox16	97.7123	111.29	0.39311	ns
ENSMUST00000002790	cse1l	128.611	124.696	0.431958	ns
ENSMUST00000002809	fkbp7	136.299	190.032	0.0145943	-
ENSMUST00000002818	ykt6	82.125	96.3314	0.527048	ns
ENSMUST00000002840	pex6	128.756	161.231	0.308063	ns
ENSMUST00000002845	mea1	129.077	158.96	0.00218714	-
ENSMUST00000002848	grin2d	139.698	147.77	0.598842	ns
ENSMUST00000002914	chaf1a	139.793	154.942	0.230667	ns
ENSMUST00000003038	ap2a2	122.93	153.459	0.000707471	-
ENSMUST00000003117	ap1m1	145.601	155.104	0.221562	ns
ENSMUST00000003121	rab8a	97.0771	142.606	0.0214665	-
ENSMUST00000003123	fam32a	94.9743	132.667	0.0945298	ns
ENSMUST00000003156	atp5f1d	133.345	150.965	0.356765	ns
ENSMUST00000003207	lipe	153.083	160.467	0.279967	ns
ENSMUST00000003268	sh3gl1	73.9087	74.4833	0.948152	ns
ENSMUST00000003310	ranbp2	92.7609	98.6419	0.521156	ns
ENSMUST00000003319	abcf3	121.681	129.061	0.260975	ns
ENSMUST00000003320	eif2b5	106.659	146.81	0.239547	ns
ENSMUST00000003386	mrpl4	102.257	106.417	0.443151	ns
ENSMUST00000003436	abhd17a	114.182	132.019	0.0554798	ns
ENSMUST00000003444	ccdc65	130.886	139.492	0.156648	ns
ENSMUST00000003513	nosip	120.39	140.773	0.132546	ns
ENSMUST00000003521	rps11	86.1678	133.961	0.00971249	-
ENSMUST00000003536	med29	139.032	156.183	0.00490734	-
ENSMUST00000003572	gars1	114.385	160.651	0.0115127	-
ENSMUST00000003645	ercc1	111.149	151.958	0.328651	ns
ENSMUST00000003659	comp	150.893	174.097	0.00911228	-
ENSMUST00000003705	aven	133.162	162.123	0.011569	-
ENSMUST00000003818	insig2	83.1902	85.4452	0.584091	ns
ENSMUST00000003828	kpna6	101.774	95.6355	0.619122	ns
ENSMUST00000003912	calr	137.404	154.618	0.097443	ns
ENSMUST00000003922	syce2	113.481	143.33	0.0449646	-
ENSMUST00000004054	kpna1	134.593	171.166	0.179119	ns
ENSMUST00000004055	dzip1	151.601	163.483	0.157227	ns
ENSMUST00000004057	fam162a	126.767	140.935	0.211226	ns
ENSMUST00000004072	rpl8	105.378	119.834	0.0361941	-
ENSMUST00000004120	fancl	114.454	120.722	0.672946	ns
ENSMUST00000004134	gstm5	163.355	181.959	0.00139958	-
ENSMUST00000004172	hmox2	137.027	144.949	0.0894268	ns
ENSMUST00000004200	cwc15	100.739	123.165	0.113158	ns
ENSMUST00000004206	eif3g	92.2477	141.346	0.00377837	-
ENSMUST00000004375	phb2	114.975	143.732	0.0644356	ns
ENSMUST00000004381	lpcat3	93.8943	108.364	0.0606362	ns
ENSMUST00000004389	grcc10	117.408	143.631	0.00491046	-
ENSMUST00000004396	atp6v1f	104.809	113.344	0.506377	ns
ENSMUST00000004453	gpx6	133.793	170.608	0.000891853	-
ENSMUST00000004508	tmed4	112.641	118.53	0.306866	ns
ENSMUST00000004554	rps5	111.844	106.821	0.404723	ns
ENSMUST00000004614	zfp110	129.435	150.233	0.176006	ns
ENSMUST00000004622	gab2	135.219	147.16	0.166447	ns
ENSMUST00000004686	pex11g	121.494	131.023	0.0624928	ns
ENSMUST00000004786	polr2e	75.9668	100.586	0.0236097	-
ENSMUST00000004910	eif2b2	108.83	121.486	0.369138	ns
ENSMUST00000004920	ulk2	159.642	178.629	0.16766	ns
ENSMUST00000004965	chmp2b	112.173	134.156	0.0131412	-
ENSMUST00000004987	srpk1	114.441	173.157	0.106047	ns
ENSMUST00000005017	hdgf	138.545	160.409	0.0409902	-
ENSMUST00000005051	ldha	130.209	171.427	0.0175258	-
ENSMUST00000005053	tmem242	125.618	156.405	0.00895463	-
ENSMUST00000005057	thop1	125.614	170.52	0.0295615	-
ENSMUST00000005064	pias4	95.0996	104.866	0.151548	ns
ENSMUST00000005067	sgta	137.296	152.033	0.131252	ns
ENSMUST00000005175	chd5	105.113	156.576	0.0085537	-
ENSMUST00000005234	wdr1	105.145	148.15	0.0345472	-
ENSMUST00000005262	4930550c14rik	92.9773	96.5488	0.762886	ns
ENSMUST00000005365	spc25	67.0207	78.4016	0.0288742	-
ENSMUST00000005394	ufd1	124.051	149.084	0.0304664	-
ENSMUST00000005487	txn2	137.08	165.739	0.140726	ns
ENSMUST00000005600	rfx1	139.129	148.734	0.578555	ns
ENSMUST00000005606	prkaca	113.893	120.293	0.545509	ns
ENSMUST00000005607	asf1b	96.4349	76.4591	0.182093	ns
ENSMUST00000005620	dnajb1	121.993	145.545	0.00799782	-
ENSMUST00000005647	ndufs3	133.842	136.128	0.816705	ns
ENSMUST00000005705	trim28	106.501	126.441	0.0301691	-
ENSMUST00000005711	chmp2a	106.548	129.546	0.0307089	-
ENSMUST00000005714	ube2m	125.317	158.666	0.0171324	-
ENSMUST00000005749	ctr9	88.9143	95.1799	0.591574	ns
ENSMUST00000005826	cs	99.4095	102.066	0.844731	ns
ENSMUST00000005830	bcas2	112.988	126.427	0.0865154	ns
ENSMUST00000005923	psmb4	95.0837	87.7151	0.0859619	ns
ENSMUST00000005952	slc30a4	122.587	139.956	0.157907	ns
ENSMUST00000005953	sqor	99.5276	151.329	0.0321589	-
ENSMUST00000006027	reep5	95.2185	151.32	0.0550067	ns
ENSMUST00000006035	ergic3	103.146	153.342	0.00224536	-
ENSMUST00000006101	itgae	141.084	176.334	0.00891883	-
ENSMUST00000006137	trap1	107.696	106.442	0.91122	ns
ENSMUST00000006139	1700037c18rik	117.28	160.935	0.0302694	-
ENSMUST00000006181	napa	149.453	161.768	0.0887914	ns
ENSMUST00000006217	snf8	110.775	152.659	0.00188844	-
ENSMUST00000006254	tbcb	108.2	124.222	0.229475	ns
ENSMUST00000006286	inpp5k	129.056	179.149	0.0102156	-
ENSMUST00000006301	lrwd1	106.313	117.549	0.0865623	ns
ENSMUST00000006403	ccdc159	104.605	122.322	0.218226	ns
ENSMUST00000006462	aamp	123.986	141.719	0.0323809	-
ENSMUST00000006478	tmem147	120.716	159.65	0.0233956	-
ENSMUST00000006496	rps9	99.4044	129.627	0.000591049	-
ENSMUST00000006565	cdc20	52.0978	65.8921	0.0102488	-
ENSMUST00000006587	peds1	110.215	125.396	0.0982658	ns
ENSMUST00000006764	aprt	141.412	142.968	0.835195	ns
ENSMUST00000006774	gtf2h1	133.498	141.481	0.308019	ns
ENSMUST00000006851	qrich1	99.3735	116.414	0.00225802	-
ENSMUST00000007012	sod2	100.1	106.181	0.266039	ns
ENSMUST00000007139	eif1b	96.7943	75.5983	0.0241865	+
ENSMUST00000007212	psmd2	126.77	120.595	0.488404	ns
ENSMUST00000007248	hspa1l	134.08	151.38	0.00491418	-
ENSMUST00000007266	lsm2	107.07	122.939	0.00225079	-
ENSMUST00000007559	gatad1	123.316	172.978	0.00162101	-
ENSMUST00000007733	tinf2	99.3597	128.106	0.10297	ns
ENSMUST00000007800	arpp19	108.757	136.615	0.045242	-
ENSMUST00000007865	ccdc124	126.86	162.255	0.0191672	-
ENSMUST00000007921	trappc2b	104	127.597	0.0252104	-
ENSMUST00000007959	rhoa	113.973	132.014	0.117716	ns
ENSMUST00000007993	rbm28	92.2809	120.148	0.00879146	-
ENSMUST00000008004	ddx49	123.1	160.116	0.0239393	-
ENSMUST00000008032	crlf1	120.599	134.612	0.0490913	-
ENSMUST00000008036	rplp1	126.468	139.058	0.00540039	-
ENSMUST00000008051	cabs1	95.8953	119.742	0.00979504	-
ENSMUST00000008094	abhd8	132.195	156.479	0.0516457	ns
ENSMUST00000008451	1700109h08rik	106.174	123.566	0.0696198	ns
ENSMUST00000008477	snrpb2	62.3486	62.5703	0.984027	ns
ENSMUST00000008537	carhsp1	124.468	149.965	0.0147521	-
ENSMUST00000008573	herpud2	129.559	155.007	0.0134337	-
ENSMUST00000008582	adam21	101.734	166.758	0.0829951	ns
ENSMUST00000008626	rnf151	110.753	152.937	0.00278736	-
ENSMUST00000008733	dnajb6	142.563	160.749	0.158098	ns
ENSMUST00000008812	rps18	97.5041	102.061	0.372535	ns
ENSMUST00000008907	man1a2	114.024	183.82	0.027285	-
ENSMUST00000008957	tppp2	149.826	159.408	0.0952645	ns
ENSMUST00000008966	acyp1	92.0408	96.5228	0.250219	ns
ENSMUST00000009003	rala	123.775	173.521	0.0219182	-
ENSMUST00000009036	vdac3	121.116	148.521	0.00373321	-
ENSMUST00000009039	rpl30	87.3748	111.294	0.0263065	-
ENSMUST00000009157	dynll1	91.2548	121.155	0.000387818	-
ENSMUST00000009220	zmat5	105.485	117.369	0.265123	ns
ENSMUST00000009259	spatc1l	132.955	149.781	0.109795	ns
ENSMUST00000009344	xpo6	130.951	162.055	0.131555	ns
ENSMUST00000009435	pttg1ip	102.269	150.586	0.00220695	-
ENSMUST00000009693	srp14	73.478	73.0966	0.880112	ns
ENSMUST00000009774	ppp2cb	152.939	173.056	0.187921	ns
ENSMUST00000010007	sdhb	100.844	116.707	0.0839962	ns
ENSMUST00000010188	zmynd10	102.706	125.454	0.0673005	ns
ENSMUST00000010198	tusc2	147.13	167.741	0.140455	ns
ENSMUST00000010201	nprl2	77.0374	80.6929	0.665419	ns
ENSMUST00000010241	nxf1	79.9303	103.451	0.0547857	ns
ENSMUST00000010279	tmigd3	96.7154	135.677	0.000470222	-
ENSMUST00000010280	cimap3	95.1345	131.904	0.0510532	ns
ENSMUST00000010421	bltp2	123.36	165.919	0.206363	ns
ENSMUST00000010520	nedd8	119.674	151.869	0.000811872	-
ENSMUST00000010536	gosr1	81.5422	102.667	0.0449888	-
ENSMUST00000010550	mrpl52	105.084	139.22	0.0355261	-
ENSMUST00000010579	spaca7	134.872	210.56	0.00284526	-
ENSMUST00000010985	cfap97d1	110.393	142.193	0.0460104	-
ENSMUST00000011058	pdhx	121.118	130.479	0.406128	ns
ENSMUST00000011298	cfap161	97.7114	110.349	0.0410241	-
ENSMUST00000011493	dmrtc2	76.0146	87.229	0.228301	ns
ENSMUST00000012186	4930579f01rik	134.466	121.477	0.576916	ns
ENSMUST00000012355	tex22	116.492	138.01	0.145128	ns
ENSMUST00000012734	dnajb6	119.978	133.528	0.0121223	-
ENSMUST00000013235	tmem190	153.891	183.761	0.0348576	-
ENSMUST00000013262	zkscan17	117.675	159.991	0.00799081	-
ENSMUST00000013299	enkd1	101.873	101.059	0.909848	ns
ENSMUST00000013302	4933405l10rik	100.526	143.812	0.0623614	ns
ENSMUST00000013338	arih2	139.055	169.639	0.0530438	ns
ENSMUST00000013737	ndufs2	117.57	134.831	0.0991534	ns
ENSMUST00000013771	trim54	98.5135	146.102	0.0626415	ns
ENSMUST00000013807	pten	134.103	190.291	0.00120102	-
ENSMUST00000013845	timm23	137.063	162.035	0.0154672	-
ENSMUST00000013882	crbn	114.723	145.871	0.209336	ns
ENSMUST00000013931	ehmt2	114.95	164.094	0.039916	-
ENSMUST00000013966	elof1	145.954	158.068	0.0386262	-
ENSMUST00000014220	dynlt2b	130.138	128.146	0.707993	ns
ENSMUST00000014339	dnajc7	89.614	79.2839	0.0596657	ns
ENSMUST00000014370	cacybp	103.312	98.3447	0.502799	ns
ENSMUST00000014438	ndufa2	122.545	153.27	0.0202179	-
ENSMUST00000014445	pam16	116.931	125.14	0.00637465	-
ENSMUST00000014457	cox6c	113.967	127.189	0.00145387	-
ENSMUST00000014545	ldhc	91.8707	149.589	0.000104669	-
ENSMUST00000014546	tsg101	100.843	119.042	0.126811	ns
ENSMUST00000014891	ankrd53	112.219	156.873	0.00369092	-
ENSMUST00000014892	tex261	143.711	153.551	0.358762	ns
ENSMUST00000014911	tbp	100.23	90.697	0.0346153	+
ENSMUST00000014913	psmb1	95.1685	111.595	0.322696	ns
ENSMUST00000015011	surf4	99.4276	116.233	0.0143332	-
ENSMUST00000015049	dnajb9	106.154	99.1507	0.383244	ns
ENSMUST00000015157	trappc2l	108.538	141.354	0.0071382	-
ENSMUST00000015227	c8g	132.574	172.341	0.018151	-
ENSMUST00000015236	edf1	98.0005	147.108	0.00144446	-
ENSMUST00000015239	fbxw5	140.231	148.115	0.39326	ns
ENSMUST00000015386	nipsnap3a	111.204	128.492	0.172511	ns
ENSMUST00000015501	clpx	132.219	135.775	0.3808	ns
ENSMUST00000015587	gzmn	99.6444	155.038	0.0308724	-
ENSMUST00000015749	srf	76.0057	83.7225	0.599746	ns
ENSMUST00000015800	hspa8	106.434	96.5682	0.333818	ns
ENSMUST00000015889	plekho1	104.876	139.33	0.099815	ns
ENSMUST00000016072	rrbp1	107.845	157.998	0.0155214	-
ENSMUST00000016081	macroh2a1	78.205	84.4921	0.390631	ns
ENSMUST00000016105	adss2	146.44	170.027	0.376923	ns
ENSMUST00000016106	spmip3	98.7355	119.412	0.0551109	ns
ENSMUST00000016115	actr8	75.316	87.1928	0.0986236	ns
ENSMUST00000016124	lrrc27	122.921	170.923	0.00216373	-
ENSMUST00000016138	fnta	127.106	162.652	0.00483868	-
ENSMUST00000016144	plpp1	128.178	161.477	0.0289966	-
ENSMUST00000016396	atp5f1e	108.318	150.184	0.000214372	-
ENSMUST00000016670	dyrk3	110.216	108.815	0.782318	ns
ENSMUST00000016703	h3f3b	102.117	105.075	0.615037	ns
ENSMUST00000016781	ift27	139.605	147.754	0.802564	ns
ENSMUST00000016977	mrps18c	97.1732	130.915	0.0122606	-
ENSMUST00000017188	serpinb6a	110.214	166.209	0.0710366	ns
ENSMUST00000017193	ccdc70	119.879	154.431	0.00583242	-
ENSMUST00000017332	coa3	91.1096	97.8031	0.612244	ns
ENSMUST00000017339	zpbp2	172.445	187.646	0.0356191	-
ENSMUST00000017365	psmd3	78.6498	78.8493	0.979321	ns
ENSMUST00000017408	exosc10	121.703	135.245	0.0295281	-
ENSMUST00000017443	dnttip1	93.9074	96.85	0.839685	ns
ENSMUST00000017548	rpl19	107.989	94.2979	0.0112048	+
ENSMUST00000017572	psmd11	142.008	148.259	0.747455	ns
ENSMUST00000017610	timp2	112.466	162.49	0.00925484	-
ENSMUST00000017851	serinc3	113.78	149.87	0.00419595	-
ENSMUST00000017864	trp53tg5	102.523	129.926	0.04471	-
ENSMUST00000017911	spata25	102.383	138.208	0.0143801	-
ENSMUST00000017946	retreg3	102.875	103.631	0.950449	ns
ENSMUST00000017974	dhx58	82.805	86.7839	0.702106	ns
ENSMUST00000017976	hspb9	141.609	164.155	0.00369425	-
ENSMUST00000017981	nkiras2	132.9	161.706	0.0200221	-
ENSMUST00000018184	rrp7a	86.2296	107.679	0.0433631	-
ENSMUST00000018274	csnk1d	121.456	146.257	0.0526833	ns
ENSMUST00000018333	uchl5	115.556	123.745	0.428641	ns
ENSMUST00000018430	psmb6	88.8547	93.1327	0.363012	ns
ENSMUST00000018431	spag7	90.0086	95.3989	0.20082	ns
ENSMUST00000018437	pfn1	81.7655	91.9262	0.392481	ns
ENSMUST00000018470	ywhab	106.7	163.081	0.115792	ns
ENSMUST00000018506	kpna2	83.2107	83.2042	0.999388	ns
ENSMUST00000018547	ggnbp2	102.718	107.093	0.344132	ns
ENSMUST00000018569	dhx40	150.09	160.673	0.252024	ns
ENSMUST00000018572	akap1	119.174	150.759	0.00309217	-
ENSMUST00000018593	rpain	138.031	152.289	0.505727	ns
ENSMUST00000018623	chct1	102.145	109.892	0.306526	ns
ENSMUST00000018625	appbp2	80.6505	84.4415	0.62537	ns
ENSMUST00000018653	cenpv	109.791	141.986	0.00148325	-
ENSMUST00000018698	ybx2	135.511	160.603	0.00347737	-
ENSMUST00000018711	gabarap	136.816	156.775	0.0193219	-
ENSMUST00000018714	2810408a11rik	133.627	152.109	0.00105321	-
ENSMUST00000018727	g3bp1	96.3822	117.3	0.419901	ns
ENSMUST00000018800	myl4	133.741	168.431	0.00667891	-
ENSMUST00000018805	cog1	109.594	141.939	0.269614	ns
ENSMUST00000018821	slc25a39	143.408	171.613	0.0256814	-
ENSMUST00000018841	aatf	84.3846	113.582	0.0273463	-
ENSMUST00000018851	dync1h1	145.929	178.341	0.0341473	-
ENSMUST00000018875	ap2b1	111.366	160.722	0.00693398	-
ENSMUST00000018909	fxr2	77.4742	74.0078	0.826177	ns
ENSMUST00000018914	atp5mc3	99.8454	120.352	0.000275622	-
ENSMUST00000018965	avpi1	109.1	120.44	0.384567	ns
ENSMUST00000018988	fndc8	128.343	144.664	0.085714	ns
ENSMUST00000019169	use1	124.111	144.408	0.0610655	ns
ENSMUST00000019183	dalrd3	87.1574	152.222	0.0185999	-
ENSMUST00000019198	fis1	130.865	154.611	0.011658	-
ENSMUST00000019220	strn4	121.86	130.325	0.445253	ns
ENSMUST00000019276	bc005537	117.94	144.751	0.00432625	-
ENSMUST00000019283	isyna1	119.192	151.982	0.0207633	-
ENSMUST00000019441	nop9	98.3756	112.321	0.0990109	ns
ENSMUST00000019447	psmc3ip	109.843	132.703	0.0648307	ns
ENSMUST00000019464	noxo1	95.5567	145.684	0.0202849	-
ENSMUST00000019470	psme3	112.461	122.234	0.366991	ns
ENSMUST00000019506	d8ertd738e	124.887	159.379	0.00288722	-
ENSMUST00000019514	calm3	114.915	153.242	0.000513135	-
ENSMUST00000019517	cops3	102.204	123.457	0.0297281	-
ENSMUST00000019638	cops6	97.5958	147.938	0.00201793	-
ENSMUST00000019649	ubb	116.61	122.764	0.0635122	ns
ENSMUST00000019722	ubxn6	151.487	171.44	0.0116991	-
ENSMUST00000019723	mydgf	139.188	161.286	0.25682	ns
ENSMUST00000019749	hoxd8	112.957	141.985	0.0703843	ns
ENSMUST00000019803	ccdc12	102.037	123.551	0.0867886	ns
ENSMUST00000019833	fmc1	66.3556	82.3669	0.00120066	-
ENSMUST00000019854	mrpl24	114.419	131.195	0.0285425	-
ENSMUST00000019859	gle1	115.712	142.879	0.0535253	ns
ENSMUST00000019861	zfp451	100.518	148.568	0.000466279	-
ENSMUST00000019876	calr3	71.2268	112.328	0.0740005	ns
ENSMUST00000019882	polr2i	126.717	153.949	0.0355385	-
ENSMUST00000019917	rwdd1	90.7051	174.499	0.00365093	-
ENSMUST00000019939	snx3	110.906	127.192	0.00621227	-
ENSMUST00000019945	pex3	109.955	164.739	0.000180194	-
ENSMUST00000019951	cep57l1	129.424	155.005	0.210727	ns
ENSMUST00000019962	cd164	137.961	151.565	0.0327612	-
ENSMUST00000019978	slc22a16	114.928	112.307	0.850437	ns
ENSMUST00000020057	lin7a	135.144	164.686	0.0509438	ns
ENSMUST00000020099	cdk1	54.82	59.2945	0.686306	ns
ENSMUST00000020103	cabcoco1	94.473	108.173	0.0440885	-
ENSMUST00000020112	bltp3b	142.909	158.848	0.232353	ns
ENSMUST00000020153	hbs1l	126.473	164.032	0.0233535	-
ENSMUST00000020173	map7	119.538	170.832	0.0238858	-
ENSMUST00000020203	snrpf	82.3739	91.9113	0.24425	ns
ENSMUST00000020209	ndufa12	118.695	132.825	0.000153199	-
ENSMUST00000020212	cep83	140.415	179.54	0.0712596	ns
ENSMUST00000020217	nudt4	133.585	179.594	0.000199701	-
ENSMUST00000020238	hsp90b1	165.5	199.487	0.152358	ns
ENSMUST00000020248	washc3	86.6985	105.63	0.0570766	ns
ENSMUST00000020252	sycp3	78.6137	81.5031	0.68796	ns
ENSMUST00000020258	herc4	153.872	172.594	0.157816	ns
ENSMUST00000020285	sar1a	107.388	166.739	0.00345597	-
ENSMUST00000020312	mcu	141.668	173.884	0.311692	ns
ENSMUST00000020315	cand1	83.1028	93.124	0.240986	ns
ENSMUST00000020334	usp15	106.414	155.538	0.0097318	-
ENSMUST00000020339	tbc1d15	88.5884	92.7477	0.288998	ns
ENSMUST00000020365	pwwp3a	72.0168	76.3673	0.0487357	-
ENSMUST00000020372	uqcr11	100.572	140.041	0.0131999	-
ENSMUST00000020375	rab3ip	113.529	167.962	0.00683928	-
ENSMUST00000020382	yeats4	111.089	107.264	0.753082	ns
ENSMUST00000020383	atp8b3	154.807	175.2	0.00152801	-
ENSMUST00000020397	snrpd3	81.3364	78.9419	0.788803	ns
ENSMUST00000020408	mdm2	88.1165	128.636	0.0267156	-
ENSMUST00000020410	spmip7	102.902	140.602	0.0109369	-
ENSMUST00000020413	zpbp	184.183	202.836	0.169858	ns
ENSMUST00000020420	ap3d1	128.707	165.242	0.00861278	-
ENSMUST00000020437	mdm1	94.2588	95.0825	0.928807	ns
ENSMUST00000020440	timm13	120.073	151.14	0.0269334	-
ENSMUST00000020446	tmbim4	117.342	124.285	0.205797	ns
ENSMUST00000020456	tektip1	100.285	145.291	0.00203465	-
ENSMUST00000020493	pofut2	130.903	162.702	0.0150531	-
ENSMUST00000020504	hint1	112.302	132.331	0.0286312	-
ENSMUST00000020508	smim23	94.5134	117.556	0.0163784	-
ENSMUST00000020523	pex13	110.41	118.99	0.471274	ns
ENSMUST00000020527	1700093k21rik	103.819	162.917	0.0140324	-
ENSMUST00000020529	ahsa2	124.181	165.54	7.75015e-06	-
ENSMUST00000020550	cdc34	76.5974	109.862	0.00289319	-
ENSMUST00000020552	tpgs1	112.712	128.889	0.0690747	ns
ENSMUST00000020566	spmap2	150.709	160.2	0.315431	ns
ENSMUST00000020578	nudcd2	119.778	118.706	0.973317	ns
ENSMUST00000020630	hspa4	125.175	151.105	0.0496195	-
ENSMUST00000020640	rack1	75.3706	89.7713	0.0986577	ns
ENSMUST00000020657	ube2b	95.4181	105.152	0.348642	ns
ENSMUST00000020662	kremen1	162.816	147.318	0.555039	ns
ENSMUST00000020687	pttg1	57.0727	57.2072	0.97108	ns
ENSMUST00000020712	4921536k21rik	108.012	140.544	0.0204483	-
ENSMUST00000020741	drg1	155.571	167.561	0.225132	ns
ENSMUST00000020754	cfap36	130.884	145.893	0.119858	ns
ENSMUST00000020768	pgam2	123.775	158.908	0.00107807	-
ENSMUST00000020775	dynll2	83.8847	102.913	0.0962033	ns
ENSMUST00000020776	ccdc117	134.346	171.482	0.000600059	-
ENSMUST00000020804	gdpd1	112.008	145.942	0.000403414	-
ENSMUST00000020820	mrpl22	61.7618	70.6701	0.202568	ns
ENSMUST00000020827	rnft1	101.03	111.222	0.234064	ns
ENSMUST00000020835	ppm1d	111.086	114.297	0.408462	ns
ENSMUST00000020851	cox11	88.3482	77.6714	0.133405	ns
ENSMUST00000020878	efcab10	112.075	150.479	0.00110174	-
ENSMUST00000020885	sypl1	133.782	131.669	0.823018	ns
ENSMUST00000020909	laptm4a	122.849	145.243	0.0225289	-
ENSMUST00000020931	smc6	130.55	117.315	0.152592	ns
ENSMUST00000020938	fam20a	151.048	169.43	0.516151	ns
ENSMUST00000020941	1700012b07rik	122.264	155.975	0.0221088	-
ENSMUST00000020947	rdh14	117.991	155.291	0.0916153	ns
ENSMUST00000020965	allc	88.9872	145.111	0.00371586	-
ENSMUST00000020979	bcap29	112.323	142.876	0.000527143	-
ENSMUST00000020986	dnajc27	165.171	177.725	0.192778	ns
ENSMUST00000021001	rab10	131.741	154.319	0.221333	ns
ENSMUST00000021029	efcab3	149.402	175.487	0.0582304	ns
ENSMUST00000021036	rffl	139.649	170.936	0.0209501	-
ENSMUST00000021040	cct6b	124.331	155.117	0.00293573	-
ENSMUST00000021049	psmc5	104.076	126.144	0.0154715	-
ENSMUST00000021062	ddx5	118.088	125.452	0.213975	ns
ENSMUST00000021063	psmd12	99.6402	102.316	0.426314	ns
ENSMUST00000021077	nherf1	124.697	115.892	0.596788	ns
ENSMUST00000021082	nt5c	119.705	151.505	0.234325	ns
ENSMUST00000021083	jpt1	124.383	141.577	0.00362149	-
ENSMUST00000021087	mif4gd	84.044	88.7289	0.469361	ns
ENSMUST00000021091	pafah1b1	141.545	173.181	0.00559022	-
ENSMUST00000021114	galk1	84.4904	128.85	0.0431778	-
ENSMUST00000021130	ten1	123.785	159.249	0.00606897	-
ENSMUST00000021161	slc13a5	102.353	129.293	0.415845	ns
ENSMUST00000021204	nxn	114.507	127.332	0.026786	-
ENSMUST00000021217	nme2	91.7395	155.127	0.019109	-
ENSMUST00000021231	abcc3	101.209	159.861	0.121301	ns
ENSMUST00000021239	lrrc59	138.668	162.816	0.237501	ns
ENSMUST00000021251	lrrc46	126.675	132.375	0.27979	ns
ENSMUST00000021285	stx8	133.831	166.439	0.000578356	-
ENSMUST00000021287	cfap52	68.5238	71.0215	0.47881	ns
ENSMUST00000021297	lsm12	105.987	131.472	0.0952075	ns
ENSMUST00000021307	ccdc103	95.1491	111.922	0.199737	ns
ENSMUST00000021311	kif18b	70.651	80.8716	0.0138507	-
ENSMUST00000021314	nmt1	119.055	139.001	0.103384	ns
ENSMUST00000021323	efcab15	107.064	154.977	0.00288999	-
ENSMUST00000021328	lyzl6	173.039	201.285	0.164018	ns
ENSMUST00000021329	gosr2	136.223	154.518	0.0390034	-
ENSMUST00000021338	ap4s1	116.847	158.834	0.0892751	ns
ENSMUST00000021356	dnaaf2	91.9578	87.4764	0.598622	ns
ENSMUST00000021362	klhdc2	133.818	152.469	0.0793294	ns
ENSMUST00000021372	dmac2l	120.042	146.739	0.00599961	-
ENSMUST00000021375	sec23a	121.693	136.557	0.0580641	ns
ENSMUST00000021399	zc3h14	100.536	115.377	0.19934	ns
ENSMUST00000021410	ppp2r3c	120.11	172.55	0.00648406	-
ENSMUST00000021412	psma6	143.224	158.898	0.00227767	-
ENSMUST00000021447	ppp2r5e	121.773	171.881	0.00161211	-
ENSMUST00000021466	atl1	109.757	110.238	0.961013	ns
ENSMUST00000021467	sav1	104.917	133.975	0.0143944	-
ENSMUST00000021471	tmx1	118.401	135.847	0.613495	ns
ENSMUST00000021479	actr10	119.179	155.364	0.00421442	-
ENSMUST00000021482	tomm20l	143.309	156.568	0.19147	ns
ENSMUST00000021494	ccdc175	157.474	164.918	0.219065	ns
ENSMUST00000021514	ppm1a	136.415	160.214	0.00133657	-
ENSMUST00000021536	atp6v1d	105.584	118.235	0.091499	ns
ENSMUST00000021559	erh	79.66	84.1743	0.690636	ns
ENSMUST00000021595	psmc1	108.866	122.509	0.346069	ns
ENSMUST00000021606	atxn3	101.619	143.911	0.00202827	-
ENSMUST00000021614	pfkp	97.27	106.976	0.233688	ns
ENSMUST00000021620	otub2	123.121	153.385	0.000732465	-
ENSMUST00000021667	isca2	111.076	137.493	0.021808	-
ENSMUST00000021669	fcf1	101.816	108.964	0.393428	ns
ENSMUST00000021682	angel1	113.483	119.423	0.252414	ns
ENSMUST00000021698	hsp90aa1	115.611	128.163	0.0699518	ns
ENSMUST00000021719	atp5mj	116.99	153.444	0.00468381	-
ENSMUST00000021761	trim27	103.408	125.954	0.0220297	-
ENSMUST00000021772	mrs2	132.951	148.82	0.513893	ns
ENSMUST00000021793	elovl2	138.958	135.128	0.701769	ns
ENSMUST00000021802	cap2	92.4299	138.976	0.00691762	-
ENSMUST00000021803	nup153	110.873	116.624	0.182072	ns
ENSMUST00000021818	cenpp	115.108	114.41	0.970757	ns
ENSMUST00000021851	fam217a	131.103	171.376	0.00965675	-
ENSMUST00000021857	fars2	116.157	152.549	0.0368903	-
ENSMUST00000021920	sptlc1	101.218	128.433	0.263869	ns
ENSMUST00000021929	habp4	123.034	145.42	0.000179447	-
ENSMUST00000021940	lman2	139.507	160.063	0.00824782	-
ENSMUST00000021961	catsper3	131.091	132.491	0.799377	ns
ENSMUST00000021963	caml	106.042	138.825	0.151018	ns
ENSMUST00000021991	mterf3	54.6572	68.9575	0.0296006	-
ENSMUST00000021993	uqcrb	94.0318	100.519	0.078791	ns
ENSMUST00000022007	cfap90	124.723	153.851	0.00173792	-
ENSMUST00000022009	cetn3	86.0026	97.1039	0.0240847	-
ENSMUST00000022028	1700067p10rik	97.9932	89.9718	0.467955	ns
ENSMUST00000022040	agtpbp1	134.897	184.602	0.00235747	-
ENSMUST00000022062	sdha	109.7	112.288	0.62794	ns
ENSMUST00000022081	spata9	150.864	159.004	0.354682	ns
[truncated: 4,789 more rows]

## Sheet: Fig.2c
condition	replicate	polya_length	mgi_symbol	frequency
[truncated: 2,130 more rows]

[truncated: 40 more sheets: Fig.2de, Fig.3a, Fig.3b, Fig.3c, Fig.4a, Fig.4b, Fig.4c, Fig.4e, Fig.5a, Fig.5c, Fig.6b, Supplementary_Fig.1b, Supplementary_Fig.1de, Supplementary_Fig.1f, Supplementary_Fig.1g, Supplementary_Fig.1h, Supplementary_Fig.1i, Supplementary_Fig.1jk, Supplementary_Fig.2a, Supplementary_Fig.2bc …]
